# Supplementary material for: Genome-Wide Identification of Transcriptional Start Sites and Candidate Enhancers Regulating Worker Metamorphosis in Apis mellifera
Source: Insects. 2026 May 19;17(5):516. doi: 10.3390/insects17050516 (PMC13207783; doi:10.3390/insects17050516)
Supplement: Supplementary file 1 [file insects-17-00516-s001.zip]

Archive with 15 entries (15 files):
- Supplementary_Table_S1.xlsx
- Supplementary_Table_S10.tsv
- Supplementary_table_S11.tsv
- Supplementary_Table_S12.tsv
- Supplementary_Table_S13.tsv
- Supplementary_Table_S14.csv
- Supplementary_Table_S15.tsv
- Supplementary_Table_S2.csv
- Supplementary_Table_S3.xlsx
- Supplementary_Table_S4.xlsx
- Supplementary_Table_S5.xlsx
- Supplementary_Table_S6.xlsx
- Supplementary_Table_S7.xlsx
- Supplementary_Table_S8.txt
- Supplementary_Table_S9.tsv
