# Supplementary material for: Genome-Wide Identification of Transcriptional Start Sites and Candidate Enhancers Regulating Worker Metamorphosis in Apis mellifera
Source: Insects. 2026 May 19;17(5):516. doi: 10.3390/insects17050516 (PMC13207783; doi:10.3390/insects17050516)
Supplement: Supplementary file 1 [file insects-17-00516-s001.zip › Supplementary_Table_S10.tsv]

RANK	DB	ID	ALT_ID	CONSENSUS	TP	TP%	FP	FP%	ENR_RATIO	SCORE_THR	PVALUE	LOG_PVALUE	EVALUE	LOG_EVALUE	QVALUE	LOG_QVALUE
1	merged.meme	MA0460.1	ttk	MAGGATAAT	10	76.92	2	15.38	3.67	3.9	7.23e-3	-4.93	2.07e0	0.73	3.92e-1	-0.94
2	merged.meme	MA0207.1	achi	TGACAG	10	76.92	3	23.08	2.75	4.6	1.69e-2	-4.08	4.82e0	1.57	3.92e-1	-0.94
3	merged.meme	MA2208.1	crc	GVTGAYGTAAT	5	38.46	0	0.00	6	1.8	1.96e-2	-3.93	5.60e0	1.72	3.92e-1	-0.94
4	merged.meme	MA2241.1	HLH4C	GCAYCAGCTGRTGC	5	38.46	0	0.00	6	5.9	1.96e-2	-3.93	5.60e0	1.72	3.92e-1	-0.94
5	merged.meme	MA2287.1	TfAP-2	GCCTSAGGC	5	38.46	0	0.00	6	8.2	1.96e-2	-3.93	5.60e0	1.72	3.92e-1	-0.94
# SEA (Simple Enrichment Analysis): Version 5.5.8 compiled on May 16 2025 at 08:51:04
# The format of this file is described at http://localhost:8080/meme_5.5.8/doc/sea-output-format.html.
# sea --verbosity 1 --oc . --thresh 10.0 --align center --p cluster_2_sequences.fasta --m merged.meme
