# Supplementary material for: Genome-Wide Identification of Transcriptional Start Sites and Candidate Enhancers Regulating Worker Metamorphosis in Apis mellifera
Source: Insects. 2026 May 19;17(5):516. doi: 10.3390/insects17050516 (PMC13207783; doi:10.3390/insects17050516)
Supplement: Supplementary file 1 [file insects-17-00516-s001.zip › Supplementary_table_S11.tsv]

RANK	DB	ID	ALT_ID	CONSENSUS	TP	TP%	FP	FP%	ENR_RATIO	SCORE_THR	PVALUE	LOG_PVALUE	EVALUE	LOG_EVALUE	QVALUE	LOG_QVALUE
1	merged.meme	MA2221.1	E(spl)mdelta-HLH	CACGTGCCA	13	20.00	0	0.00	14	10	1.22e-4	-9.01	3.49e-2	-3.36	2.73e-2	-3.60
2	merged.meme	MA0126.2	ovo	WGTAACHG	18	27.69	3	4.62	4.75	10	7.44e-4	-7.20	2.13e-1	-1.55	5.56e-2	-2.89
3	merged.meme	MA0239.2	prd	WGTAACHG	18	27.69	3	4.62	4.75	10	7.44e-4	-7.20	2.13e-1	-1.55	5.56e-2	-2.89
4	merged.meme	MA2263.1	Poxm	CASTCAWGCGTGACR	12	18.46	2	3.08	4.33	-1e-06	6.47e-3	-5.04	1.85e0	0.62	3.62e-1	-1.02
5	merged.meme	MA2240.1	Hey	CACGTG	30	46.15	14	21.54	2.07	6.6	1.13e-2	-4.48	3.23e0	1.17	4.63e-1	-0.77
6	merged.meme	MA1461.2	sv	BCASTSAWGCGTGACG	31	47.69	15	23.08	2	1.9	1.29e-2	-4.35	3.70e0	1.31	4.63e-1	-0.77
7	merged.meme	MA2219.1	E(spl)m3-HLH	CACGTGCCA	19	29.23	7	10.77	2.5	7.8	1.45e-2	-4.24	4.14e0	1.42	4.63e-1	-0.77
8	merged.meme	MA1456.2	Dref	TATCGATA	17	26.15	6	9.23	2.57	9.7	1.73e-2	-4.05	4.96e0	1.60	4.85e-1	-0.72
9	merged.meme	MA2222.1	E(spl)mgamma-HLH	GCACGTGCCA	35	53.85	19	29.23	1.8	1.7	2.01e-2	-3.91	5.75e0	1.75	5.00e-1	-0.69
10	merged.meme	MA2295.1	ac	GCAGCTGC	16	24.62	6	9.23	2.43	8.3	2.62e-2	-3.64	7.50e0	2.02	5.16e-1	-0.66
11	merged.meme	MA2217.1	dpn	CACGYG	11	16.92	3	4.62	3	10	2.87e-2	-3.55	8.20e0	2.10	5.16e-1	-0.66
# SEA (Simple Enrichment Analysis): Version 5.5.8 compiled on May 16 2025 at 08:51:04
# The format of this file is described at http://localhost:8080/meme_5.5.8/doc/sea-output-format.html.
# sea --verbosity 1 --oc . --thresh 10.0 --align center --p cluster_3_sequences.fasta --m merged.meme
