# Supplementary material for: Genome-Wide Identification of Transcriptional Start Sites and Candidate Enhancers Regulating Worker Metamorphosis in Apis mellifera
Source: Insects. 2026 May 19;17(5):516. doi: 10.3390/insects17050516 (PMC13207783; doi:10.3390/insects17050516)
Supplement: Supplementary file 1 [file insects-17-00516-s001.zip › Supplementary_Table_S12.tsv]

RANK	DB	ID	ALT_ID	CONSENSUS	TP	TP%	FP	FP%	ENR_RATIO	SCORE_THR	PVALUE	LOG_PVALUE	EVALUE	LOG_EVALUE	QVALUE	LOG_QVALUE
1	merged.meme	MA2295.1	ac	GCAGCTGC	7	11.11	0	0.00	8	11	7.81e-3	-4.85	2.23e0	0.80	7.87e-1	-0.24
2	merged.meme	MA2238.1	GATAe	MGATAAS	23	36.51	10	15.87	2.18	11	1.75e-2	-4.04	5.01e0	1.61	7.87e-1	-0.24
3	merged.meme	MA2190.1	Aef1	CAACWACW	11	17.46	3	4.76	3	0.5	2.87e-2	-3.55	8.20e0	2.10	7.87e-1	-0.24
# SEA (Simple Enrichment Analysis): Version 5.5.8 compiled on May 16 2025 at 08:51:04
# The format of this file is described at http://localhost:8080/meme_5.5.8/doc/sea-output-format.html.
# sea --verbosity 1 --oc . --thresh 10.0 --align center --p cluster_4_sequences.fasta --m merged.meme
