# Supplementary material for: Genome-Wide Identification of Transcriptional Start Sites and Candidate Enhancers Regulating Worker Metamorphosis in Apis mellifera
Source: Insects. 2026 May 19;17(5):516. doi: 10.3390/insects17050516 (PMC13207783; doi:10.3390/insects17050516)
Supplement: Supplementary file 1 [file insects-17-00516-s001.zip › Supplementary_Table_S13.tsv]

RANK	DB	ID	ALT_ID	CONSENSUS	TP	TP%	FP	FP%	ENR_RATIO	SCORE_THR	PVALUE	LOG_PVALUE	EVALUE	LOG_EVALUE	QVALUE	LOG_QVALUE
1	merged.meme	MA2241.1	HLH4C	GCAYCAGCTGRTGC	14	46.67	1	3.33	7.5	0.58	1.70e-4	-8.68	4.86e-2	-3.02	3.50e-2	-3.35
2	merged.meme	MA0454.1	odd	MMCAGTAGCAV	16	53.33	3	10.00	4.25	1.7	1.26e-3	-6.68	3.61e-1	-1.02	1.27e-1	-2.06
3	merged.meme	MA2308.1	da	CAGCTG	23	76.67	10	33.33	2.18	6.3	2.40e-3	-6.03	6.87e-1	-0.37	1.27e-1	-2.06
4	merged.meme	MA2303.1	crp	AAWCAGCTGWTT	11	36.67	1	3.33	6	4.1	2.46e-3	-6.01	7.05e-1	-0.35	1.27e-1	-2.06
5	merged.meme	MA0531.2	CTCF	YAGRTGGCGC	12	40.00	2	6.67	4.33	6.4	4.76e-3	-5.35	1.36e0	0.31	1.64e-1	-1.81
6	merged.meme	MA2269.1	sc	AGCAGCTGCT	7	23.33	0	0.00	8	8	5.27e-3	-5.25	1.51e0	0.41	1.64e-1	-1.81
7	merged.meme	MA0010.2	br	TAAWWRACAARW	10	33.33	1	3.33	5.5	9.9	5.57e-3	-5.19	1.59e0	0.47	1.64e-1	-1.81
8	merged.meme	MA2313.1	hng1	CGTTACGTAACG	17	56.67	6	20.00	2.57	5.9	7.26e-3	-4.93	2.08e0	0.73	1.65e-1	-1.80
9	merged.meme	MA0231.1	lbe	TAAYYA	6	20.00	0	0.00	7	10	1.19e-2	-4.43	3.39e0	1.22	1.65e-1	-1.80
10	merged.meme	MA1700.1	Clamp	GWGMGAGCGAGAGR	6	20.00	0	0.00	7	13	1.19e-2	-4.43	3.39e0	1.22	1.65e-1	-1.80
11	merged.meme	MA1837.2	Elba1	CAATTAG	6	20.00	0	0.00	7	9.6	1.19e-2	-4.43	3.39e0	1.22	1.65e-1	-1.80
12	merged.meme	MA1838.2	Elba2	CAATTAG	6	20.00	0	0.00	7	10	1.19e-2	-4.43	3.39e0	1.22	1.65e-1	-1.80
13	merged.meme	MA2251.1	knrl	AAAYTAGRKCA	6	20.00	0	0.00	7	11	1.19e-2	-4.43	3.39e0	1.22	1.65e-1	-1.80
14	merged.meme	MA2281.1	SREBP	RTCACGTGAY	6	20.00	0	0.00	7	10	1.19e-2	-4.43	3.39e0	1.22	1.65e-1	-1.80
15	merged.meme	MA2295.1	ac	GCAGCTGC	25	83.33	14	46.67	1.73	4.2	1.22e-2	-4.41	3.48e0	1.25	1.65e-1	-1.80
16	merged.meme	MA0205.3	Trl	AAGAGAGAG	8	26.67	1	3.33	4.5	13	1.28e-2	-4.35	3.67e0	1.30	1.65e-1	-1.80
17	merged.meme	MA2198.1	Blimp-1	CACTTTCACT	20	66.67	10	33.33	1.91	8.2	1.93e-2	-3.95	5.52e0	1.71	2.15e-1	-1.54
18	merged.meme	MA0204.1	Six4	TGAYAC	29	96.67	20	66.67	1.43	2.3	1.94e-2	-3.94	5.54e0	1.71	2.15e-1	-1.54
19	merged.meme	MA2208.1	crc	GVTGAYGTAAT	10	33.33	2	6.67	3.67	1.2	2.10e-2	-3.86	6.02e0	1.79	2.15e-1	-1.54
20	merged.meme	MA0254.1	vvl	TATKCA	5	16.67	0	0.00	6	9.6	2.61e-2	-3.65	7.46e0	2.01	2.15e-1	-1.54
21	merged.meme	MA0447.1	gt	RTTACGTAAY	5	16.67	0	0.00	6	11	2.61e-2	-3.65	7.46e0	2.01	2.15e-1	-1.54
22	merged.meme	MA2219.1	E(spl)m3-HLH	CACGTGCCA	5	16.67	0	0.00	6	12	2.61e-2	-3.65	7.46e0	2.01	2.15e-1	-1.54
23	merged.meme	MA2222.1	E(spl)mgamma-HLH	GCACGTGCCA	5	16.67	0	0.00	6	7.9	2.61e-2	-3.65	7.46e0	2.01	2.15e-1	-1.54
24	merged.meme	MA2231.1	Ets98B	ACCCGGATC	5	16.67	0	0.00	6	11	2.61e-2	-3.65	7.46e0	2.01	2.15e-1	-1.54
25	merged.meme	MA2233.1	Fer1	WCRHCAGCTGACG	5	16.67	0	0.00	6	1.1	2.61e-2	-3.65	7.46e0	2.01	2.15e-1	-1.54
26	merged.meme	MA2321.1	tx	CAGCTG	22	73.33	12	40.00	1.77	1.8	2.71e-2	-3.61	7.76e0	2.05	2.15e-1	-1.54
# SEA (Simple Enrichment Analysis): Version 5.5.8 compiled on May 16 2025 at 08:51:04
# The format of this file is described at http://localhost:8080/meme_5.5.8/doc/sea-output-format.html.
# sea --verbosity 1 --oc . --thresh 10.0 --align center --p cluster_5_sequences.fasta --m merged.meme
