# Supplementary material for: Genome-Wide Identification of Transcriptional Start Sites and Candidate Enhancers Regulating Worker Metamorphosis in Apis mellifera
Source: Insects. 2026 May 19;17(5):516. doi: 10.3390/insects17050516 (PMC13207783; doi:10.3390/insects17050516)
Supplement: Supplementary file 1 [file insects-17-00516-s001.zip › Supplementary_Table_S14.csv]

TF of D. melanogaster	TF converted to that of A. mellifera	Target in A. mellifera	Cluster	Spearman_rho	p_value	target_accession	target_transcriptID	othologous gene of D. melanogaster
EcR::usp	LOC551580	LOC725439	cluster_5	0.8999999999999998	0.037386073	XM_003249835.4	XM_003249835.4	CG31974
EcR::usp	LOC551580	LOC725439	cluster_5	0.8999999999999998	0.037386073	XM_016913361.2	XM_016913361.2	CG31974
cyc	LOC725614	LOC409602	cluster_1	0.8999999999999998	0.037386073	XM_393105.7	XM_393105.7	CG5867
opa	LOC100578824	LOC409602	cluster_1	-0.9	0.037386073	XM_393105.7	XM_393105.7	CG5867
vis	LOC726999	LOC725089	cluster_1	0.8999999999999998	0.037386073	NM_001174142.1	NM_001174142.1	Vajk2
vis	LOC726999	LOC408277	cluster_1	0.8999999999999998	0.037386073	XM_026443212.1	XM_026443212.1	dyl
ttk	LOC410918	LOC102656196	cluster_2	0.8999999999999998	0.037386073	XR_408320.3
ttk	LOC410918	BR-C	cluster_2	0.8999999999999998	0.037386073	BR-C		BR-C
ttk	LOC410918	LOC726880	cluster_2	0.8999999999999998	0.037386073	XM_026442630.1	XM_026442630.1	CG5966
ttk	LOC410918	LOC726880	cluster_2	0.8999999999999998	0.037386073	XM_026442631.1	XM_026442631.1	CG5966
ttk	LOC410918	LOC726880	cluster_2	0.8999999999999998	0.037386073	XM_026442632.1	XM_026442632.1	CG5966
ttk	LOC410918	LOC726880	cluster_2	0.8999999999999998	0.037386073	XM_026442633.1	XM_026442633.1	CG5966
ttk	LOC410918	LOC726880	cluster_2	0.8999999999999998	0.037386073	NM_001242576.1	NM_001242576.1	CG5966
ttk	LOC410918	LOC107965522	cluster_2	0.8999999999999998	0.037386073	XR_001705570.2
ttk	LOC410918	FIBROIN4	cluster_2	0.8999999999999998	0.037386073	FIBROIN4		FIBROIN4
ovo	LOC552100	LOC100578051	cluster_3	0.8999999999999998	0.037386073	XM_006559597.3	XM_006559597.3
ovo	LOC552100	LOC100578051	cluster_3	0.8999999999999998	0.037386073	XM_003249489.4	XM_003249489.4
ovo	LOC552100	LOC100578051	cluster_3	0.8999999999999998	0.037386073	XM_006559598.3	XM_006559598.3
ovo	LOC552100	LOC408660	cluster_3	1	1.4042654220543672e-24	XM_397515.7	XM_397515.7	Theg
ovo	LOC552100	LOC408660	cluster_3	1	1.4042654220543672e-24	XM_016910780.2	XM_016910780.2	Theg
ovo	LOC552100	LOC408660	cluster_3	1	1.4042654220543672e-24	XM_016910780.2	XM_016910780.2
ovo	LOC552100	LOC408660	cluster_3	1	1.4042654220543672e-24	XM_016910779.2	XM_016910779.2
ovo	LOC552100	LOC408660	cluster_3	1	1.4042654220543672e-24	XM_016910778.2	XM_016910778.2
ovo	LOC552100	LOC408660	cluster_3	1	1.4042654220543672e-24	XM_016910781.2	XM_016910781.2
ovo	LOC552100	LOC408660	cluster_3	1	1.4042654220543672e-24	XM_016910781.2	XM_016910781.2
ovo	LOC552100	LOC408660	cluster_3	1	1.4042654220543672e-24	XM_016910777.2	XM_016910777.2
ovo	LOC552100	LOC408660	cluster_3	1	1.4042654220543672e-24	XM_016910777.2	XM_016910777.2	Theg
ovo	LOC552100	LOC100576251	cluster_3	0.8999999999999998	0.037386073
ovo	LOC552100	LOC100576251	cluster_3	0.8999999999999998	0.037386073	XM_016916263.2	XM_016916263.2	dati
ovo	LOC552100	LOC100576251	cluster_3	0.8999999999999998	0.037386073	XM_016916262.2	XM_016916262.2	dati
ovo	LOC552100	LOC100576251	cluster_3	0.8999999999999998	0.037386073	XM_006565771.3	XM_006565771.3	dati
ovo	LOC552100	LOC100576251	cluster_3	0.8999999999999998	0.037386073	XM_016916255.2	XM_016916255.2	dati
ovo	LOC552100	LOC100576251	cluster_3	0.8999999999999998	0.037386073	XM_016916264.2	XM_016916264.2	dati
ovo	LOC552100	LOC100576251	cluster_3	0.8999999999999998	0.037386073	XM_016916256.2	XM_016916256.2	dati
ovo	LOC552100	LOC100576251	cluster_3	0.8999999999999998	0.037386073	XM_016916253.2	XM_016916253.2	dati
ovo	LOC552100	LOC100576251	cluster_3	0.8999999999999998	0.037386073	XM_026445001.1	XM_026445001.1	dati
ovo	LOC552100	LOC100576251	cluster_3	0.8999999999999998	0.037386073	XM_016916261.2	XM_016916261.2	dati
ovo	LOC552100	LOC100576251	cluster_3	0.8999999999999998	0.037386073	XM_016916258.2	XM_016916258.2	dati
ovo	LOC552100	LOC100576251	cluster_3	0.8999999999999998	0.037386073	XM_016916260.2	XM_016916260.2	dati
ovo	LOC552100	LOC100576251	cluster_3	0.8999999999999998	0.037386073	XM_016916257.2	XM_016916257.2	dati
ovo	LOC552100	LOC100576251	cluster_3	0.8999999999999998	0.037386073	XM_016916259.2	XM_016916259.2	dati
prd	LOC410499	LOC408660	cluster_3	0.8999999999999998	0.037386073	XM_397515.7	XM_397515.7
prd	LOC410499	LOC408660	cluster_3	0.8999999999999998	0.037386073	XM_397515.7	XM_397515.7	Theg
prd	LOC410499	LOC408660	cluster_3	0.8999999999999998	0.037386073	XM_016910780.2	XM_016910780.2	Theg
prd	LOC410499	LOC408660	cluster_3	0.8999999999999998	0.037386073	XM_016910780.2	XM_016910780.2
prd	LOC410499	LOC408660	cluster_3	0.8999999999999998	0.037386073	XM_016910779.2	XM_016910779.2
prd	LOC410499	LOC408660	cluster_3	0.8999999999999998	0.037386073	XM_016910778.2	XM_016910778.2
prd	LOC410499	LOC408660	cluster_3	0.8999999999999998	0.037386073	XM_016910781.2	XM_016910781.2
prd	LOC410499	LOC408660	cluster_3	0.8999999999999998	0.037386073	XM_016910781.2	XM_016910781.2
prd	LOC410499	LOC408660	cluster_3	0.8999999999999998	0.037386073	XM_016910777.2	XM_016910777.2
prd	LOC410499	LOC408660	cluster_3	0.8999999999999998	0.037386073	XM_016910777.2	XM_016910777.2	Theg
prd	LOC410499	LOC408660	cluster_3	0.8999999999999998	0.037386073	XP_016766269.1
GATAe	LOC725389	LOC725688	cluster_4	1	1.4042654220543672e-24	XM_001121505.5	XM_001121505.5	CG30269
GATAe	LOC725389	LOC725688	cluster_4	1	1.4042654220543672e-24	XM_006559011.3	XM_006559011.3	CG30269
GATAe	LOC725389	LOC406093	cluster_4	0.8999999999999998	0.037386073	NM_001011582.1
GATAe	LOC725389	LOC406093	cluster_4	0.8999999999999998	0.037386073	NP_001011582.1
GATAe	LOC725389	LOC726332	cluster_4	1	1.4042654220543672e-24	XM_006568835.3	XM_006568835.3
GATAe	LOC725389	LOC726332	cluster_4	1	1.4042654220543672e-24	XM_026439098.1	XM_026439098.1
GATAe	LOC725389	LOC413551	cluster_4	0.8999999999999998	0.037386073	XM_396993.7	XM_396993.7	DPCoAC
GATAe	LOC725389	LOC413551	cluster_4	0.8999999999999998	0.037386073	XM_016915281.2	XM_016915281.2	DPCoAC
GATAe	LOC725389	LOC413551	cluster_4	0.8999999999999998	0.037386073	XR_412205.3	XR_412205.3	DPCoAC
GATAe	LOC725389	LOC113218518	cluster_4	0.8999999999999998	0.037386073	XM_006563358.3
GATAe	LOC725389	LOC408534	cluster_4	0.8999999999999998	0.037386073	XM_016916502.2	XM_016916502.2	CG6041
GATAe	LOC725389	LOC409708	cluster_4	0.8999999999999998	0.037386073	XM_006570549.2	XM_006570549.2	Gba1b
GATAe	LOC725389	LOC409708	cluster_4	0.8999999999999998	0.037386073	XM_006570548.3	XM_006570548.3	Gba1b
GATAe	LOC725389	LOC409708	cluster_4	0.8999999999999998	0.037386073	XM_006570547.3	XM_006570547.3	Gba1b
GATAe	LOC725389	LOC409708	cluster_4	0.8999999999999998	0.037386073	XM_016912658.2	XM_016912658.2	Gba1b
GATAe	LOC725389	LOC409708	cluster_4	0.8999999999999998	0.037386073	XM_026441427.1	XM_026441427.1	Gba1b
GATAe	LOC725389	MIR6059	cluster_4	0.8999999999999998	0.037386073
GATAe	LOC725389	LOC113218576	cluster_4	1	1.4042654220543672e-24	XM_026444740.1	XM_026444740.1	CG11159
da	LOC113218537	CPR17	cluster_5	0.8999999999999998	0.037386073	NM_001270827.1	NM_001270827.1	Cpr49Ah
