# Supplementary material for: Genome-Wide Identification of Transcriptional Start Sites and Candidate Enhancers Regulating Worker Metamorphosis in Apis mellifera
Source: Insects. 2026 May 19;17(5):516. doi: 10.3390/insects17050516 (PMC13207783; doi:10.3390/insects17050516)
Supplement: Supplementary file 1 [file insects-17-00516-s001.zip › Supplementary_Table_S15.tsv]

motif_ID	motif_TF_symbol	Target_seq_ID_and_chromosome	site_Start	site_End	site_Strand	site_Score	site_Sequence
MA0460.1	ttk	LOC102656859_NC_037648.1	14234975	14234983	+	10.02	AAGGATAAA
MA0460.1	ttk	LOC102656196_NC_037653.1	3435303	3435311	+	6.87	CAGGCTAAT
MA0460.1	ttk	LOC102656859_NC_037648.1	14234696	14234704	+	6.04	AAGGCTAAT
MA0460.1	ttk	Br-c_enhancer 1_NC_037650.1	3333018	3333026	+	5.04	AAGTATAAT
MA0460.1	ttk	LOC724312_NC_037644.1	8013817	8013825	+	5.04	AAGTATAAT
MA0460.1	ttk	LOC726625_NC_037645.1	12112619	12112627	+	4.83	CAGGAGAAT
MA0460.1	ttk	LOC107965522_NC_037651.1	7645280	7645288	+	4.52	ATGGATAAT
MA0460.1	ttk	LOC725380_NC_037652.1	5672029	5672037	-	4.5	CAAGATAAC
MA0460.1	ttk	LOC726880_NC_037646.1	103939	103947	-	4.24	AATGATAAT
MA0460.1	ttk	LOC726880_NC_037646.1	103950	103958	-	4.24	AATGATAAT
MA0460.1	ttk	Br-c_enhancer_2_NC_037650.1	3355346	3355354	+	3.99	AAGGAGAAT
