# Supplementary material for: Genome-Wide Identification of Transcriptional Start Sites and Candidate Enhancers Regulating Worker Metamorphosis in Apis mellifera
Source: Insects. 2026 May 19;17(5):516. doi: 10.3390/insects17050516 (PMC13207783; doi:10.3390/insects17050516)
Supplement: Supplementary file 1 [file insects-17-00516-s001.zip › Supplementary_Table_S2.csv]

Gene_ID	d9.1	d9.2	d9.3	d11.1	d11.2	d11.3	d15.1	d15.2	d19.1	d19.2	d19.3	d21.1	d21.2	d21.3	cluster	product_accession	D_melanogaster-gene_symbol
LOC726185	-4.036874338	-3.696128249	-4.524016678	-4.028528963	-5.969697472	-4.976471419	-3.801097677	-5.969697472	8.453301558	7.54072159	8.230853821	8.504441802	-4.102626172	8.37581967	1	XM_001121942.5	Osi18
LOC406105	-3.07762753	-3.07762753	-3.07762753	-3.07762753	-3.07762753	-3.07762753	-3.07762753	-3.07762753	4.19691502	3.393018486	4.322832343	4.239253517	4.313130556	4.155870322	1	NM_001134947.1	gas
LOC100576488	-3.350847956	-2.838741476	-3.350847956	-3.350847956	-2.75355775	-3.350847956	-3.007254854	-2.546595208	4.661875188	4.155339319	4.022971958	4.028839075	3.467725554	4.21279002	1	XM_016915353.2
Tyhyd	-2.877841811	-2.242043536	-2.502324103	-4.353970135	-3.518487915	-3.552077894	-2.649930364	-2.326857489	3.959585901	3.578452738	3.537109706	3.507943581	5.886268842	3.554172479	1
LOC102653784	-2.348058728	-3.202219482	-2.894312167	-2.44528773	-3.073055338	-2.777712084	-2.317419942	-3.287254869	2.332604953	4.123081768	5.55893538	5.279608149	-0.476370327	5.527460417	1	XM_006563365.3	CG7548
LOC100577598	-3.116605213	-3.672037537	-3.662858651	-4.086022858	-4.262763896	-3.866828049	1.66603804	-0.059688475	4.34077588	4.506281887	3.750957114	3.734126897	1.076348734	3.652276128	1	XM_026446437.1	CG16743
LOC724496	-3.57594939	-2.918555013	-2.033826138	-3.384138214	-1.883069688	-1.617301597	-3.063941598	-4.644355976	1.809444625	3.76450305	4.280250695	4.618340279	4.142064377	4.50653459	1	XM_006571117.3	Uba4
LOC726155	-1.733691234	-3.354527826	-2.090715405	-2.302647453	-2.634302499	-2.084442001	-3.014495837	-3.439563214	6.654001754	5.672746955	1.618777307	4.763585321	-1.082937903	3.028212035	1	XM_001121915.5	Osi17
LOC413210	-3.213738204	-2.659200452	-3.245962472	-2.519113489	-3.814190912	-3.614738054	-1.695156653	-1.710731793	5.746135627	5.208713672	2.923033985	4.060647834	0.734232631	3.80006828	1	XM_006558106.3	Cad89D
Lop1	-3.074615522	-2.562509042	-3.074615522	-3.074615522	-3.074615522	-3.074615522	-2.73102242	-3.074615522	3.556678279	4.361758442	3.928211989	3.546403926	4.399075528	3.949096432	1	NM_001011639.2	Rh6
Tpnciiib	-3.150570103	-1.712236347	-2.50886624	-2.932030447	-2.362019014	-2.130138206	-2.320090838	-3.706061691	2.462811412	1.43763761	2.828486005	2.281044918	8.845443912	2.966589029	1
LOC724876	-3.60576273	-3.093656249	-3.60576273	-2.330706334	-3.008472524	-3.60576273	-2.219791877	-1.910337536	2.996287864	3.911145308	4.010828405	4.297343659	3.824291358	4.340356117	1	XM_006558971.3	Smyd4
LOC551929	-4.189616918	-3.15781223	-3.91109016	-2.726803504	-1.753239277	-2.914322543	-0.73557329	-0.496056596	4.495187937	3.154533872	4.350070796	4.923753067	-1.93761217	4.898581017	1	XM_624314.5	Vajk4
LOC408394	-2.393712613	-2.731102124	-3.022299197	-3.145087445	-3.919118689	-3.919118689	-2.86555424	-0.716128718	4.140968935	3.345546766	3.179011161	4.11470805	3.764235821	4.167650982	1	XM_391942.7	Col4a1
LOC100577562	-3.033307608	-3.033307608	-3.033307608	-2.259276364	-3.033307608	-3.033307608	-2.689714506	-3.033307608	4.241234943	3.603817881	3.842376515	4.07686863	3.526473744	3.858064804	1	XM_006562614.3
LOC409176	-2.08566352	-3.041228273	-2.144408781	-3.041228273	-3.041228273	-3.041228273	-3.041228273	-3.041228273	4.635149965	4.756282431	4.094384483	3.884824864	1.246789924	3.860010274	1	XM_006563102.3	resilin
LOC412222	-3.44332304	-2.352350162	-2.553133834	-3.224783384	-1.383228152	-2.685019094	-3.655221526	-3.194561879	4.79320014	4.578728979	3.292000278	3.150340682	3.297889298	3.379461693	1	XM_026443777.1	CG43333
LOC551656	-3.156924948	-3.156924948	-3.156924948	-3.156924948	-3.156924948	-3.156924948	-2.103360499	-0.70342146	4.779750868	4.241301694	3.606938286	3.992230362	0.920957008	4.207153428	1	XM_625258.6	Cpr100A
LOC113218776	-2.689849361	-3.334814879	-4.073246679	-3.677084289	-3.143334932	-4.644968371	0.671642076	0.362155299	3.422725484	2.207127352	3.715353952	3.794509646	3.455889392	3.933895311	1	XR_003304685.1
LOC725082	-2.818769631	-2.306953173	-2.912904668	-4.144937404	-3.309455184	-2.470638289	-1.431136055	-1.225218843	5.641485271	5.33426199	2.537577037	3.770844976	0.086115865	3.249728108	1	XM_006566001.3	CG17672
LOC409826	-2.922985199	-1.484651442	-2.961474962	-1.537308276	-2.88118658	-3.478476786	-2.424912338	-2.674224038	6.193775134	5.068010701	1.92120479	4.357530929	-0.118436302	2.94313437	1	XM_026444783.1	flz
LOC412925	-2.523418897	-1.648409545	-3.47898365	-2.704952406	-2.881693444	-2.898533578	-2.858091466	-3.47898365	3.618284721	3.19692414	3.849313137	3.758732842	4.303128665	3.746683132	1	XM_396376.7	CG14439
LOC410744	-0.76214742	-1.31754183	-1.980978209	-1.510419602	-1.343423426	-1.973912208	-4.341144662	-4.962036847	4.086339902	3.665826004	4.900464081	4.620520119	-4.229135357	5.147589454	1	XM_003250519.4	CG9518
LOC100578672	-2.709602805	-3.665167559	-3.665167559	-3.665167559	-3.067877353	-3.665167559	-2.435847433	-1.211664071	4.820218435	4.849580545	3.92466667	3.782543275	2.722802862	3.985850109	1	XM_003250102.4	Vajk4
LOC726031	-2.812232527	-2.855617634	-3.367724115	-3.367724115	-2.770433909	-3.367724115	-2.514336121	-3.367724115	3.757221626	5.653079109	4.719676113	4.048374644	3.054058212	3.191106948	1	NM_001174139.1	CG34205
LOC727170	-3.488709344	-3.201594899	-2.86977642	-3.432039294	-3.966346867	-2.686318933	-1.913841193	-1.405831736	5.503553702	5.403234317	3.528757151	4.803646815	-0.335241379	4.060508081	1	XM_026444089.1	ect
LOC100578144	-1.859614332	-3.047511482	-1.280425332	-3.749595795	-3.159194889	-3.312723611	-4.454557272	-3.392578492	5.326469813	4.718161535	4.81483699	5.379368723	-1.194716137	5.212080281	1	XM_001121344.5	CG15239
LOC725823	-2.764406032	-1.550599879	-1.808639025	-3.459232386	-3.503023786	-2.778876025	-1.923400215	-0.314562208	6.808396311	5.689617795	2.268131468	4.889632233	-5.854363296	4.301325046	1	XM_001121625.4
LOC726725	-4.621166104	-3.433149539	-3.423970653	-3.84713486	-4.023875898	-4.621166104	-1.357348282	-0.168653011	4.579663879	4.060093302	4.536968056	4.487350921	3.195245587	4.637142706	1	XM_016913657.2	Cpr50Cb
LOC100578587	-3.294450712	-3.0619989	-4.250015465	-4.250015465	-2.905972788	-2.67409198	-3.196451017	-2.554590271	4.995626878	5.148561682	4.278862419	4.439798159	2.472348928	4.852388532	1	XM_003251850.4
LOC725089	-2.071238743	-1.867853593	-3.209687131	-2.075194098	-2.9808502	-3.704334826	-3.553208371	-3.284057813	4.697066717	5.173440002	5.296611675	5.166423594	-2.836308474	5.249191261	1	NM_001174142.1	Vajk2
LOC409776	-3.564481537	-2.684598485	-4.119973125	-4.119973125	-3.522682919	-4.119973125	-2.236692687	-1.318829234	5.461552018	5.714691605	4.18044294	3.844520228	2.459914312	4.026083135	1	XM_393269.7	CG11584
LOC102656198	-3.181856707	-2.651736372	-3.082982418	-3.6502492	-3.581262919	-3.127637506	-3.26935684	-2.287535955	4.821210202	4.311921417	4.953865437	5.482378701	-0.110698385	5.373940545	1	XM_016913963.2
LOC725309	-1.872648595	-2.044680892	-1.473061136	-1.607617473	-2.476152688	-1.700654204	-6.34309943	-6.530954673	3.901400207	3.449211982	4.250234692	4.290075941	4.22636837	3.931577899	1	XM_001120351.4
Cpr3	-3.270257487	-2.93053966	-3.214682283	-3.552970454	-3.75454453	-2.67445145	-3.132238667	-2.218559825	1.873115411	1.860495972	5.421683608	4.193216111	7.077181751	4.322551504	1
LOC725404	-3.506348431	-3.83549331	-4.112778688	-3.591133254	-4.407150898	-4.463041497	-0.870353185	-0.142317811	4.423560875	4.604320811	4.055946657	3.85209893	3.99056453	4.002125271	1	XM_026440745.1	Act88F
LOC550791	-4.420160151	-3.232143586	-3.903158327	-3.646128907	-3.401707872	-2.430333036	-0.298838831	1.096310967	3.614616901	3.186468224	3.326706645	2.947182515	3.721133406	3.440052052	1	XM_623181.6	Arr2
LOC551089	-2.997632049	-2.733638788	-2.471038556	-2.564138395	-2.886810272	-2.843461242	-3.440877498	-3.676740714	3.446104294	4.647613326	5.576444757	5.769459834	-1.323848415	5.498563717	1	XM_006569457.3	Vml
LOC107965608	-4.026620516	-3.514514035	-3.509618692	-4.026620516	-3.008168237	-4.026620516	-0.070443084	2.214153805	5.220596808	4.303916719	3.129981765	5.178700708	-2.448437897	4.583693686	1	XM_016916686.2	Osi8
Cpf2	-2.836778035	-3.049264335	-2.976150643	-2.386138369	-3.525655407	-3.206373135	-3.839251603	-3.866003927	4.515786389	3.676763889	4.438098914	4.37209013	4.261438204	4.421437928	1
LOC725051	-3.432638841	-3.432638841	-2.915637016	-2.658607597	-3.432638841	-2.852188769	-3.432638841	-3.432638841	3.878505554	3.08857939	4.576142531	4.409329024	5.341837366	4.295233722	1	XM_026444009.1	CG4562
LOC410365	-3.048271197	-3.603686858	-3.98858017	-3.039130054	-3.8247475	-3.444433849	-2.388005714	-2.014569172	5.215238258	4.195074452	4.499885644	4.418563133	2.619889077	4.40277395	1	XM_006562254.3
LOC552558	-3.333548829	-2.149729868	-2.135894811	-1.504144786	-3.840502625	-3.865728851	-1.207816293	-0.22205687	6.067161513	5.764517672	2.469341883	4.890645295	-4.858954904	3.926711474	1	XM_016916685.2	Osi7
Cpr6	-3.01597203	-3.149814356	-3.956939802	-3.399249583	-3.622375417	-4.619399783	-1.804069985	-0.31227492	4.160790557	3.995870214	5.06500012	4.673816963	0.94428183	5.040336193	1
LOC410489	-3.323798443	-3.323798443	-2.806796618	-3.323798443	-3.323798443	-3.323798443	-2.470410449	-3.323798443	4.189366194	3.716503091	4.520077945	3.918431915	4.574955212	4.300663365	1	XM_006562294.3	ninaC
LOC102654146	-1.71259791	-1.972727287	-2.432626233	-2.465783982	-3.141743479	-2.52332144	-5.150616203	-5.039329829	4.167532857	3.671527917	4.017678545	4.28946531	4.08026288	4.212278856	1	XM_006572029.2	CG33257
LOC411358	-2.012604008	-1.707435978	-1.695686906	-3.538010084	-3.538010084	-2.54478403	-3.194416982	-3.538010084	5.174143605	4.130825416	4.764761628	4.785032421	-2.321427037	5.235622122	1	XM_016913931.2	tpr
LOC100576748	-2.34243463	-2.693341022	-3.654255552	-2.434643477	-1.6957711	-3.066908794	-4.466303436	-3.884756712	2.094854359	3.459864583	5.04661691	4.394025298	4.722114141	4.520939432	1	XM_006571813.3	Sfp84E
Obp17	-2.802942586	-3.397133054	-3.382891632	-2.309022754	-4.012610759	-2.916858673	-3.46595271	-3.56280638	3.470060588	3.961190032	4.270711723	4.810898873	4.860889121	4.476468213	1	NM_001040207.1	Obp56a
LOC102655762	-3.630968328	-2.940068615	-3.38933763	-2.645364572	-3.568080802	-3.272737548	-2.930584326	-3.2689499	5.111284616	4.907373199	4.88911448	5.174907989	0.228074129	5.335337308	1	XM_016916822.2	Vajk4
LOC411888	-2.792895999	-2.153136392	-3.130968904	-2.447366945	-2.816668418	-3.304611131	-2.809895283	-1.956657441	5.184083682	4.208595507	3.129884499	4.185139516	1.101569337	3.602927973	1	XM_026443596.1	CG9095
LOC409816	-3.878057416	-3.678957108	-3.058980326	-3.993051234	-3.10739966	-3.152398988	0.349001503	0.584766184	3.303864803	2.400195277	3.591579606	3.546402341	3.561165331	3.531869687	1	XM_393307.7	rtp
LOC725255	-2.775614273	-2.81899938	-2.814104036	-3.33110586	-2.733815655	-2.750655788	-1.346318771	-0.693336219	3.547849065	2.992603511	3.211437238	2.990536223	3.238763559	3.282760386	1	XM_006560017.3	Elo68beta
LOC102654355	-2.726772377	-2.235100623	-2.725514827	-2.61127249	-3.152664624	-1.505850301	-2.047538845	-2.148202132	3.667983292	3.910674761	3.771381278	2.932979688	1.325225815	3.544671384	1	XM_006572033.3
LOC100578730	-2.294394459	-1.583107781	-2.147502677	-1.998338158	-1.963248982	-1.868129497	-3.870615053	-3.217632502	2.58112102	1.826194655	3.96907645	3.211735074	3.734961633	3.619880276	1	XM_003250729.4	CG7330
LOC725882	-2.828658133	-2.20873044	-2.561406107	-1.568018254	-2.777445868	-2.151625121	-1.085076591	-1.103986733	2.852640333	2.883312048	3.988091189	4.277957731	-2.154921863	4.437867809	1	XM_006569573.3
LOC100576473	-2.191582734	-2.191582734	-2.191582734	-1.41755149	-2.191582734	-2.191582734	-2.191582734	-2.191582734	5.082959817	5.064576551	0.93403535	3.62440749	-0.974999687	3.027651107	1	XM_016914798.2
LOC113219280	-1.401743822	-3.145192711	-3.145192711	-2.371161467	-2.126740431	-2.564742639	-2.801599609	-1.449767517	2.88419199	3.743772959	2.839797328	3.124333998	3.123980679	3.290063953	1	XM_026445619.1
LOC100578618	-2.790309386	-1.985918784	-3.458110936	-2.560514501	-2.810929557	-2.852103755	-1.778427959	-0.461940127	3.065355669	2.587947064	3.119815716	3.202650546	3.474042093	3.248443917	1	XM_006563192.3	CG42821
LOC113219288	-2.24309906	-2.24309906	-1.726097236	-2.24309906	-2.24309906	-2.24309906	-1.899505958	-1.438846312	3.679942798	3.421362968	3.338312092	4.026427649	-2.24309906	4.056998362	1	XR_003306194.1
LOC724749	-1.607984462	-2.085062033	-1.704178216	-2.995029314	-1.495719894	-2.922456112	-3.07707442	-2.798113091	2.822792256	2.696532936	3.110383608	3.177105742	3.595350019	3.283452981	1	XM_006565491.3	prc
LOC413995	-2.425356726	-1.53606859	-2.425356726	-2.425356726	-2.425356726	-2.425356726	-2.425356726	-2.425356726	2.357179657	1.959225517	3.140447624	3.572467177	3.962613694	3.521632006	1	XM_026443419.1	Snmp1
LOC107965323	-1.734656763	-2.690221516	-2.173219692	-2.690221516	-2.09293131	-1.114298031	-2.346628414	-2.690221516	5.120038686	3.979294524	2.951981405	2.298114638	0.669818967	2.51315054	1	XM_016915416.2
LOC100576982	-2.678479713	-2.986553963	-3.224733151	-2.026797692	-3.077885925	-2.432101487	-0.866539671	-0.904983676	3.300471321	2.588337852	2.892426346	3.04519371	3.030108945	3.341537103	1	XM_003250085.4
LOC408544	-2.224706069	-2.860824009	-3.23311032	-2.103892257	-1.916468503	-2.436316611	-2.364141292	-1.296608657	3.731286397	3.0064098	2.957971926	2.755496143	2.935612877	3.049290575	1	XM_006560641.3	Loxl2
LOC725417	-1.357737076	-1.993855015	-2.366141327	-2.883143151	-2.285852945	-2.302693079	-2.262250967	-2.883143151	3.285729952	2.3499573	2.817393159	3.114680752	3.549735978	3.217319569	1	XM_016912911.2	CG42404
LOC113218599	-3.840024653	-1.686291204	-1.672456148	-3.120459845	-2.04417673	-2.59784815	-0.907683647	-1.7577466	3.184165472	2.812940914	2.675231044	3.266122962	2.344824704	3.343401881	1	XM_026439103.1	CG32036
LOC107966025	-2.345556863	-2.345556863	-2.345556863	-2.345556863	-1.748266657	-2.345556863	-2.345556863	-2.345556863	3.027629111	2.347073097	3.172387778	3.19062219	3.636888136	2.792564387	1	XM_016917769.2
LOC107964828	-1.571922318	-2.32825501	-2.840361491	-2.066330247	-2.243071285	-2.840361491	-2.496768389	-1.522778309	2.786178394	3.736562832	2.559320085	2.901063468	3.080361534	2.846362226	1	XM_016913470.2	Cpr64Ad
LOC408277	-2.034332064	-1.765766246	-1.957987767	-2.130359654	-2.332507477	-2.246875737	-2.913056058	-2.555053817	3.764874185	3.076772631	2.474802329	3.089690362	2.439636755	3.09016256	1	XM_026443212.1	CG11808
LOC725353	-2.427028185	-3.183360877	-3.178465533	-1.300336447	-2.351424681	-2.381671824	-1.615848463	-0.894323468	3.62168807	3.374256693	2.695906096	2.795043076	2.240935478	2.604630064	1	XM_006562263.3
LOC113218711	-2.194041602	-2.194041602	-2.194041602	-2.194041602	-2.194041602	-2.194041602	-2.194041602	-2.194041602	3.268631198	3.495907604	2.654960878	3.312425137	1.497002079	3.323405924	1	XR_003304498.1
LOC408536	-2.652526371	-1.716197627	-2.210493094	-2.680728515	-2.981100701	-2.510233091	-1.743910757	-0.47828742	3.035401479	2.92197255	2.911369328	3.215034134	1.642959836	3.246740249	1	XM_006561047.2	Ance
LOC725164	-2.243004166	-1.765927867	-1.255956745	-2.271206311	-1.984886572	-2.962092524	-4.024452031	-2.956919396	2.871796943	3.418669753	3.374111943	3.429887033	3.158109208	3.211870732	1	XM_026446442.1
LOC107965368	-1.281148365	-1.954067704	-2.36314861	-0.989114509	-1.372483671	-1.631874409	-3.882152908	-2.551534189	3.96707086	3.933032683	3.341060045	3.5833647	-2.706061938	3.907058015	1	XM_016915576.2	CG13847
Per	-2.390138775	-1.527609136	-1.799341142	-2.516695843	-2.21065128	-2.025414719	-3.993645006	-2.966588792	3.225397494	3.132690331	3.186738187	2.572255132	4.385744094	2.927259455	1	XM_026444134.1	per
LOC725668	-1.795900106	-2.133289617	-1.875625388	-0.926175271	-2.724015976	-2.328080129	-2.700413997	-2.517053433	3.338649829	2.674790458	4.201403019	4.316548864	-2.104723135	4.573884882	1	XM_006565456.3	CG7365
LOC412907	-2.953013396	-2.422893062	-4.179460461	-3.922431041	-4.09917208	-3.1205388	-0.256420546	1.15439519	3.622167556	3.14719899	3.277267955	2.991887185	3.332313746	3.428698765	1	XM_016916562.2	Arr1
LOC724776	-2.335428251	-1.938410031	-3.182057649	-2.432657252	-3.060424861	-2.765081607	-3.225489147	-2.761293958	3.423776323	3.646515707	3.909561367	4.0010694	2.764858739	3.955061219	1	XM_026446498.1	Tat
LOC102656294	-2.375327728	-2.052092459	-1.947034387	-2.820148986	-2.733726831	-1.8661887	-2.776530406	-3.957064747	4.354131716	3.339113446	4.048280965	4.268449269	0.302053146	4.216085701	1	XM_006564617.3	b6
LOC408420	-1.800234682	-2.071933324	-2.540049025	-2.207925904	-2.376233541	-3.1712239	-1.866867917	-1.14973914	3.415407111	3.003279496	2.893916565	2.84523911	2.255869882	2.77049527	1	XM_016915809.2	tn
LOC724717	-3.285748973	-2.951952425	-3.324238737	-2.566184165	-3.841240561	-3.841240561	-1.108499882	0.611272532	3.656128457	3.51780262	3.519072604	2.931009283	3.260656518	3.42316329	1	XM_001119946.4	Xport
Obp3	-3.046036664	-1.399572198	-3.046036664	-3.046036664	-3.046036664	-3.046036664	-2.42514448	-2.241783916	3.865067323	4.502563792	3.414485572	3.141607536	3.676327729	2.696631963	1	XM_006567332.3	Obp47a
LOC100578368	-2.449654769	-2.665128372	-2.374847341	-2.211449543	-2.65253138	-2.699219814	-2.224481043	-2.041456033	3.713746387	3.195832969	4.510626448	4.666941154	-1.374576009	4.606197346	1	XM_026440238.1	CG13272
LOC725804	-3.697145208	-3.226268005	-3.174444342	-2.641714021	-4.860244978	-2.708373528	0.027318125	1.248487911	3.408043929	1.890168068	3.625001179	3.123350607	3.651754127	3.334066135	1	XM_006568268.3	Cpr64Ad
LOC100576934	-2.614217564	-2.145798296	-2.297300462	-2.864567244	-2.112032975	-4.13962364	-3.286235646	-1.501853998	3.94181085	2.675981978	3.807247834	3.48099941	3.552993475	3.502596276	1	XM_026445135.1
LOC724334	-2.577444821	-2.577444821	-2.577444821	-1.803413577	-2.577444821	-1.996994749	-2.233851719	-1.259861639	6.000965803	5.396420781	1.592573196	3.897808088	-1.844543331	2.560676429	1	XM_006569199.3
LOC100577377	-3.767198537	-3.810583644	-2.665099666	-2.676470236	-4.322690124	-2.525022034	-0.869860252	-0.139716234	3.715730024	2.987883384	3.783713174	3.700684422	3.033512206	3.555117517	1	XM_026438943.1	CG13458
LOC100578478	-2.683261252	-1.992361539	-3.638826006	-2.864794761	-3.638826006	-2.325030472	-2.111560125	-1.644259194	3.915633842	3.371440448	3.813481953	3.74903231	2.281897019	3.767433781	1	XM_003251153.4	Cpr66Cb
LOC107964212	-2.822773918	-2.310667437	-2.305772093	-2.048742674	-2.822773918	-2.822773918	-2.822773918	-2.822773918	3.052178012	2.392884019	3.797376732	3.326930977	4.645534149	3.564147903	1	XM_026439364.1	CG6931
LOC551950	-3.121097598	-2.231809462	-3.121097598	-3.121097598	-3.121097598	-2.540647526	-1.593831717	-1.803514416	3.66556486	2.642718021	3.536345432	3.33096214	3.865038707	3.613564355	1	XM_624332.6	Gbeta76C
LOC725783	-3.037276088	-2.157393036	-3.592767676	-3.592767676	-2.99547747	-3.592767676	-0.694770116	0.015286467	3.861614141	3.031195192	3.191469008	3.467155382	2.817831834	3.278667713	1	XM_006565238.3	SmydA
LOC726829	-4.070232808	-2.634858169	-3.173413317	-2.795176413	-4.070232808	-3.077006755	0.456515988	0.841621833	3.577810839	2.355608294	3.258063979	3.369639708	2.643058608	3.318601022	1	XM_016913531.2
LOC410745	-3.075945191	-1.984972312	-3.114434954	-2.356380383	-2.021923315	-2.638210725	-1.857349103	-0.830292888	4.126751859	3.590187251	3.866815306	3.925389104	-1.764365478	4.134730831	1	XM_394221.6	CG45065
LOC100576504	-2.270161462	-1.966694603	-2.907667503	-2.148000015	-3.433475844	-2.874074634	-2.782715778	-1.910129492	3.796309702	3.406950719	3.180566277	3.244443884	3.241252533	3.423396215	1	XM_006567441.3
LOC550735	-2.658465732	-3.522125994	-3.015489903	-2.428670848	-3.140999796	-2.479633046	-0.839982341	-0.186925717	5.050405555	4.90447482	1.822599583	3.192302878	0.828881085	2.473629455	1	XM_026445659.1	Sb
LOC726864	-1.796383064	-2.373247536	-2.754178331	-1.470824115	-2.309935128	-2.407338977	-3.870470696	-2.886682481	3.82305917	3.271782925	3.523143914	3.511394782	2.052987449	3.686692088	1	XM_006557760.3	snsl
LOC100578744	-2.602239504	-1.665134896	-2.956674085	-1.616912278	-3.420950406	-2.660176688	-2.237820806	-1.69790616	4.6219425	4.054769798	3.052050096	3.840266336	-0.083879611	3.372665703	1	XM_026443376.1
LOC113218805	-2.793584478	-2.281477997	-2.276582653	-2.793584478	-2.793584478	-2.213134405	-2.793584478	-1.989331729	3.145137613	3.51375022	3.71670766	2.571040804	4.251592973	2.736635424	1	XR_003304747.1
LOC102654257	-1.810533541	-2.823833136	-2.439120125	-3.335939617	-3.335939617	-2.342713563	-2.482551623	-2.531686868	3.065719529	2.987769755	3.836206806	3.628866078	3.737876372	3.845879548	1	XM_006571708.3	sosie
LOC100577178	-3.34929106	-3.015676668	-0.804950878	-2.43127338	-2.581302215	-2.765951628	-5.132905804	-5.855918936	4.323293713	3.246234763	4.695861762	4.19739881	4.635902147	4.838579375	1	XM_026439601.1
LOC100577347	-3.935877046	-2.75097469	-3.233851341	-3.616385404	-2.540102289	-2.44311144	-1.798970033	-0.832167629	4.053976374	3.113218209	3.692707851	3.611642861	3.155503949	3.524390629	1	XM_026445917.1	Smyd4
LOC409602	-1.865191123	-1.702265017	-1.816512462	-1.865435427	-2.092975943	-2.121030698	-6.427020701	-7.0632131	4.360726798	3.720783266	4.332329445	4.319609455	3.889169754	4.331025754	1	XM_393105.7	CG5867
LOC552799	-3.128878131	-2.660458863	-3.757464715	-3.008064318	-3.310241529	-4.073834135	-1.809296477	-2.412076407	7.584139085	6.119776584	3.874593678	5.858480177	-3.921382717	4.644707767	1	XM_006570302.3	CG4702
LOC552685	-4.765618361	-5.996960769	-5.063386456	-5.735036006	-4.675423609	-6.50906725	1.533839434	2.646717258	5.028236657	4.903777715	4.677783238	4.548387783	4.964402366	4.442348001	1	XM_026442214.1	lcs
LOC102654371	-3.619184367	-3.998335404	-3.690428089	-4.88762354	-3.278110077	-3.573828007	-2.635213539	-2.249853899	6.285915099	4.240793029	4.799346697	5.012384527	3.023085868	4.571051704	1	XM_006559428.3	TwdlT
LOC410748	-4.123249319	-3.233961183	-4.123249319	-2.848192923	-4.123249319	-3.542799247	-3.779656217	-2.427824125	5.48915639	4.662175427	5.180768101	4.869493207	2.907392816	5.093195711	1	XM_026445469.1	CG9503
LOC100576902	-3.612039188	-3.524913972	-4.458668586	-3.414319568	-4.758197872	-5.355488077	-3.969517225	-4.037904896	4.917078289	5.810126331	5.442959415	5.136579435	6.196098758	5.628207154	1	XM_026442832.1
LOC552773	-3.458504325	-4.689846734	-4.305133723	-5.201953214	-4.604663008	-4.208727161	-4.148388766	-3.884370032	5.664952134	5.137350052	5.949065638	5.729100828	6.112237054	5.908881257	1	XM_625148.6	CG14661
LOC410526	-3.004116847	-2.218358021	-3.261992686	-3.829259469	-2.752976354	-2.655985505	-2.558240503	-2.862108065	5.563527902	4.863938036	5.71813612	5.418686666	-4.371414375	5.9501631	1	XM_016916019.2	CG8172
LOC726206	-3.211867166	-3.521516373	-5.876055359	-4.37774394	-5.754422571	-5.459079317	-3.509057028	-4.530667051	8.224706554	7.733873397	8.0885485	8.000151204	-3.974242786	8.167371937	1	XM_001121961.5	Osi19
LOC727136	-3.462682373	-4.475981968	-4.988088448	-4.214057204	-4.988088448	-4.988088448	-3.460822568	-4.1838357	6.411181047	6.23403074	6.288980311	5.787000728	4.306287365	5.734164966	1	XR_407984.2
LOC727145	-4.151063325	-4.164567265	-6.456290798	-4.40244941	-7.056196043	-7.073036177	-3.722523168	-3.959736444	7.332822325	7.036474118	7.055847837	6.994941621	5.493206179	7.07257055	1	NM_001174144.1	CG13674
LOC726920	-2.804430974	-3.472799845	-3.124291885	-3.604223937	-5.163572602	-5.601574809	-4.013425086	-3.939817082	5.304842695	5.226988357	7.418183608	7.442482333	-1.509984608	7.841623833	1	XM_006570116.3	CG14752
LOC725364	-3.645171666	-4.490681858	-3.9050452	-3.868108213	-0.128676378	-3.990975043	-4.041116108	-5.190678644	4.291983275	3.874112526	5.114517524	4.876644999	6.23819529	4.864999496	1	XM_016912430.2	fln
LOC113218896	-4.601149921	-3.711861785	-4.084148096	-3.326093525	-4.601149921	-4.020699849	-2.348739919	-2.147646433	4.104144755	4.672354097	5.066758875	5.249458751	4.546033101	5.20273987	1	XR_003305010.1
LOC102655429	-3.439419965	-2.806894987	-3.477909728	-3.994911553	-3.994911553	-3.994911553	-2.941347104	-3.190658804	5.976935494	5.627821931	6.605691136	6.823519866	-3.994911553	6.801908372	1	XM_016914159.2	CG11584
Apd-3	-3.866848689	-4.268308381	-5.671260439	-4.519278049	-6.603270154	-6.811970517	-4.014031794	-4.950564356	7.760950593	6.832656881	6.967280857	6.993379965	4.937297164	7.213966918	1	NM_001085344.1	CG13065
LOC409962	-3.411836996	-3.675580802	-4.105030632	-3.632961473	-4.570834356	-3.452259816	-3.103090075	-2.001095591	4.593453845	4.507053917	6.274007135	5.856448371	0.697961131	6.023765343	1	XM_393452.7	CG2150
LOC727165	-4.373775766	-4.440052383	-4.432521028	-4.555309276	-4.31088824	-4.748890448	-3.943369667	-4.525087771	6.393732349	5.564024743	5.841802007	5.832165655	6.109113895	5.58905593	1	XM_001122876.5
LOC410038	-3.379120883	-3.876569377	-4.794942192	-5.311944017	-5.311944017	-5.311944017	-2.765868655	-1.537304696	5.436514753	5.239489261	5.262575916	5.397830523	5.449644576	5.503582825	1	XM_393523.7	Col4a1
LOC100579047	-4.345619626	-3.027615156	-3.458861202	-4.527153136	-4.282732101	-3.725260895	0.460227611	2.344447894	6.808311726	5.849305842	3.047910142	4.76460739	-4.56828289	4.660714402	1	XM_003249902.3	Cpr76Ba
LOC727392	-3.603235177	-3.225209884	-4.87167435	-2.293873406	-3.853222071	-3.074006259	-4.250782165	-4.067421601	5.393137692	5.429375305	4.703791351	4.958091298	3.876390654	4.878638613	1	XM_006571821.3	Cpr49Aa
LOC113218932	-5.077001728	-4.679983508	-5.162860159	-5.174230729	-5.801998337	-6.240000545	1.783329218	3.880311048	4.922295001	4.704183484	4.36160945	4.854456281	3.302518886	4.327371638	1	XM_026442215.1	CG45069
Obp18	-3.489550018	-3.94328457	-5.072747211	-4.31469264	-4.99245883	-5.009298964	-3.604961946	-4.785496287	4.727738449	6.290838745	6.164642256	6.446075363	5.692586595	5.890609058	1	NM_001040227.1	Obp56d
Cpr5	-3.582302834	-4.10819732	-5.306423848	-3.148809181	-4.894105835	-4.705951209	-4.51883221	-5.186036117	6.181681715	5.328072074	6.078335945	5.928304806	5.776315802	6.157948212	1
LOC551905	-4.644669666	-4.711004827	-4.582236375	-3.857129459	-4.883460118	-3.850962175	-2.234512753	-2.180266626	5.336644972	4.885681354	5.836624149	6.036920227	2.818928169	6.029443129	1	XM_624291.6	CG4115
LOC107965367	-4.715162298	-5.171194134	-6.002108607	-4.566915719	-7.558294595	-5.277942555	-0.280532024	0.191949513	5.780368732	5.624099707	5.449679168	5.804834661	4.800061347	5.921156804	1	XM_016915561.2
LOC409002	-4.60361392	-4.638972542	-5.867339927	-5.338998224	-5.497339721	-6.211134852	-3.727105819	-4.887160744	7.257068097	6.654088176	7.123077874	6.931137485	5.740964763	7.065329353	1	NM_001174140.1	CG30457
LOC100577054	-5.416569857	-4.784044879	-5.45505962	-4.697005049	-5.972061445	-4.396137959	-3.022932993	-1.912787274	6.139813916	5.579325681	6.159387354	5.895383199	5.966491571	5.916197354	1	XM_026440229.1
LOC100578586	-4.069118324	-4.377192574	-5.295565389	-3.871398704	-5.812567213	-4.014899123	-3.139404527	-2.497161405	6.200474811	6.45585882	5.40800117	5.293678801	4.129031685	5.590261971	1	XM_003251791.3	CG44085
LOC100576193	-3.938720491	-3.982105598	-3.977210254	-4.494212078	-4.494212078	-3.913762006	-3.640824085	-4.494212078	4.310693415	4.289734061	7.914039188	7.075305683	1.698684868	7.646801453	1	XM_006562878.3	Vajk3
Grp	-2.513783343	-2.784162656	-3.156410304	-3.575529148	-3.192491813	-3.975374615	-4.054844487	-3.24627357	4.852972348	4.464446204	5.694931695	5.766455306	-0.225792876	5.945857258	1	NM_001142637.1	TwdlT
Mir6063	-3.360136078	-3.915627666	-3.915627666	-3.915627666	-3.915627666	-3.915627666	-3.572034564	-3.915627666	5.731790531	4.933399638	5.502514924	5.073091031	3.909232951	5.275907563	1	NR_127337.1
Apd-2	-4.738788759	-4.73819762	-5.551262359	-4.881034036	-6.855033962	-6.230265572	-2.300789686	-1.534272358	6.465417994	5.998414528	6.233091187	6.35995704	5.424301612	6.34846199	1	XM_006558657.3
LOC726094	-4.305965622	-3.61506591	-5.261530376	-3.320361866	-4.66424017	-4.681080304	-3.4874427	-3.566105182	8.517970534	7.318125434	5.787942236	7.449939731	-3.394459076	7.222273271	1	XM_001121861.5	Osi15
LOC100576961	-3.5576381	-3.848255191	-4.381270386	-2.947130715	-3.724268422	-3.649982379	-1.979229971	-1.695990991	4.942348933	4.989717248	4.54848338	5.637213779	0.447734234	5.218268581	1	XM_006565280.3
Cpr4	-2.98520072	-5.035689733	-4.403837801	-2.974587561	-4.678175566	-4.581184717	0.2016743	-3.826525106	2.723666975	3.383380691	6.616115614	6.271619636	2.665947739	6.622796248	1
LOC113218918	-3.591576426	-3.41570014	-5.0188007	-3.076779579	-5.618705945	-3.767665792	-2.418171585	-3.414852261	6.855721009	7.40734792	5.367769189	6.634815702	-2.452841004	6.509439613	1	XM_026442060.1
LOC107964975	-3.113617871	-3.104185659	-3.213079827	-3.104476728	-3.472016974	-3.509780523	-3.021536623	-3.505040828	2.863279384	3.340909943	6.415068482	5.864447225	1.109923103	6.450106897	1	XM_016914007.2	CG15650
LOC726121	-3.328840814	-3.74592424	-3.95938589	-3.933777591	-4.086020064	-4.052804553	-2.572814162	-1.616214629	4.978841331	4.346574085	4.615848872	4.525470147	4.223652018	4.605395491	1	XM_016914270.2	Zasp67
Ctl5	-3.074229576	-3.778901985	-3.764660564	-3.494682363	-4.256214645	-4.58634524	-1.916421613	-1.907225214	5.227907013	5.450202592	4.527450737	5.122455725	1.490477381	4.960187752	1
LOC100577156	-3.848672624	-4.404164211	-3.887162387	-4.404164211	-4.404164211	-3.823714139	-4.060571109	-4.404164211	4.841478132	3.754474807	5.644586176	5.315806121	8.147659533	5.532772336	1	XM_003250619.4	Cht9
Apd-1	-4.595782337	-3.96325736	-5.151273925	-4.377242681	-4.553983719	-5.151273925	-4.530381741	-5.151273925	5.843955164	5.281100604	5.974355399	6.270875912	7.826815992	6.277366543	1	NM_001085345.1	CG11300
LOC100576152	-3.109355922	-3.549669899	-3.746254957	-3.26808693	-4.842825405	-5.61824143	-1.834221086	-1.564643039	8.007604184	7.331921312	4.763936935	6.186213105	-4.395532851	5.639155982	1	XM_003250660.4	Osi9
LOC727131	-2.816909775	-3.196060812	-3.568347124	-4.085348948	-4.085348948	-4.085348948	-3.0317845	-2.767765766	5.53315434	4.85278625	4.784273071	4.667508767	3.104211096	4.694981298	1	NM_001327965.1	CG10597
LOC100578514	-2.793454426	-2.723479242	-4.626955761	-3.582606743	-4.505322974	-4.943325181	-0.883776057	-0.381072251	5.248944889	5.452524197	5.652836371	5.599394554	-3.209986848	5.696279472	1	XM_003250463.4	Vajk2
LOC724904	-3.99782159	-4.335211101	-4.077546872	-3.582059156	-4.92593746	-4.209432132	-0.914688851	-0.380524664	3.680849773	2.960889294	4.863647734	4.420392745	5.850118655	4.647323623	1	XM_001120805.5	CG14022
LOC409163	-1.974240775	-4.109222654	-3.937447501	-4.255260884	-2.751014195	-4.306223083	-3.375257651	-3.071215519	5.864725657	4.913833288	6.070696174	6.52249095	-2.323140223	6.731276416	1	XM_392687.7	CG13138
LOC100578613	-4.002165829	-3.112877693	-1.849065272	-3.228134585	-2.98371355	-4.002165829	-3.381273645	-2.684582648	6.049361898	5.474453878	4.648222643	5.655809837	-1.688377425	5.10450822	1	XM_006566960.3	CG13627
LOC102656821	-3.210614053	-3.846731992	-2.893696951	-2.550087967	-3.126506665	-3.742794075	-3.68245568	-4.736020129	4.381152717	5.107898553	4.828689657	4.894671556	3.59812541	4.978369621	1	XM_006557914.3
LOC100576936	-2.70493946	-4.141342621	-4.812357361	-3.683139298	-4.73206898	-3.33953207	-2.783283824	-1.206909777	4.914305575	4.442544791	4.54427652	4.981732645	3.965016627	4.555697232	1	XM_003251197.3	Vajk2
LOC724521	-4.485408582	-5.04090017	-4.523898345	-3.394680282	-5.04090017	-4.460450098	-3.266812494	-3.345474976	5.675509989	6.33586169	5.85438336	5.805595659	3.999692908	5.88748151	1	XM_026442787.1
LOC102656611	-3.896443147	-3.007155011	-2.699247696	-2.621386752	-2.877990868	-2.903217094	-2.842878699	-1.901876336	6.164966042	6.092492939	3.37044124	5.829985406	-3.896443147	5.188753122	1	XM_016914792.2	CG17108
LOC726229	-3.36652893	-4.007591016	-5.362206233	-4.866718517	-6.807887027	-5.494091493	-3.320054433	-4.006743136	8.363641006	7.264944176	8.046553038	8.528600266	-3.447846543	8.475928842	1	XM_001121985.5	Osi20
LOC413204	-4.749116344	-5.762415939	-5.077326969	-4.999466024	-4.665008956	-4.960726886	-1.515123871	-1.131819418	5.674152632	5.001445795	5.653948607	5.650207151	5.425100643	5.45614958	1	XM_396653.5	Tm2
LOC725922	2.70077803	3.242113406	2.72423809	2.576240037	2.587672493	2.978630696	0.56757659	1.19135563	-3.134008278	-2.863658369	-2.997222638	-3.71706338	-2.641954015	-3.214698292	2	XM_001121709.5	CG4995
LOC724386	6.041295347	5.461081127	6.227124204	5.90940535	5.536788762	5.667985876	-5.171169492	-6.332185465	-4.985510634	-3.392204964	-4.417400577	-5.266546133	0.065250897	-5.343914298	2	XM_001120220.5	Npc2a
LOC725158	2.683436353	3.139432248	3.254958818	3.448587006	3.107538561	3.22496285	-1.094151917	-1.651136725	-3.346561919	-2.41753852	-3.346561919	-2.386111102	-2.129978872	-2.486874862	2	XM_001121036.5	PGRP
LOC100576271	2.275202506	2.876889799	2.419998905	2.677491467	2.218014183	2.457477764	-0.17984257	0.365048991	-2.111114817	-2.470986833	-2.56076156	-2.594832721	-2.900236339	-2.472348774	2	XM_026443064.1	Jabba
LOC408451	1.850665732	2.848321017	2.735125205	3.358649358	2.600525557	2.806667073	0.385674622	1.849012773	-2.033537306	-3.593676676	-3.129293303	-3.227739566	-3.618786575	-2.831607913	2	XM_016916051.2	Nox
LOC724211	1.897537796	3.817607653	2.337994161	2.745601104	1.782496835	2.228120407	-1.992928726	-2.050400661	-1.823236741	-2.56814134	-0.892217225	-1.989211703	-1.152931698	-2.340289862	2	XM_001119981.5	Cyp6a19
LOC100578995	5.899817349	7.039230914	6.042997287	5.639185111	6.165720576	5.458600535	-3.572789209	-4.295802341	-4.36621404	-3.610525824	-5.10005509	-5.10005509	-5.10005509	-5.10005509	2	XM_016913279.2	vanin
LOC102655594	-0.09853692	3.055253944	3.060167479	2.893882856	3.526399553	2.464065316	0.712327504	1.528501478	-3.132521681	-3.007415596	-3.690527793	-3.751822025	0.292811671	-3.852585786	2	XR_412201.3
Aglu2	2.230155901	3.284405986	3.400528272	2.201327858	3.008683271	2.36925579	0.640562936	0.019117828	-4.331539814	-3.095212495	-1.974975242	-4.331539814	0.051082281	-3.471852758	2
LOC102655849	1.988964679	4.479565189	1.955496399	3.586572621	1.790531534	3.341465637	-0.698932646	0.678956971	-3.245008008	-2.315984609	-3.245008008	-2.6862908	-3.245008008	-2.385320951	2	XR_412150.3
LOC100578928	2.020534104	3.81318086	3.026665791	2.631824405	2.589827592	3.010581796	-3.821447044	-2.503863862	-2.241695883	-2.892423646	-2.473463945	-3.262729837	1.27020675	-1.167197082	2	XR_003305226.1	Cib2
LOC725114	5.990858041	6.137361017	6.673720114	6.119287033	5.255218083	6.770272159	-4.20747878	-4.613240351	-4.133342705	-2.945659647	-5.18849824	-6.092670057	-3.955050187	-5.810776479	2	XM_001120999.5
Obp14	5.881646516	5.798261971	6.490846763	5.278332144	6.107980582	5.315149721	-4.216198665	-5.442809959	-4.668419375	-3.015525847	-4.75635942	-3.379147071	-5.042427322	-4.351330039	2	NM_001040223.1	Obp56d
LOC102656907	2.258758676	2.66468147	2.777506854	4.464341058	2.628163197	4.28267342	-2.536756423	-2.536756423	-1.318829711	-2.536756423	-2.536756423	-2.536756423	-2.536756423	-2.536756423	2	XM_006565903.3	Or13a
LOC100576253	5.723749223	5.908952353	5.477197646	6.014297764	5.541987004	5.128733863	-3.994415674	-3.152378473	-4.113962617	-3.142946421	-4.847803667	-4.847803667	-4.847803667	-4.847803667	2	XM_006568235.3
LOC411691	3.0872583	2.614152127	3.011284966	2.214385484	2.689320629	1.934456164	-2.225976602	-2.757234239	-2.429399271	-0.710720915	-2.109289588	-1.695343187	-1.597107051	-2.025786818	2	XM_026443124.1	CG18473
LOC100576444	-3.281548261	3.55093711	2.134543422	4.261296582	1.738342762	5.336980478	-1.976318898	-0.190050162	-4.313781117	-3.325081237	-2.406089746	-1.11640656	1.584027451	-1.996851823	2	XM_003250037.4
LOC100577527	2.461274246	3.428749741	3.347637668	3.460683735	2.054988084	3.100598474	0.432053521	1.528880736	-3.410985657	-3.470543448	-3.449301194	-3.540329749	-2.197514753	-3.746191405	2	XM_003250091.4
LOC102655185	5.918421397	5.944749453	5.602212954	6.006677504	5.571075859	4.867740841	-4.270941925	-3.574250928	-4.89183411	-3.186976863	-3.87008906	-4.333116902	-4.89183411	-4.89183411	2	XM_026443986.1	CG44666
LOC724917	3.355436711	3.193262244	3.061455835	3.31572092	4.123222675	3.115546863	-1.225287756	-1.598799497	-3.482542348	-2.718603638	-2.554163392	-3.073573071	-2.141826403	-3.369849144	2	XM_001120817.5	scaf
Br-c	3.186483259	2.895807671	2.623916449	3.256280047	2.612292716	2.702931402	1.059921355	1.863754238	-3.124995175	-2.808523027	-3.200005827	-3.673716074	-3.907605338	-3.486541694	2	XM_026444562.1	br
LOC726585	3.639495761	2.821579712	3.128402352	3.002489964	3.482717698	3.012179943	-3.750277741	-2.361457935	-3.869824684	-2.898808488	-2.247101162	-2.345547425	0.89944577	-2.513293766	2	XM_026440274.1	fa2h
Hex70b	6.073287145	5.623517025	5.74609152	5.548612434	5.207814411	5.05757142	-1.62398	-1.820408123	-4.511839531	-3.530988038	-4.722352579	-5.12454885	-6.64356463	-5.279212204	2
Mrjp3	0.473936042	5.355045674	4.324702879	2.444571162	0.304680852	4.999224036	-1.480599086	-1.216580353	-2.534163535	-2.534163535	-2.534163535	-2.534163535	-2.534163535	-2.534163535	2	NM_001011601.1	y
LOC724483	2.896343341	3.352674789	2.973220707	3.666204203	3.552061279	3.370737738	-1.564303257	-0.849361338	-3.091569138	-3.091569138	-3.091569138	-3.091569138	-3.091569138	-1.939731771	2	XM_026439589.1
LOC100577614	2.635791682	3.124352435	2.834748779	2.765469128	2.800094519	2.872473949	1.193006179	1.737284597	-2.971893572	-3.34094516	-3.063534032	-3.664455245	-3.834473508	-3.087919749	2	XM_016911886.2	Vamp7
LOC107964114	2.697508907	2.279435172	2.903819404	2.617681961	3.084757955	1.772749141	-0.537530581	-2.706130376	-2.706130376	-1.00127313	-2.10663482	-1.745679559	-2.706130376	-1.84644332	2	XR_001702291.2
LOC552418	2.48977409	2.821561712	3.281238519	3.434688034	3.296142364	3.880555752	0.480987216	-2.202592629	-3.006845378	-3.006845378	-3.006845378	-2.44812817	-3.006845378	-3.006845378	2	XM_016917348.2	Cyp6a2
LOC727510	3.945546531	3.348799719	3.340619242	3.138020796	3.17996921	1.700019113	-2.331621826	-2.331621826	-2.331621826	-2.331621826	-2.331621826	-2.331621826	-2.331621826	-2.331621826	2	XM_006572084.3	alpha4GT1
LOC725646	3.155497014	2.626227421	3.36305045	3.36098566	3.216066028	3.538243587	-0.445584103	-1.467938534	-3.278834428	-3.254684921	-2.509098152	-2.937679982	-2.759062229	-2.607187812	2	XM_001120250.5
LOC410734	5.804335019	5.634764435	5.943395907	5.637370876	5.608117976	5.652515561	-4.372970688	-6.028919444	-4.810992732	-2.987695114	-5.429423888	-5.068468627	-0.704947204	-4.877082077	2	XM_394210.7	Gld
LOC107964751	2.529828714	3.627280471	3.52653392	3.193146392	2.708933984	3.461963049	-0.725939757	-1.905754531	-3.488971709	-2.500271829	-3.358915322	-2.598972066	-1.546020361	-2.922840956	2	XR_001703732.2
LOC411100	2.583453874	2.682243498	2.50915362	2.73086479	2.283992997	2.521951844	-1.995174913	-1.954842372	-2.1217456	-2.769439307	-1.632741741	-1.586926376	-1.638688648	-1.612101668	2	XM_394574.7	CG11594
LOC107964622	3.907296384	2.930378573	3.149083297	3.460179098	3.898205965	1.803584414	-2.738005066	-2.738005066	-2.004164016	-1.808981667	-2.138509509	-2.738005066	-2.738005066	-2.245052276	2	XR_001703469.2
LOC113218574	7.250390289	6.540749344	5.914294111	6.688200684	6.249871801	5.02294592	-4.086526505	-5.165554193	-3.860344482	-2.459370688	-5.969806942	-5.411089734	-5.236905452	-5.476854152	2	XM_026444639.1	CG43673
Cpr12	6.582823881	6.338662667	6.665491438	6.912378692	6.526317998	6.335062984	-3.574200898	-4.343548559	-4.928268961	-2.724966215	-5.183168375	-6.238334839	-6.064150557	-6.304099257	2
LOC726690	1.883212772	3.046659579	2.43008348	2.797526333	2.632219693	2.986561296	-1.669470834	-1.097005047	-2.915437607	-2.936573097	-1.738772379	-2.084098293	-1.158482343	-2.176423554	2	XM_026444749.1	Cyp6a14
LOC411140	2.550291443	2.833779096	3.025984076	2.660421514	3.294118194	3.175885236	-0.848649617	-1.381502981	-2.707254895	-2.872866175	-2.309474733	-2.314537085	-2.741070999	-2.365123074	2	XM_394614.7	Aldh7A1
LOC100577585	1.636386167	2.152797989	2.461781281	2.985719315	3.649089188	3.469237415	-1.743732455	-2.087325557	-2.087325557	-2.087325557	-2.087325557	-2.087325557	-2.087325557	-2.087325557	2	XM_003250185.4
LOC551028	3.001424987	2.640504354	2.624870196	2.92294091	3.210714826	2.167910208	-4.065603021	-4.133990691	-0.894281885	-2.333232933	-1.281555857	-1.439480291	-0.7795336	-1.640687203	2	NM_001365199.1	Cyp6a14
LOC100577640	2.911404115	2.950532434	3.107937634	2.575039615	3.509943929	2.741690101	-1.923924514	-2.267517616	-2.267517616	-2.267517616	-2.267517616	-2.267517616	-2.267517616	-2.267517616	2	XM_026445331.1
LOC107964473	2.854495673	3.117706516	2.42727271	3.031067451	3.780591018	2.316369688	-2.343010763	-2.343010763	-2.343010763	-2.343010763	-2.343010763	-2.343010763	-1.126427716	-2.343010763	2	XR_001703031.2
LOC412251	2.495864241	3.733131223	2.525795791	1.931890835	2.738976387	2.428788526	-2.664917305	-3.285809489	-1.706058328	-2.747774645	-0.548760181	-0.767377753	-1.70762687	-2.426122433	2	XM_006563378.3	Rcd1
LOC411353	1.932810764	3.350153568	3.233539148	2.588571789	2.450157757	3.694279917	-2.391647446	-2.735240548	-2.735240548	-2.197205704	-1.121356877	-2.176523341	-1.157057929	-2.735240548	2	XM_394827.6	Lip3
LOC408559	1.235755662	3.235145826	3.088159169	3.113521087	2.602405374	3.305780209	-0.512872327	-0.342065056	-3.09845284	-3.249642332	-1.977812313	-2.231057364	-2.93064116	-2.238223936	2	XM_392104.6	CG31075
LOC412923	2.48941984	2.803198281	3.359130034	3.025288597	1.964481806	3.44890728	-3.029343462	-2.334292118	-2.69913226	-2.819765361	-1.773104529	-2.184449951	-0.388459998	-1.861878161	2	XM_016911187.2	Ass
LOC727221	3.057771874	2.672537163	3.601757891	2.639265151	3.30988939	2.302144098	-1.94020433	-1.972466567	-2.325993597	-2.403623669	-1.957179796	-2.446961098	-2.299997711	-2.236938799	2	XM_006566669.3	Vps13
LOC107965285	6.366855459	6.867801192	6.82311947	7.548100203	6.254055712	7.352839494	-3.73648701	-5.476589036	-4.088014468	-2.055421294	-5.628753161	-6.949012323	-6.829135603	-6.449358634	2	XM_016915320.2
LOC100576886	3.028199851	2.375274514	3.139114959	2.089346654	2.728955318	2.774206043	-3.023561886	-2.509257866	-1.313839844	-1.563425177	-3.44845993	-0.892972065	-1.365904318	-2.017676252	2	XM_006572291.3
LOC412361	2.625072312	2.445303404	2.688794531	3.090791961	3.318782628	3.269548827	-2.331859589	-2.331859589	-2.331859589	-2.331859589	-2.331859589	-2.331859589	-1.115276542	-2.331859589	2	XM_026441397.1
LOC113218875	1.800874386	4.15038185	2.359890941	3.510692564	1.857083257	3.136457599	-3.067949438	-3.317261138	-1.320862722	-1.543317397	-1.917903388	-1.603082151	-2.013862444	-2.031141919	2	XR_003304945.1
LOC100576476	2.461187163	2.474704872	3.828666595	2.97121288	2.39129401	2.466166093	-2.107845567	-1.647185921	-2.451438669	-1.913403825	-1.851943113	-2.451438669	-1.71853718	-2.451438669	2	XM_026440418.1
LOC726750	1.774005357	2.629960241	2.892924819	2.950339455	2.379000876	2.913989949	0.445819925	0.636005509	-3.148026809	-3.801908813	-2.414105715	-2.802685261	-1.867692303	-2.587627231	2	XM_006561785.3	lig
LOC100576555	2.158165641	2.901123056	1.592177022	3.959535266	2.709508533	2.128460556	0.977455627	-0.550016679	-1.884223564	-2.263477384	-3.153511093	-2.221021047	-3.75300665	-2.601169283	2	XM_003249623.4	CG13077
LOC408291	3.730394449	2.66293999	3.225116486	2.71542096	2.368833011	1.575356243	-0.8711044	-2.559688752	-2.608445036	-1.039380662	-2.332147218	-2.121486799	-2.229081598	-2.516726674	2	XM_391843.6	yip2
LOC102654683	3.760337671	2.896246912	2.249478012	3.003262886	3.409000399	1.239930011	-2.069781986	-2.069781986	-2.069781986	-2.069781986	-2.069781986	-2.069781986	-2.069781986	-2.069781986	2	XM_006572034.3	Fpps
LOC551197	3.838791995	2.923678345	2.955150736	2.473717225	2.354237695	1.137159222	-0.764218657	-1.454463659	-1.97514955	-0.189240756	-2.087539589	-2.895727182	-3.417033767	-2.899362057	2	XM_623592.5	Cyp6a14
LOC107965749	2.160494007	2.593186951	3.056563141	2.485243362	2.387301068	2.647401337	-1.18749849	0.721945047	-2.301189371	-3.519116083	-2.497371034	-2.558665266	-0.469178585	-3.519116083	2	XM_026440376.1	CG9743
Tpx-4	2.86349306	3.084391948	3.302998666	2.264147874	2.765429137	2.617277073	-3.102147065	-3.362959261	-1.71514532	-2.081988419	-1.784932903	-1.57136103	-1.837398996	-1.441804762	2	NM_001170973.1	Prx2540
LOC100577577	6.518673777	6.90744183	7.319057884	6.927124575	6.665471768	7.406093104	-3.859852074	-5.373033133	-4.067162585	-2.345194457	-5.766613036	-7.095662527	-6.815462199	-6.420882926	2	XM_003251743.4
LOC107965950	2.28524483	2.304128161	3.146598255	2.303776636	3.082211331	3.032611697	-2.590482453	-3.211374638	-1.342591552	-2.673339794	-1.863391539	-2.652657431	0.238803766	-2.059537271	2	XM_026444729.1	CG10904
LOC410507	2.582146101	2.944468989	2.415511682	3.094911901	3.141278958	2.651859249	-1.053543314	-2.302630133	-2.661278388	-1.363457072	-2.053800633	-2.838185797	-2.178239106	-2.379042439	2	XM_006562954.3	CG6928
LOC107965483	1.966326315	3.092385939	3.191328319	2.605738198	2.981006874	3.122322025	-1.996545027	-2.340138129	-2.340138129	-2.340138129	-2.340138129	-1.781420922	-2.340138129	-1.480451073	2	XR_003306097.1
LOC726446	2.140493646	4.791600366	2.522492086	2.331522567	2.150011333	2.21969264	-0.606059382	-1.153599197	-3.296276681	-2.790342906	-2.567301443	-1.941716078	-1.590119971	-2.21039698	2	XM_001120565.5
LOC550687	2.827161359	2.587022957	2.500825652	2.371383137	2.489503416	2.24914371	-2.152891099	-1.730570163	-1.335029088	-2.065785223	-1.600198421	-2.39988739	-1.616644372	-2.124034475	2	XM_623081.5	Aldh
LOC102656882	2.133289715	3.858976436	3.323355033	2.23799006	2.470342898	1.903311813	-1.990908244	-1.990908244	-1.990908244	-1.990908244	-1.990908244	-1.990908244	-1.990908244	-1.990908244	2	XM_006562302.3	Cyp9f2
LOC107965773	5.991724288	6.557063318	6.866185437	7.234371771	6.784394313	7.059682991	-3.789088957	-5.130077209	-4.022144944	-2.695529934	-5.854581363	-6.10321958	-6.632963316	-6.265816817	2	XM_026444629.1	Cpr49Aa
LOC551533	1.927934547	2.568771636	2.570283865	2.588560821	2.132626526	2.821840218	-2.573451152	-1.043405228	-2.286621856	-2.740701029	-1.539276531	-1.837254126	-0.472783649	-2.116524042	2	XM_006557829.3	CG15343
LOC413678	3.169663525	2.81404056	3.086672558	2.874086455	3.246444122	3.012079985	-1.455286076	-0.749793419	-3.003459742	-2.980061628	-2.839746938	-2.478104529	-1.608349513	-3.088185363	2	XM_016912305.2	Spat
LOC726762	3.162069212	3.039878675	3.210296839	3.014613926	2.631670929	3.617872466	-2.334550256	-2.334550256	-2.334550256	-2.334550256	-2.334550256	-2.334550256	-2.334550256	-2.334550256	2	XM_001122483.5	CG10960
LOC724907	3.809625457	2.922788294	2.407202065	2.926788031	3.6891293	2.420436415	-0.552861256	-1.828227402	-2.632480151	-2.632480151	-2.632480151	-2.632480151	-2.632480151	-2.632480151	2	XM_026443202.1	Agpat1
LOC727037	3.20250745	1.633846764	3.111330602	2.413147692	3.457389215	2.065612031	-1.935432428	-2.27902553	-1.54518448	-1.740990685	-2.27902553	-2.27902553	-1.54612404	-2.27902553	2	XM_016915317.2	CG18258
LOC551560	2.258473013	2.51052228	2.529875134	2.433786195	2.8954188	2.413591571	-1.460497338	-1.050857729	-1.995707607	-3.090061152	-1.804898619	-1.653404071	-2.299452342	-1.686788137	2	XM_006564436.3	Cyp6g2
LOC413833	-0.151960751	2.715679265	2.256507098	3.35448572	2.285311476	4.405323782	0.71494538	1.566316964	-2.946731007	-3.094395835	-3.368302872	-2.701130024	-2.079382378	-2.956666818	2	XM_006564367.2	Cyp4c3
LOC726658	2.751029952	2.401537154	3.304020866	2.841133623	3.331888731	2.82200245	-0.278743676	-0.216640822	-2.218461263	-2.732951428	-3.497221917	-2.830672629	-3.555726855	-2.121194185	2	XM_001122379.5	CG31248
Cpr13	6.336998068	6.516805485	6.557922734	6.553414754	6.064056443	6.939357702	-3.835456735	-4.903959402	-5.24800043	-2.270190394	-6.00947979	-6.0831256	-4.863342339	-5.755000495	2
Cpr21	6.535351964	6.497094305	6.36532066	6.785866785	6.421489421	6.273431798	-3.419873966	-3.266952031	-5.203536572	-2.734781197	-5.827419815	-6.899464888	-5.061283641	-6.465242823	2
LOC727166	2.29621354	2.716279522	3.159899536	3.102281847	2.751954148	3.211270006	1.302951323	1.363415797	-4.266339847	-3.59208536	-2.539890301	-3.952280956	-1.464075579	-4.089593677	2	XM_026440105.1	CG15531
LOC100578649	2.524984393	1.729083956	2.809623299	3.100088264	2.373436031	3.220483737	0.552930053	1.317992327	-2.955076992	-3.270056642	-2.250619882	-2.681395347	-4.394873078	-2.076600119	2	XM_006560080.3
LOC107964261	3.496800773	2.770288835	3.236621747	2.876051122	1.979502449	1.346988097	-0.920495334	-1.130178033	-2.447761215	-1.909726371	-2.447761215	-2.447761215	-2.447761215	-1.954808426	2
LOC724175	3.661922286	3.007592001	2.570701809	3.024640049	2.886771963	2.463151786	0.182800035	-1.545872034	-2.863455216	-1.934431817	-2.863455216	-2.863455216	-2.863455216	-2.863455216	2	XM_001119928.5	Cyp304a1
LOC100579019	3.058618878	3.225053621	3.240603587	3.084446432	2.57985968	2.96009869	-2.868565858	-1.091408502	-2.28119895	-2.547246156	-2.982958504	-2.551688638	-1.411633889	-2.413980391	2	XM_006564701.3	CG33998
LOC410428	1.847675081	2.161653213	3.119839598	2.664951517	3.07375732	2.463809716	-2.531350479	-2.347989915	-3.152242663	-2.223219265	-1.804259564	-2.593525456	0.382771592	-1.061870696	2	XM_026444695.1
LOC724664	6.582024202	6.743923363	6.797606892	6.751198676	6.143551877	6.549763465	-4.189110709	-4.621981889	-4.207648267	-2.916539172	-5.546827976	-7.482956474	-4.506659426	-6.096344563	2	XM_001120555.5	Muc4B
LOC551986	3.654721708	2.686067631	2.774776115	2.760334709	3.396410487	2.033900785	0.007446985	-2.779523203	-4.11634938	-1.724338521	-2.272064065	-1.992119185	-2.436633057	-1.992631008	2	XM_624369.5	Dera
LOC413524	2.66380418	2.410258291	2.266282834	2.68879117	2.716420643	2.859797121	-2.934221573	-2.934221573	-1.065438488	-2.934221573	-2.934221573	-0.826295218	-0.82657013	-1.150164108	2	XM_396967.6	Sec3
LOC107965005	2.202470026	2.586001726	3.000271053	2.895528921	2.181402367	3.142104091	0.219795824	1.114125844	-2.620391476	-3.242840266	-3.310664993	-3.55945254	-1.609844779	-2.998505797	2	XM_016914173.2	CG8157
LOC412815	3.207956479	2.003951468	3.000234309	3.022307856	3.625869057	2.554511679	-0.896673432	-0.647911412	-3.562229342	-2.724401156	-2.525744234	-2.646788535	-1.833151295	-2.577931442	2	XM_006567404.3	FASN1
LOC410705	2.856287916	3.200302655	3.423472138	2.903301401	2.533789085	2.960338115	-2.860630079	-3.074596861	-1.680226483	-2.767150577	-2.379374565	-1.769404719	-1.21421619	-2.131891837	2	XM_016917899.2
LOC726981	2.938774173	3.050604094	2.318960371	2.793677434	2.728781183	2.386125149	-0.398176987	1.084742821	-3.130023919	-3.214391307	-3.179505777	-3.021429822	-1.162509705	-3.195627708	2	XM_001122696.5	CG14661
LOC113219366	3.292355039	4.299989588	3.521310833	3.428340483	-1.879658475	2.776612355	-1.623560688	-2.476948681	-1.259021969	-1.938913837	-2.476948681	-1.202611392	-2.476948681	-1.983995892	2	XM_026445987.1
LOC552070	2.691830561	2.542209252	2.95132296	2.931868353	3.075849397	2.8251691	-0.539132621	0.269541206	-2.416309537	-3.150150587	-3.150150587	-2.59143338	-3.150150587	-2.29046353	2	XM_006562267.3	CG9313
LOC411893	3.595996086	2.621533459	3.354793307	2.249632703	2.420690911	2.570669147	-0.121981421	-0.374692803	-2.673711017	-1.426986847	-3.89163773	-2.61730044	-2.675054683	-3.031950673	2	XM_006563932.3	sad
LOC726934	1.77612466	2.949385449	3.236081747	2.248749307	3.422142398	2.61064004	-2.183622235	-2.183622235	-2.183622235	-2.183622235	-2.183622235	-2.183622235	-1.450720745	-1.690669446	2	XM_006567383.3	PLCXD
LOC102656564	2.712366692	2.173590014	2.17285521	3.665189613	3.49165722	3.359972199	-1.81513991	-0.590956549	-2.310618987	-2.506425192	-2.44496448	-3.044460036	-2.311558547	-2.551507247	2	XR_409037.3
LOC412569	2.77538712	3.227844193	3.025698431	2.551922637	3.043803841	2.606456911	-0.687613999	-0.300952196	-2.917988128	-2.839763739	-2.870875279	-2.228244225	-2.92016344	-2.465512128	2	XM_396024.7	CG1544
Gsts1	3.624388088	2.708086362	3.854100186	3.11517264	3.63569362	3.257959433	-3.253703913	-3.216088594	-3.244880247	-3.260986514	-1.861978378	-2.240460289	-0.676150242	-2.441152152	2
LOC411378	3.630326079	2.470978145	2.423613143	2.198154916	3.762207377	1.021352467	0.699365061	-1.746774029	-2.473973572	-1.022350756	-2.531620196	-3.221547604	-2.379938856	-2.829792177	2	XM_394852.7	CG16935
Cpr18	5.568186309	5.772086186	5.136842988	6.213679505	5.366312409	5.076919602	-2.306198596	-1.428488868	-5.352453846	-3.862924581	-5.352453846	-5.352453846	-4.619552357	-4.859501057	2
LOC409250	3.738268067	3.713640523	4.210520395	5.128924687	4.940905629	5.0498085	-0.767793776	-0.551988603	-4.198752038	-3.8425508	-4.282976748	-4.280851235	-4.920595318	-3.936559283	2	XM_392773.7	pyd3
LOC102655889	0.862146372	2.053403814	2.951052151	4.99169819	2.898651612	7.395989706	-1.954201091	-1.690182358	-3.00776554	-2.469730695	-3.00776554	-3.00776554	-3.00776554	-3.00776554	2	XM_026441384.1
LOC727243	4.268397967	5.307772159	3.878085911	3.727065062	1.55219111	1.353639266	-3.289614094	-3.633207196	-2.899366146	-2.704183797	-3.633207196	-3.633207196	2.479154287	-2.773520139	2	XM_001122953.5	CG15712
LOC100578347	5.061355905	4.146278777	4.582912097	5.574955839	4.045607396	3.907751967	-4.11763905	-4.11763905	-4.11763905	-3.188615651	-3.518143493	-3.558921842	-0.582624794	-4.11763905	2	XM_003251541.4	jtb
LOC725217	4.999983521	3.917630125	3.978362768	4.599094504	4.562244222	4.670969849	-1.890815433	-1.638537224	-4.413815822	-1.639356532	-3.793422661	-5.631742535	-2.581805036	-5.138789745	2	XM_006565398.3
LOC410501	2.222746641	2.785861608	2.733767955	2.792855545	2.378906534	2.701305774	-2.013549606	-2.013549606	-2.013549606	-2.013549606	-2.013549606	-2.013549606	-2.013549606	-1.520596817	2	XM_026445153.1	CG10185
LOC725204	4.071380394	3.909436854	4.228504255	3.622238405	3.478643364	3.584678097	-3.192278468	-4.045666461	-2.827739749	-3.507631617	-2.43178279	-2.105404376	-2.829083414	-1.955294493	2	XM_001121079.5	CG1461
LOC724312	5.153001592	5.855964511	5.401910528	4.315505657	4.439966076	5.130360798	-3.392455387	-3.817522765	-3.887934463	-2.729594314	-4.022279957	-4.063058306	-4.621775513	-3.762088457	2	XM_001120116.5	vanin
LOC726880	3.190917422	3.400607106	3.8816838	3.635099605	3.689848834	4.162213671	-0.582711025	-0.801744135	-4.282877147	-3.075337603	-3.507827612	-3.107090315	-3.248212599	-3.354570001	2	XM_026442630.1	CG5966
LOC552301	3.35073859	3.111250299	3.176502087	3.750743775	4.087805801	3.459246645	-5.082997768	-5.151385439	-4.153296396	-1.99364456	-1.672489874	-1.397113026	-0.356607138	-1.128752997	2	XM_026441414.1	CG9676
LOC408320	3.402881678	4.181292289	3.935372113	3.585627968	2.915240752	4.385358849	-4.468618871	-1.999351644	-3.115104795	-3.106669759	-2.218215486	-2.88100227	-2.200087022	-2.416723802	2	XM_016914797.2	CG8997
LOC107963967	4.35030234	4.704156918	4.529091451	3.473165902	3.974161426	3.852227171	-3.429136884	-1.746503403	-2.665938367	-1.378355888	-4.998241122	-2.760102969	-4.864835189	-3.039991386	2	XM_003250905.4
LOC551179	3.508884136	3.370559942	4.262571605	3.577239929	4.035543328	3.374342258	-1.391279925	-0.864036388	-2.845264009	-2.81953675	-3.812953134	-3.886598944	-3.293864933	-3.215607115	2	NM_001327966.1	Cyp305a1
LOC551465	3.627637527	3.735643304	2.694948587	3.862637261	3.444647404	3.406325336	0.336900977	-0.305287021	-3.525901488	-2.527456159	-2.90204215	-4.546935442	-5.105652649	-2.195465486	2	XM_026439408.1	hgo
LOC408603	5.516589993	5.285565235	5.104218794	4.614726499	5.035740686	4.840740534	-2.866219303	-4.794707234	-3.489497522	-3.541006046	-4.250976883	-3.080528246	-4.866058493	-3.508588014	2	XM_392145.7	CG9512
LOC112939925	1.978914182	2.77559515	2.557603419	2.939853469	2.229979146	2.507358773	-1.860668506	-0.29231925	-3.029742735	-2.567780929	-2.123095522	-2.299424211	-0.941037787	-1.875235198	2	NM_001365200.1	Cyp6a14
LOC409626	3.448614195	4.191116438	4.09167175	3.441523444	3.572214961	4.246489082	-6.363847968	-6.920832775	-0.520765718	-0.875540387	-2.073714871	-2.179870114	-1.902966553	-2.154091483	2	XM_393127.6	CG8299
LOC725106	3.406296358	3.817470563	3.939592112	3.99642883	4.209960567	3.320619646	-2.293015348	-2.913907533	-2.913907533	-2.913907533	-2.913907533	-2.913907533	-2.913907533	-2.913907533	2	XM_001120991.5	Ugt302C1
LOC107965795	3.058873039	3.911819319	3.691708963	3.607308149	3.911838044	4.216418035	-1.88230027	-3.538249026	-2.804407976	-3.538249026	-2.93875347	-2.979531819	-1.671177726	-3.045296237	2	XM_026443806.1
Hex110	4.059182927	3.848887361	3.99689234	4.079737587	3.637951723	4.316131199	-0.270872626	0.541213075	-3.870121223	-2.510942417	-4.021125691	-4.838208665	-5.048211008	-3.920514584	2	XM_016914665.2	Lsp1gamma
LOC551524	2.913642457	3.583471353	3.132320043	3.5272914	3.44955492	4.023164875	-6.376213239	-6.454875721	-2.800381659	-2.722849566	-0.417341696	-1.269849782	0.579884122	-1.167817506	2	XM_623919.5	CG17633
LOC102654781	5.812909528	3.967669521	5.65796392	4.666246647	6.145386043	3.969025631	-4.666936904	-5.389950036	-4.976276072	-3.320801615	-3.573178511	-3.56134173	-1.281215642	-3.44950078	2	XM_026443038.1	CG15712
LOC107964997	4.535007217	5.326385909	4.954756594	5.423766688	5.132590958	4.94872155	-2.362507362	-0.807991828	-5.260504921	-4.722470077	-4.238759871	-3.986167632	-3.682322302	-5.260504921	2	XM_016914104.2
LOC100578454	2.429039181	2.267285369	2.043473018	2.860934839	1.992473461	3.883032299	-2.212110033	-2.212110033	-2.212110033	-1.283086635	-2.212110033	-1.653392826	-1.479208543	-2.212110033	2	XR_003304814.1
LOC552081	3.322160199	3.575387504	4.826260995	2.932377034	4.017536717	3.612340483	-1.502323898	-3.183249773	-2.921081794	-3.264505635	-3.152849856	-2.968847352	-2.18704455	-3.106160073	2	XM_624459.6	MICU1
LOC410013	3.758538917	3.949684143	3.622807456	3.434901572	3.945536855	4.090391137	-4.522562948	-4.547130476	-2.443341975	-2.967847752	-2.100952982	-1.990960307	-2.366550927	-1.862512713	2	XM_393500.7	Scp2
Fibroin4	-2.891602906	3.183242208	2.852646613	5.278876576	2.68643033	6.784522899	-2.217306068	-1.956140605	-1.765408616	-1.962075966	-2.103027372	-2.744755395	-2.97749595	-2.167905748	2	NM_001136209.1	bnb
LOC102656479	4.766309385	4.985884875	5.030897255	4.976288861	5.127045612	5.137121607	-4.284080164	-4.835588714	-4.514483301	-2.879333746	-3.146538369	-2.696463563	-4.516367121	-3.150692618	2	XM_006571815.3	CG42562
Fabp	4.188626912	3.866939711	4.282106298	4.343380502	3.984693809	4.383461468	-1.915902862	-1.903441048	-3.980417048	-3.626719081	-3.737339417	-3.625972601	-2.415351409	-3.844065232	2	NM_001011636.1	fabp
LOC724946	4.229499857	4.463735531	4.53429336	3.835367596	3.581147715	3.614799106	-2.98813946	-2.01414938	-2.597891512	-3.331732562	-3.331732562	-3.331732562	-3.331732562	-3.331732562	2	NM_001365139.1	Cyp6a14
LOC410894	4.508030002	4.892468183	4.540622325	4.449919374	4.061972691	4.671978698	-5.800492452	-6.53866632	-4.510829626	-3.586897101	-2.177718008	-2.354980632	0.450015299	-2.605422434	2	XM_394370.5	CG5255
LOC100576637	4.865795058	5.379788041	6.055150589	4.506726156	2.028110803	4.821097076	-2.315287458	-0.966942326	-3.750046203	-3.247559933	-4.483887253	-3.925170045	-4.483887253	-4.483887253	2	XM_026441435.1	Try29F
LOC411978	2.927588234	3.971391636	4.337655278	3.176352063	3.076639716	3.985561862	-5.797413059	-6.649109066	-1.947944533	-1.552274447	-1.410859257	-1.392854113	-1.397301936	-1.327432377	2	XM_026441210.1	CG9701
LOC100578731	2.88529597	3.941919345	4.260625727	3.871995007	3.378612781	4.512804558	-5.261397035	-3.956239121	-3.250180408	-3.623529625	-2.273397464	-1.831163295	-0.286217514	-2.369128924	2	XM_003250751.4
LOC102656392	3.192173647	3.89150175	4.212459023	3.90990089	3.447872957	3.99400557	-5.753914238	-4.988667553	-1.730326253	-2.036898335	-1.853855675	-2.153810062	-2.42819988	-1.702241839	2	XR_407726.3
LOC726592	4.186349449	2.531358003	3.551040382	2.871409405	3.167881909	2.066021045	-5.788444325	-7.057695336	-4.015454395	-3.045985023	0.164508554	-0.917878502	2.928489786	-0.641600952	2	XM_006562785.3	Muc4B
LOC100576182	4.165467696	3.75997397	3.785861743	4.106797661	3.503871362	3.225868769	0.02134836	0.812937016	-3.337101994	-4.016993862	-3.95553315	-4.555028706	-3.822127216	-3.695341649	2	XM_003249823.4	CG8541
LOC552024	6.011948669	4.51928295	4.281554916	4.977330718	5.391529236	2.957537308	-1.192034258	-3.765412547	-3.898157886	-2.056798566	-4.169300472	-4.733283057	-2.316576664	-6.007620346	2	XM_624405.6	CG3609
LOC100576458	3.103142834	4.327872481	3.974984716	3.642972911	3.486086952	4.262671976	-1.589710323	-0.264912225	-2.703099011	-3.883538073	-3.464578372	-4.253844264	-2.31844092	-4.319608682	2	XM_006558330.3
LOC410733	4.044099442	2.869356723	3.703055379	4.053584578	4.244338774	3.868083423	-5.553168282	-4.407973148	-2.29385037	-2.648422415	-1.643312687	-2.309434093	-1.386229583	-2.540127742	2	XM_003251100.4	CG9503
LOC100576540	2.66775995	2.596562254	2.681656718	2.436898361	1.768296907	2.067458116	0.215287828	1.064915765	-4.912716774	-5.115937478	-3.011463251	-5.145628352	6.520592519	-3.833682563	2	XM_006559852.3	CG43897
LOC107965658	3.72637748	4.281019455	3.862870688	3.677041412	4.555929806	3.406407187	-3.43188013	-1.437313319	-2.213953418	-3.43188013	-3.43188013	-3.43188013	-2.69897864	-3.43188013	2	XR_001705807.2
LOC412969	3.728467313	4.067806695	3.704765809	3.918907465	0.916437736	4.982271518	-4.345905726	-5.977450996	-2.778955246	-2.734339554	-2.103318314	-1.255119935	0.084297043	-2.207863807	2	XM_006564738.3	CG4367
Fibroin2	-0.793738855	4.427679416	3.844542389	6.670110012	4.041219078	7.689362976	-2.776212181	-2.712097126	-2.963036286	-3.187817723	-3.734196348	-3.298981275	-3.068163993	-4.138670085	2	NM_001136207.1	CG14840
LOC107965522	3.680493578	4.494528381	3.917396715	4.440865976	3.946342798	4.326614761	-2.961283378	-2.497088189	-3.080830321	-3.814671371	-2.792926321	-3.255954164	-3.081769882	-3.321718582	2	XR_001705570.2
Vhdl	3.803732427	4.135808	4.532705778	4.711805463	4.473865137	5.036455882	1.286470552	0.460294252	-4.509914832	-3.781121028	-4.866311017	-4.804204492	-5.569531047	-4.910055074	2	NM_001331117.1	cv
LOC552357	3.939618672	4.063961106	3.988556976	4.415634857	3.965745084	4.590496823	-3.12050169	-3.12050169	-3.12050169	-3.12050169	-3.12050169	-3.12050169	-3.12050169	-3.12050169	2	XM_026440947.1	Mal
LOC102656859	4.912217352	4.553717705	4.992114908	4.500094927	4.921103668	4.261982245	-3.88248378	-4.464201884	-2.77239457	-2.486903231	-3.920471533	-3.994117343	-2.954666228	-3.665992238	2	XR_003305674.1
LOC406152	2.669348249	2.442489777	2.756566138	2.452337891	2.487652179	2.471330228	-0.551957166	-0.694116634	-2.043018835	-2.667320215	-2.37357645	-2.60717581	-1.978564135	-2.363995218	2	XM_394922.7	Jheh1
LOC410492	0.138606071	5.644990479	5.604354617	0.112898702	-0.031656373	5.442407098	-3.682706876	-3.425286166	-3.011114832	-2.406283073	-1.98387681	-2.347555316	3.158396939	-3.213174459	2	XM_006562301.3	Cyp9f2
Fibroin1	-1.133291227	3.874646493	3.243336663	6.04375605	3.396035427	7.007014306	-3.587802058	-3.455861783	-2.702905096	-2.628906036	-2.286610569	-2.704764545	-2.459048554	-2.60559907	2	NM_001136206.1	RpL22
LOC100578548	4.007938163	3.471219258	3.474954526	3.19209827	3.471730239	2.787941931	-1.281200354	-2.360228042	-3.164480791	-1.674951525	-3.164480791	-3.164480791	-2.431579301	-3.164480791	2	XM_003250921.4	spz
LOC100576170	4.749774826	4.667580245	4.589886623	5.282999393	5.341117781	5.160291009	-3.676084703	-3.215425056	-2.801751093	-4.019677805	-4.019677805	-4.019677805	-4.019677805	-4.019677805	2	XM_003251817.4	CG31626
LOC408992	3.175728491	4.340127297	3.194338138	4.323578585	4.283583547	4.857806238	-5.052403812	-5.395996914	-2.343986177	-3.503815715	-2.358155499	-1.825770147	-1.209224282	-2.485809751	2	XM_016913943.2
LOC100577331	5.297469701	5.168024519	5.208566239	4.880338498	5.347606493	4.19742911	-4.484252248	-3.166669066	-3.266325536	-3.555228849	-3.884756691	-3.925535041	-4.484252248	-3.332414881	2	XM_003250089.4	obst
LOC725159	5.419476535	4.48717506	4.663616469	3.891849137	5.113952232	4.114466563	-3.109101207	-3.729993392	-3.729993392	-2.800969993	-3.130497835	-3.729993392	-3.729993392	-3.729993392	2	XM_016915831.2	Cyp6a14
LOC102654184	0.414190552	3.627812916	3.011377011	5.585353781	2.674024117	7.051510158	-2.371929736	-3.039133644	-2.247254366	-2.65185958	-3.334971776	-2.824731223	-3.140133779	-2.754254431	2	XM_006560801.3
LOC102655712	3.769294527	2.340713781	3.568050373	3.622031119	3.301374844	3.997134912	-4.564860249	-4.564860249	-1.298854481	-2.860003003	-1.439242165	-2.046428513	-1.204819765	-2.61953113	2	XM_026443369.1
LOC409143	3.747848019	3.971943142	3.550620212	4.488014844	1.449059618	3.461438841	-2.943065186	-3.286658288	-3.286658288	-2.748623443	-3.286658288	-2.72794108	0.404385394	-2.793705498	2	XM_026440271.1	CG30375
LOC102653935	2.134139711	2.515630159	4.016371832	3.609766054	4.410718327	4.458120413	-3.254263352	-2.113084534	-4.107651345	-2.871324026	-2.493767674	-2.833314056	-1.309019281	-2.162322227	2	XM_006563979.3	CG9259
Hex70a	2.976922886	3.279091206	3.326757944	3.29594607	2.858023327	3.585406185	0.455891366	1.001349424	-2.414866358	-2.685263256	-3.801373389	-3.668860571	-4.98106641	-3.227958423	2	NM_001110764.1	Lsp2
LOC725792	2.784059155	4.213380554	3.740737392	4.366367793	2.86249112	3.733446493	-2.712560313	-2.712560313	-2.712560313	-2.712560313	-2.712560313	-2.712560313	-2.712560313	-2.712560313	2	XM_026439645.1	ham
LOC408453	3.348917133	4.252893046	3.063466209	3.764245194	3.119736413	3.086676866	-2.841138834	-3.177590931	-4.051343257	-2.947640451	-1.461076402	-2.060867651	-1.294998961	-2.801278375	2	XM_006562300.3	Cyp9f2
LOC411781	3.201919522	2.604276491	2.938685715	2.135186723	2.540924235	1.692963846	-2.93785815	-2.93785815	-1.358106989	-2.93785815	-0.90536226	-1.66352086	-0.830206707	-1.543185268	2	XM_016917459.2	zyd
LOC102655009	2.480624825	3.136504524	3.478288997	3.146926281	3.18076928	3.108467851	3.97061137	3.559546825	-4.691794129	-3.202264864	-4.092298573	-4.691794129	-4.691794129	-4.691794129	2	XM_006557776.3	sit
LOC409162	5.10254593	4.646305986	5.026673092	4.119153893	3.915536508	4.113009177	-3.366191214	-3.635593999	-3.269854569	-3.718747805	-1.763677983	-3.851871295	-3.485295258	-3.831992464	2	XM_392686.6	hiro
LOC406147	4.286342529	4.145501656	4.55835088	4.110035058	4.820376804	4.310083087	-2.518645308	-3.674136104	-2.873473686	-2.997187107	-3.406748733	-3.586381055	-3.716966799	-3.457151224	2	NM_001011620.1	CG3301
Hex70c	5.09930416	4.691979723	5.264223072	5.705328262	5.090466278	5.176387478	-0.897236999	-0.700946819	-4.399844384	-3.667789482	-5.191809744	-5.408657194	-5.828618178	-4.932786176	2	NM_001098717.1	Lsp2
LOC113219407	3.355615812	3.508596029	3.730565722	3.489692368	3.524635323	3.498014688	-3.77389514	-3.77389514	-1.905112055	-2.069037894	-2.425912041	-1.833633055	-3.77389514	-1.551739477	2	XM_026446281.1	CG34265
LOC102656196	3.30722155	3.157141106	3.744846124	3.240155606	4.038080585	3.944467474	-2.799659268	-2.848794513	-1.543584802	-2.416719942	-2.631302212	-2.378709972	-3.653047262	-3.160094473	2	XR_408320.3
LOC725250	3.267587431	6.904562866	5.045448593	6.493054209	5.734868246	5.720839822	-4.23267478	-3.306437174	-3.650478201	-3.701986725	-3.921620787	-4.227955058	-5.759940661	-4.365267779	2	XM_026445471.1	Try29F
Mir6001	2.687662474	2.998280101	3.353398649	3.937311395	3.22866408	3.693713551	0.141831241	0.400015327	-3.413792869	-3.609599075	-3.125888869	-3.588916712	-3.41473243	-3.287946863	2	NR_127303.1
LOC102654520	4.845101226	4.971452116	4.372567347	3.904887405	3.805235121	4.072646873	-1.629619192	0.180099156	-4.299098524	-3.672223092	-3.522285113	-5.320132478	-3.224454042	-4.484176803	2	XM_016917117.2
LOC724216	3.993170942	3.557968959	3.885404541	4.831573695	4.721035539	5.121629612	-1.714776191	-1.404617839	-3.5847209	-3.734967811	-4.312908713	-3.998087476	-3.066340808	-4.294363549	2	NM_001327967.1	jhamt
LOC551094	4.430267383	3.637083098	3.558209389	3.654491165	3.713022137	1.78934688	-2.689532638	-2.689532638	-1.955691588	-2.689532638	-2.689532638	-2.689532638	-2.689532638	-2.689532638	2	XM_026444401.1	CG7900
LOC725380	2.243330811	2.786313446	2.505152952	2.677412871	2.322355567	2.243126934	-3.589412761	-3.852708817	-1.266528432	-1.442880285	-1.110465096	-1.428650102	-0.825634078	-1.26141301	2	XM_006563359.3
LOC413942	2.543647278	2.934119281	3.064156508	2.704440044	2.476274953	2.756844583	2.391717367	2.725738479	-3.689162223	-3.151127379	-3.689162223	-3.689162223	-3.689162223	-3.689162223	2	XM_006566552.3	CG6432
LOC102654405	6.402257075	5.078781725	5.503519757	5.250808044	5.532848726	4.225740308	-4.645260853	-6.862545511	-4.533512615	-2.443684505	-3.518782055	-4.224047741	-1.095775991	-4.670346362	2	XM_006570570.3	CG15712
LOC724429	2.834426726	4.162899674	4.136872152	3.006477859	2.81471003	3.696207532	-3.188431995	-2.724236807	-2.462068828	-3.11279659	-2.009324099	-2.509834386	-2.825236942	-1.819664325	2	XM_016911866.2	CG3168
LOC107964964	2.999576652	2.888995388	3.619284367	3.333927917	3.480845554	3.72072221	-4.732273526	-4.053229218	-3.062536213	-2.675379199	-1.903891484	-1.872494358	0.015828289	-1.759376377	2	XM_026443036.1
LOC100576248	3.602776277	6.209902934	3.799076093	5.953768859	4.985484384	6.540872203	-4.045469581	-4.045469581	-3.311628531	-3.507434736	-4.045469581	-4.045469581	-4.045469581	-4.045469581	2	XM_026444638.1	CG17826
LOC113219028	4.871022425	4.849908597	4.724774273	1.844021511	3.373319441	3.057432471	-5.57147361	-5.620608855	-3.928801541	-4.218235011	-1.655379657	-1.774045037	1.191934073	-1.143869079	2	XM_026443101.1	CG6295
LOC107966089	2.09071634	1.751433667	2.4052743	3.837212356	2.210684683	3.238690553	-2.033481619	-2.033481619	-1.299640569	-2.033481619	-2.033481619	-2.033481619	-2.033481619	-2.033481619	2	XR_001706504.2
LOC411959	3.995195407	4.329169336	4.100017361	4.227965461	4.269638218	3.628057599	3.11836702	3.842195946	-5.579972526	-4.343645207	-5.579972526	-5.579972526	-4.847071037	-5.579972526	2	XM_395426.7	FASN3
LOC724308	3.777367652	3.902358762	3.87069086	3.306260757	3.83052294	3.75830375	-2.80568809	-2.80568809	-2.80568809	-2.80568809	-2.80568809	-2.80568809	-2.80568809	-2.80568809	2	XM_001120112.5	CG30091
LOC552851	3.054318315	4.023513106	3.506720882	2.832526119	3.373089659	3.351692529	-4.665574258	-5.247292362	-2.029141606	-4.159363911	0.267197653	-1.222120808	-1.076511179	-2.009054136	2	XM_625227.6
LOC411186	3.392468314	3.548307813	3.506947077	4.173340814	3.549460516	3.982384206	-2.503878223	-2.553013468	-2.139339505	-2.819231373	-3.357266217	-2.79854901	-2.624364727	-3.357266217	2	XM_006558093.3	CG3690
LOC409066	1.513371825	2.142475836	2.531586196	2.442624349	2.714643388	3.277551875	-0.25375114	-0.578333472	-3.237406983	-2.078391793	-1.987678818	-2.500632584	-1.506914588	-2.479144091	2	XM_392591.7	sgll
LOC727522	4.01838167	4.200551856	5.148821841	3.864078574	3.975280834	3.910166909	-6.746812062	-7.186044567	-2.269230072	-2.438774504	-1.73955721	-1.834668474	-1.182426037	-1.719768759	2	XM_001123230.5
Jhe	4.350756946	4.682444487	4.608389817	4.353626653	4.903355998	4.08250353	-2.369782983	-2.945087611	-3.844832292	-3.390438992	-3.409925043	-3.61311834	-3.40469689	-4.00319528	2	NM_001011563.1	CG6414
LOC102654418	3.923086993	3.850916649	0.847454948	4.663744221	3.655537251	3.103221147	-1.84793781	-2.057620509	-3.375203691	-2.837168847	-2.353458641	-2.414752874	-2.642302202	-2.515516635	2	XR_411776.3
Hbg3	2.789690394	2.898051903	4.658812752	2.197699779	2.889099292	3.034144216	0.658776936	2.07906528	-4.593515412	-2.749159972	-3.71347279	-2.933218163	-4.110773415	-3.105200798	2	NM_001011608.1	Mal
Fibroin3	-1.061014756	5.227634447	4.583371198	7.212077099	4.638453569	8.366123785	-3.202455611	-3.658960105	-3.396792125	-2.398346797	-4.37704773	-4.417826079	-3.398360668	-4.11685623	2	NM_001136208.1	CoRest
LOC102655811	2.821919064	2.889218991	3.185906769	3.242457649	3.321966207	3.168862687	0.633658432	0.480724012	-3.751021114	-2.033907127	-2.27179228	-3.958766983	-3.752904934	-3.976321371	2	XM_016912778.2
LOC726625	3.411085178	4.383965562	3.299210133	3.658917804	3.390390313	3.265732729	-0.907868551	-2.779918183	-3.548904738	-2.734233857	-3.385191934	-2.899256088	-1.520298009	-3.633630359	2	XM_006569733.3	CG6178
Obp15	5.366723503	5.337687386	5.743430476	5.147657857	5.656805083	5.517133815	-3.655492095	-5.82409189	-5.09025084	-2.782867559	-3.985772016	-4.5497546	-2.208954599	-4.672254522	2	NM_001040208.1	Obp56g
LOC552556	5.074343906	3.941968315	4.010790833	4.216782403	4.752832076	3.092765751	0.046687303	-1.501444034	-3.326410754	-2.853794356	-4.595698283	-5.195193839	-3.328122539	-4.335506782	2	XM_624932.5
LOC107964775	0.436374375	0.440009081	-2.874506249	-0.296705305	1.804572366	-2.874506249	1.333335219	-0.073362359	-2.874506249	0.798125814	0.972974978	2.135167407	0.055243542	1.017783632	3	XR_001703792.2
Mir9881	-1.900138834	-1.980561441	-1.971382555	-1.522358118	-1.824535329	-1.370909916	-0.122322756	0.890696164	2.033263294	1.216004237	1.780061507	1.731104938	1.611686387	1.429392424	3	NR_127362.1
LOC107965415	-1.441520089	-1.418110434	-1.685615677	-0.806032574	-2.082166194	-1.118024803	-1.706892568	-0.743794776	2.081998606	1.144829976	1.759877486	2.206695782	1.746833012	2.061922252	3	XM_016915776.2
LOC412630	0.493379316	-0.807511671	-1.750783329	-1.672922385	-1.338465317	-1.15031069	1.595503179	-0.310209139	1.187599095	3.695683257	0.412857463	0.835466473	-1.369796162	0.17950991	3	XM_016915577.2	CG10345
LOC102654142	-0.913008365	-1.468499952	-1.468499952	-1.468499952	-1.468499952	-0.88804988	-1.468499952	0.985003535	0.400283133	1.31305145	2.030227522	2.410795004	-0.251916905	2.256114267	3	XR_411270.3
LOC412774	-1.298571501	-1.275161846	-1.706407892	-2.273674674	-1.715087428	-2.234935536	0.356569132	1.398450834	1.847352342	1.264773144	1.470365341	0.623318064	2.169200352	1.37380967	3	XM_396227.7	CG42331
LOC724433	-1.549603364	-1.886992874	-1.877813988	-1.133840929	-2.05655716	-1.761213905	-0.17701188	-0.273865549	2.177898672	2.031318266	1.694472508	1.70559989	1.634014966	1.473595347	3	XM_026441061.1	Nepl16
LOC102656640	-2.192547321	-0.757172681	-1.295727829	-1.418516077	-1.595257115	-1.199321267	0.988139784	1.86672685	1.572792033	0.84867701	1.491069836	1.686747635	-2.192547321	2.196936461	3	XM_006570118.3
LOC724270	-1.705268253	-1.980702645	-1.606788625	-2.435963592	-0.758466228	-1.887271142	2.015294116	0.960680776	1.711666468	2.034790009	1.325601373	1.031907789	0.32969076	0.964829193	3	XM_006571808.3
LOC409923	-0.861258653	-0.860097416	-1.842714941	-0.913322697	-1.503096688	-1.473450145	-1.810230777	-0.605675148	1.543419747	1.243641141	1.901195571	1.741303771	1.647788837	1.7924974	3	XM_026442083.1	Invadolysin
LOC413270	-1.568764249	-1.568764249	-1.568764249	-0.293707853	-1.568764249	-1.568764249	2.552557072	3.633636702	-0.350837536	-0.079234983	0.045119423	0.181754218	2.328625566	-0.174091366	3	XM_396715.6	klhl10
LOC100578090	-1.69064582	-1.115689359	-1.617404973	-1.228338043	-2.605016674	-0.827746059	-0.674340502	0.617592177	0.933823035	0.240449724	1.926557915	1.527334485	3.195104556	1.318319539	3	XM_003249633.4	CG14989
LOC551385	-0.687487633	-1.587234353	-2.520988967	-1.476639949	-2.073765782	-2.104012925	-0.03763962	0.70464095	2.023007609	1.83252614	1.267512823	1.090373653	1.83280381	1.736904246	3	XM_026440863.1	Frq2
LOC413782	-1.46681906	-1.467603127	-1.622330878	-1.273652659	-1.972210224	-1.798928374	-0.688836389	-0.444631341	1.91603191	1.370233247	1.76039696	1.773432623	2.146001025	1.768916289	3	XM_397221.7	Tsp
LOC102656010	-2.305511074	-1.121692114	-1.824853169	-1.435786239	-1.997273508	-1.841090035	0.22192919	0.716732096	1.907359321	1.794449446	1.826091727	1.240938445	1.368630538	1.450075375	3	XR_411320.3	CG8960
LOC100578953	-1.550162326	-1.433432743	-1.537366772	-0.978801282	-1.964473609	-1.315037291	-1.381274447	-0.488661048	2.330332774	1.054180758	1.448358202	1.579310559	2.639692403	1.597334822	3	XM_026441763.1	CG10089
LOC726472	-1.595116158	-2.449276911	-1.680974589	-1.692345159	-1.504921406	-1.179191085	-0.246093281	0.17837988	1.511862366	1.302729382	1.951410088	1.228373599	2.3426128	1.832550474	3	XM_001122204.5	spab
LOC409903	-1.688739045	-1.393516083	-1.635837505	-1.603005901	-0.756799821	-2.213014577	-1.177920096	-0.014298741	2.086013867	0.715407793	1.882726363	2.074703863	1.604843661	2.119436222	3	XM_026443294.1	Rgk1
LOC100578236	-1.638874846	-0.814016022	-2.397640581	-1.098028663	-2.778702899	-1.730806292	0.534631961	1.025788346	1.863091358	1.736067314	1.628684695	1.180813045	1.16096673	1.328025852	3	XM_026441767.1	Rbp6
LOC410788	-1.643710402	-0.975710765	-1.514763059	-1.276865461	-1.841451916	-1.583093642	-1.459351225	-0.498966158	2.004931417	1.06294646	2.000029716	1.857778417	2.052000231	1.816226387	3	XM_026446068.1	clumsy
Mir29b	-2.097138797	-1.585032317	-1.200319305	-0.822082402	-2.097138797	-2.097138797	-0.112351708	-0.401713603	1.52016395	2.050473497	2.229248067	1.47308797	1.862957799	1.276984443	3	NR_034291.1
LOC408592	-1.431394114	-1.545625171	-1.458869383	-1.548663726	-2.211111586	-1.665241923	-0.499865101	-0.22197257	1.892756669	1.985881739	2.025334373	1.558135123	1.338828344	1.781807327	3	XM_006568626.3	t
LOC113219215	-1.64438482	-1.685667181	-1.67142576	-1.024800264	-2.036897922	-2.493110435	-0.092461131	0.977037479	1.836964904	1.135136171	1.765209768	1.799575341	1.203757558	1.93106629	3	XR_003306002.1
LOC410324	-2.192795086	-1.642658643	-1.719894561	-2.257022492	-1.323086513	-1.454830016	1.00849252	1.783512783	2.483959142	1.511686078	1.025487951	1.233246364	0.562129859	0.981772614	3	XM_006566340.3	qua
LOC410779	-2.166343563	-0.92700314	-1.989101941	-2.15972634	-1.601139094	-1.637114645	-0.017825984	0.915874907	1.572586139	1.652489761	1.513856778	1.616641896	1.540251195	1.68655403	3	XM_006571494.3	Nlg2
LOC102654625	-2.559500108	-2.149050738	-0.006451732	-2.434238898	-1.983053562	-0.064064107	-0.451149003	0.09080113	1.056152987	1.632323175	2.039076311	1.780044833	1.667161026	1.381948686	3	XR_003305231.1
LOC724471	-1.454229415	-2.299739607	-2.542061029	-1.243544342	-1.269625276	-2.121506732	1.253773895	1.457562575	1.405652481	0.777045464	1.347340971	1.42541939	1.44454763	1.819363993	3	XM_026446461.1	norpA
LOC410317	-1.422370566	-1.617163697	-2.473017157	-1.396657592	-1.757043161	-1.933654468	1.273651549	2.691145512	1.39021728	0.923337051	1.286850629	0.976794127	1.102392075	0.955518419	3	XM_006566310.3	SK
LOC552689	-1.306968072	-1.523451015	-1.8558976	-1.364356769	-2.48221176	-2.34365194	0.999688984	1.346451941	1.99637461	1.725510177	1.519115899	1.267210974	0.604868053	1.417316517	3	XM_006566489.3	CG15629
LOC410320	-1.256246213	-1.365938672	-1.219877969	-2.732374537	-2.487953502	-1.708737691	1.003413491	1.605495592	1.440219497	1.134888648	1.875560978	1.460272544	1.088694318	1.162583515	3	XM_006566325.3	dysc
LOC100578314	-2.272666007	-1.640141029	-1.630962143	-1.181937706	-2.230867389	-1.834931541	0.120970857	1.574326471	2.149159154	1.282185647	1.422162346	1.587143675	1.305196802	1.350360863	3	XM_026439810.1	kar
LOC408317	-0.999825212	-1.378397889	-1.830903378	-0.816293034	-0.965492329	-1.013665807	-0.756319256	-0.191814226	4.024342598	3.095642561	0.143224872	0.648090109	-0.261644604	0.303055594	3	XM_391869.7	spz6
LOC413503	-2.087879912	-1.279205004	-1.989239545	-0.786221653	-2.684708973	-1.476516482	0.19663807	1.1934615	1.869920896	0.621246509	1.773322158	1.700256491	1.239614426	1.709311518	3	XM_006569213.3	CG42340
LOC113218727	-1.950508449	-2.906073202	-1.063750025	-0.720141041	-1.562030525	-0.916246087	0.043055249	0.51361859	1.651218786	0.86537018	1.456894142	1.771652893	1.054023394	1.762916094	3	XR_003304531.1
LOC410943	-2.137817622	-1.522756588	-1.657159717	-1.268092787	-1.635633033	-2.087300212	-0.66471464	0.687433945	2.110454566	1.365324874	2.008440727	1.701401584	1.311810234	1.78860867	3	XM_394419.7	CG13375
LOC410613	-1.823875861	-1.5598826	-2.336539343	-1.293575081	-1.906347939	-1.587331974	-0.359791773	1.17841533	2.092541858	1.054185023	1.948603349	1.683295282	1.206721738	1.70358199	3	XM_006563428.3
LOC107966044	-1.925110059	-1.267715682	-1.496816718	-1.733298883	-1.372373716	-0.516350515	-1.088248678	-1.108109857	0.363205758	1.611648015	2.026146273	2.246140374	2.076870593	2.184013094	3	XR_001706436.2
LOC113218862	-2.015747747	-1.202605575	-1.582970408	-1.270440801	-1.997115714	-1.993211657	0.147579939	0.861626404	2.29830842	0.427012505	1.890907816	1.541133572	1.221014321	1.674508926	3	XR_003304910.1
LOC100577517	-2.22943311	-1.749623224	-1.73931707	-1.243829354	-1.351354222	-1.609074379	-0.778295977	0.738967114	1.990615785	1.034382927	1.856839738	1.781680462	1.449085172	1.849356138	3	XR_003304871.1
LOC408916	-1.346277819	-1.306009727	-1.788886378	-1.800256948	-2.428024557	-1.456649721	0.265137313	1.392017151	1.647465591	0.625608996	1.804993879	1.520201489	1.558607677	1.312073054	3	XM_006568329.3	Aplip1
LOC725969	-1.087273462	-1.584721957	-1.574415802	-0.624965686	-0.821569118	-3.020096596	-0.940477702	1.162877294	2.398526511	1.861351747	1.480567852	0.491510154	1.166676036	1.09201073	3	XM_001121754.5	CG33299
Crh-bp	-0.890738588	-2.159177761	-2.159177761	-2.159177761	-1.140725482	-1.578727689	0.630777823	1.043812209	1.458124987	1.563705755	1.272250908	1.090762166	2.128840436	0.899450757	3
LOC413034	-1.290920986	-1.143824373	-2.616016525	-0.673757724	-1.842753228	-1.662616808	-0.63288634	0.221194204	2.041717062	1.54793742	1.754161722	1.257348438	1.640151022	1.400266117	3	XM_006560700.3	RhoBTB
LOC100577905	-1.909052417	-1.909052417	-1.392050592	-1.135021173	-0.890600137	-1.909052417	0.259547378	-0.213627223	2.226525459	1.862390966	1.522376252	1.267318528	0.404735988	1.815561803	3	XM_026446171.1
LOC100577530	-1.701844745	-1.3248623	-1.513812289	-1.29598064	-2.319974644	-1.954468386	0.76145861	1.684452466	2.016829387	1.423855801	1.482357405	1.178288141	0.358368273	1.205332922	3	XM_003251145.4	a
LOC726201	-1.915221211	-1.403443043	-1.2789489	-1.481727558	-1.481563542	-1.60075452	-0.150598004	0.039102885	2.09037612	1.359576263	2.007147966	2.049693161	-0.164497403	1.930857784	3	XM_026443194.1	spz3
LOC408971	-1.730904237	-1.219154312	-1.416346277	-1.376050063	-2.574319711	-1.376222678	-0.301001038	0.748748134	1.566177212	0.889307001	1.86381407	1.51224047	1.804832233	1.608879194	3	XM_623210.6	Rab26
LOC100576402	-1.193182781	-0.942806326	-1.739436219	-2.93663167	-1.918179391	-0.488301311	1.687723089	2.378229281	1.493311604	0.324579223	0.424204573	1.571550442	0.423408814	0.915530671	3	XM_006565801.3	mei
LOC100577387	-0.318184867	-0.647381165	-0.942433319	-1.158766005	-1.505667653	-1.213930938	0.75104128	1.425567115	2.818020064	2.223816316	-0.31899757	1.168018451	-2.919378838	0.63827713	3	XM_003250647.4	Osi9
LOC551647	-1.004641682	-1.639920657	-1.998302448	-1.136898897	-1.571758239	-2.680509282	0.505557426	1.140129721	1.708894543	1.170237492	1.586335909	1.478248313	0.969651084	1.472976716	3	XM_016917796.2	Gfrl
LOC725616	-1.201551087	-1.756966749	-0.773257746	-1.192409944	-2.569088575	-1.428166893	-0.797585271	0.020513288	1.762378401	1.079649663	1.476685025	1.543926938	2.2687011	1.56717185	3	XM_016914889.2
LOC412887	-1.24019647	-1.007744659	-0.75008043	-2.195761224	-2.195761224	-2.195761224	0.415256742	1.497988581	1.341407508	1.95185107	0.648672679	1.97628791	1.495282458	0.258558283	3	XM_026441404.1	AdamTS
LOC551270	-2.499495106	-0.914519584	-1.397396235	-0.659855783	-2.036534414	-1.479063208	0.037485073	-0.417217052	1.329880183	0.763435156	2.272491865	1.511951953	1.372708325	2.116128827	3	XM_026443359.1	IntS9
LOC411507	-2.018111616	-2.018111616	-2.018111616	-2.018111616	-1.42082141	-0.44218813	0.714629064	1.498833311	2.11746626	0.323287867	1.268499536	1.301827034	1.245781699	1.46513123	3	XM_394980.7	CG7236
LOC102656043	-1.836920527	-0.648903962	-1.319918702	-1.836920527	-1.836920527	-1.836920527	2.094042554	2.087044451	2.062668911	0.369706066	0.001399347	1.61358309	0.270730916	0.817329436	3	XR_409353.3
LOC725331	-1.770137736	-1.497219348	-1.847530536	-1.326013026	-1.706636128	-1.665635182	-0.138329243	0.416730829	2.166511621	1.527191094	1.675776635	1.393177689	1.336298173	1.435815157	3	XM_016913731.2	Sidpn
LOC102656300	-1.866841907	-1.354735427	-1.866841907	-1.866841907	-1.866841907	-0.873615854	1.620990686	2.483815736	0.001941178	0.81661206	0.977591995	1.51985575	1.397051408	0.877860097	3	XR_412002.3
LOC725361	-0.480028857	-1.035461181	-2.223477746	-2.223477746	-1.205025467	-1.230251693	-0.340197309	0.230025741	2.842180162	1.449154317	1.40110362	1.096460904	0.090310659	1.628684595	3	XM_006562150.3	AdamTS
LOC410467	-1.463556301	-1.18468982	-1.680296264	-1.696054655	-1.977108364	-1.712158575	-0.37415085	0.820527234	2.086805219	1.110331238	1.561669048	1.404176531	1.682853151	1.421652407	3	XM_006564049.3	Hasp
LOC408471	-1.156357912	-1.569894782	-2.235351199	-1.682543466	-1.726334866	-1.766599916	0.465807583	1.462126711	1.529371482	1.767794812	1.173796339	1.33579738	1.04171874	1.360669095	3	XM_006564862.3	CG5937
LOC725970	-1.346250495	-1.249219039	-2.009233385	-1.019078256	-2.35779991	-1.857057539	0.077661987	0.964077477	1.901960679	1.602123079	1.393743143	1.35167387	1.110462971	1.436935416	3	XM_026442817.1	sif
LOC100579015	-1.882581858	-1.780177587	-1.559705128	-1.747109485	-1.799890188	-1.319908024	0.615564617	0.936364251	1.515227992	0.890162069	1.418076137	1.490474706	1.596155823	1.627346674	3	XM_006560220.3	CG7509
LOC107964510	-1.068453419	-1.704571358	-1.148178701	-1.318803099	-1.249816817	-1.600633441	-1.207888642	-0.599292684	1.646656787	2.802964275	1.694995184	1.722167271	0.856318909	1.174535735	3	XR_003304745.1
LOC408715	-1.914990301	-1.25504835	-1.762908697	-1.72597171	-1.388993201	-1.755842696	1.296224202	2.590903313	1.477131871	0.506367264	1.026317693	0.835663414	1.297667006	0.773480191	3	XM_006560722.3	DIP
LOC724903	-1.644092427	-0.769083075	-2.082655356	-1.324600785	-1.581204902	-2.019207109	-0.268039587	0.820034612	2.377659567	0.661553712	1.347562647	1.369514211	1.533697216	1.578861277	3	XM_016917888.2	Teh1
LOC410406	-0.293092817	-3.564610831	-1.508507347	-0.41645024	-1.038396919	-1.50096488	-0.374468722	0.901438988	0.786923003	0.438898609	1.536366591	1.847045421	1.308976082	1.876843061	3	XM_006557823.3	CG6696
LOC102655720	-1.495978796	-2.051470384	-0.605789589	-2.051470384	-1.454180178	-2.051470384	1.660143766	2.351013682	1.214535384	0.730081018	0.569553891	0.965450907	1.212422931	1.007158134	3	XR_001702958.2
Nachra2	-1.81887189	-1.433101237	-1.649113278	-1.663545632	-2.05968816	-1.169156303	-0.163792164	1.144137938	1.940256585	0.952098271	1.885785542	1.179421225	1.448278829	1.407290273	3
LOC100577913	-1.143269161	-2.186804159	-0.922991738	-3.076092295	-0.344562505	-1.08626518	1.152592105	2.211464781	0.461076437	2.174242304	1.008889285	1.16974099	0.283948189	0.298030945	3	XM_016915418.2	rdx
LOC100578484	-1.210830079	-1.298265879	-1.872835897	-1.102638776	-1.73226324	-1.240287872	-0.211495377	0.344701634	3.189722192	2.275807672	0.829317032	1.359819042	-0.492917298	1.162166847	3	XM_003251240.4
LOC552417	-1.45870563	-1.25244316	-1.61652985	-0.972152495	-1.762808681	-1.786686433	-0.975698611	0.163151639	2.713186177	1.914487725	1.722213826	1.36190785	0.352348769	1.597728874	3	XM_026440373.1	Desat1
LOC724252	-2.112781224	-1.240753288	-1.935539603	-2.106164002	-0.891715841	-1.221846435	-0.38271134	0.135724529	1.945050753	1.179474226	1.415258349	1.424002871	2.035100153	1.756900853	3	XM_001120045.5	CG8620
LOC100576134	-1.218832518	-1.874230598	-1.502479394	-1.373197123	-2.070898318	-1.786268898	1.279722162	2.282904577	1.310708321	0.533745922	0.884604363	0.863027581	1.666562323	1.004631598	3	XM_006557795.3
Mblk-1	-2.223422189	-1.668884436	-2.182842259	-1.456315467	-2.374653342	-0.54510353	1.883845297	1.782712398	1.258822892	1.297299596	0.928881375	1.458870392	1.028239288	0.812549986	3	XM_016916453.2
LOC725237	-2.159103755	-1.751782376	-1.069552664	-2.285660823	-1.042241335	-0.642932189	-0.195772137	0.197656342	-0.590072384	1.005663216	2.168037614	2.114796305	2.084955404	2.166008784	3	XM_001121110.5	sca
LOC113218811	-2.647808711	-0.91002195	-1.188336706	-1.970475103	-1.598138955	-1.950717264	0.321642396	0.745491915	1.350524565	0.954190145	1.921468855	1.9472629	1.157600025	1.867317887	3	XR_003304758.1
LOC410506	-1.964628065	-1.10125939	-1.128710823	-0.638508533	-1.691945157	-2.524397283	-0.644119522	-0.134233655	1.273792334	0.939230613	2.432124789	1.818128729	0.850159813	2.514366151	3	XM_393985.6	mwh
LOC552693	-3.241734229	-0.8304086	-1.791161836	-1.856057306	-0.677357675	-1.001502922	0.947777143	1.149956088	1.149399462	1.435874635	1.310760537	1.125136364	1.115761327	1.163557012	3	XM_625067.6	CG6495
LOC413698	-1.967705795	-1.078417659	-1.450703971	-1.967705795	-1.370415589	-1.967705795	0.111913099	-0.272280601	1.866319619	0.715748172	1.772626048	2.204343339	1.193172265	2.210812663	3	XM_397139.5	Octbeta1R
LOC726262	-1.595215593	-1.549714842	-2.107879076	-1.776612446	-2.488941394	-0.828623036	2.15366184	2.244470127	0.967671283	0.955674992	1.155132366	0.797534781	1.164645788	0.908195209	3	XM_026443089.1	Ac78C
LOC410662	-1.174811763	-1.989596692	-1.767380873	-1.029840421	-1.815457867	-1.849047846	0.22616728	0.977512735	2.142277997	0.990496704	1.547538186	1.519719075	0.595219649	1.627203835	3	XM_026446143.1
LOC409238	-1.360449083	-1.417107621	-1.640630223	-1.492706298	-2.059110731	-2.40915977	0.027565616	0.78432232	1.844455836	1.197624305	1.608047715	1.42447381	1.900408925	1.592265199	3	XM_016917880.2	CG1909
LOC551137	-2.116131588	-1.069026723	-1.112344866	-2.316189194	-2.0126168	-1.05502976	-0.732465047	0.609780017	1.693101111	1.249642853	1.517650573	1.252001862	2.192851113	1.898776449	3	XM_623533.6	lovit
LOC113218721	-1.514410586	-2.104264303	-1.344651974	-2.303562903	-1.629144937	-1.555773998	0.247957313	0.593762575	1.597246269	1.859584325	1.525553616	1.509391805	1.360005135	1.758307663	3	XR_003304525.1
LOC725455	-2.46068583	-1.590669926	-1.005033268	-1.590960995	-1.147247519	-2.188423815	-0.216435597	0.514773322	1.839111654	1.347454242	1.837661576	1.729596236	1.713579766	1.217280151	3	XM_026444929.1	Ald1
LOC102656154	-2.687900314	-1.179990726	-2.022696221	-0.646767224	-1.150566719	-1.536220409	0.411530796	-0.080691561	1.583315216	1.379689891	1.225659673	1.360211651	1.979250305	1.365175642	3	XM_016913812.2
LOC727085	-1.79636005	-1.163835072	-0.345787657	-0.705631749	-1.00780896	-0.775928152	1.389075464	1.945048207	-1.618010588	-1.115524318	1.388480205	-0.601333171	3.929651434	0.477964405	3	XM_016911588.2	CG5245
LOC409565	-1.878437608	-1.47085703	-1.569983642	-0.960641	-2.144992983	-1.289679211	-0.886164858	0.204337265	2.613533009	1.944111217	1.213079239	1.152831168	1.586304747	1.486559687	3	XM_393071.7	CG12531
LOC412439	-2.544533764	-2.604055911	0.576437681	-1.929336403	-2.362606764	0.831576666	1.81150222	-0.04235562	0.973932408	0.826856959	0.838381286	0.826683698	1.832578857	0.964938688	3	XM_016913344.2
LOC551858	-1.995337212	-0.996550779	-1.333686256	-1.50141738	-1.664191734	-1.321279307	-1.098539837	-0.680704335	1.778694807	1.546963805	2.056454072	1.518838763	1.799857435	1.89089796	3	XM_026440266.1	cn
LOC725046	-1.067331688	-1.453783696	-2.089228205	-0.96338105	-1.064203934	-1.548969539	-1.61580243	-0.515019336	2.250094547	1.489041315	1.641982271	1.691903048	1.511703384	1.732995313	3	XM_016914327.2	CG32333
LOC408680	-0.974194912	-0.545094031	-1.540750679	-0.806976109	-1.61093575	-2.394791664	-1.515015444	-0.856340056	1.788610158	1.484833935	1.829332218	1.722492273	1.662935488	1.755894573	3	XM_006569044.3
LOC412667	-1.125558915	-1.125558915	-0.608557091	-1.125558915	-1.125558915	-1.125558915	-1.125558915	-1.125558915	2.954541257	2.326490024	0.222424184	2.324944701	-1.125558915	1.784628248	3	XM_026439537.1	Ret
LOC410353	-1.489655865	-0.604179011	-1.65294627	-1.139254706	-1.278054911	-2.864131218	-0.442794459	0.593299561	1.937153456	1.208756653	1.451401656	1.782821647	0.969041495	1.528541971	3	XM_016915455.2	bru3
LOC410449	-1.538230696	-1.579301854	-1.564125789	-1.623560628	-2.376004366	-1.665824645	0.154192256	1.312597594	1.835172662	1.280464351	1.486405389	1.313283702	1.532071082	1.43286094	3	XM_393929.7	CG4133
LOC724655	-1.613232161	-0.792490984	-2.212678755	-0.764267752	-1.501463596	-2.823663647	0.235003991	1.38833997	1.846665755	0.465940759	1.77886875	1.277043701	0.881779767	1.834154203	3	XM_016912799.2
LOC408465	-0.775444357	-1.575475639	-2.19348241	-1.18324821	-2.020004081	-2.067935855	-0.59653039	0.338108481	2.071911109	1.373716654	1.71150935	1.475019407	1.832024985	1.609830956	3	XM_026445110.1	nSyb
LOC410549	-1.666381838	-1.353318519	-1.673642572	-2.001571754	-2.045363154	-1.60097977	0.146779296	1.143098424	1.9706072	1.318291259	1.645799894	1.663805038	1.063665921	1.389210575	3	XM_006565775.3
LOC725803	-0.816016071	-0.906047506	-2.341422146	-2.341422146	-0.731908682	-2.341422146	-0.261803252	0.973983662	2.04344473	0.986246102	1.605797682	1.490743819	0.708515352	1.931310601	3	XM_006561475.3	CG42346
LOC725900	-1.954264367	-1.064976231	-1.437262543	-1.180233123	-1.954264367	-1.954264367	-0.724944241	1.126804359	2.125835805	1.164076573	1.670316999	1.29567556	2.284019018	0.603480926	3	XM_026442426.1	Nha2
LOC408430	-1.357615196	-1.274730083	-1.410151296	-1.363705001	-1.963600892	-2.066556665	-0.841588381	0.016064028	1.997039341	1.624920334	1.956050346	1.539792382	1.485078534	1.65900255	3	XM_026444580.1
LOC409187	-1.135935569	-1.334180261	-1.60441759	-1.634804581	-1.690887329	-1.838931598	-0.55448653	-0.687284317	1.904548174	1.31820291	1.583164603	1.670342504	2.080068002	1.924601582	3	XM_392711.7	Npc2h
LOC408614	-1.815426303	-1.650356741	-1.689228822	-2.053803638	-1.574406789	-1.205747564	0.685123534	0.676371617	1.504287243	1.739303425	1.068744562	1.400000405	1.464601412	1.450537658	3	XM_016914059.2	7B2
Sgc-alpha1	-0.874917206	-1.3723657	-1.910920848	-2.033709096	-1.198226876	-1.814514287	-0.476122747	-0.56553254	1.939613615	0.915143176	2.015239287	1.78770291	2.006866871	1.581743442	3
LOC409557	-1.565978079	-1.097558811	-1.249060977	-1.150215645	-2.072931875	-1.515460669	-1.01176526	-0.637880667	0.808205283	1.674978536	2.410247807	1.830978025	1.580656119	1.995786215	3	XM_026442458.1	mael
LOC727539	-2.676231145	-1.693857625	-1.143904224	-0.950600381	-2.003109742	-1.306508425	0.126970899	0.813705368	1.589421413	1.065728078	1.686280235	1.487846621	1.638023875	1.366235055	3	XM_001123248.5	Agpat3
LOC724569	-0.996034559	-1.132155504	-1.92875579	-1.68534951	-1.497596537	-1.960618102	-1.84823297	-0.857994578	2.966345345	2.446102302	1.873641199	2.190329259	0.235625968	2.194693477	3	XM_006569426.3
LOC100576903	-2.260189096	-1.585004098	-1.956030716	-0.715386308	-2.280809268	-0.783041178	2.653934143	3.037852925	1.371719703	0.657137525	0.337672529	0.659079359	-0.098273551	0.961338031	3	XM_003249995.4	CG1504
LOC551680	-1.395717242	-1.951208829	-1.951208829	-1.951208829	-1.951208829	-1.951208829	-0.721888704	-0.255783635	2.128891343	1.376459419	2.704931349	1.298731098	2.182145567	2.438274953	3	XM_006571224.3	HisCl1
LOC413128	-1.888868402	-1.469818866	-1.899235665	-1.950390512	-2.117872017	-1.557055273	-1.295642842	0.118078915	3.111850633	1.587246184	1.958549364	1.931186163	1.486742419	1.985229899	3	XM_396579.5	CG8399
LOC102656068	-1.605915057	-1.51878984	-2.452544454	-0.771563002	-2.330911667	-2.035568413	-0.803288585	0.070327846	2.573677912	0.102684993	2.307644931	1.998604614	2.174653329	2.290987393	3	XR_003304400.1
LOC725078	-1.404278274	-0.529268922	-1.463023536	-1.585811784	-2.359843028	-1.779392956	-0.585755352	-2.359843028	2.867757616	2.172952303	2.2665136	2.023119869	1.090335376	1.646538116	3	XM_006571084.3	CG15020
LOC100576919	-1.615441922	-1.399135487	-2.155594173	-1.910500322	-1.879123698	-1.511756155	-0.588596517	-0.309464165	3.705598629	2.909209954	1.025231799	1.737291523	0.751689898	1.240590634	3	XM_003251859.4	CG6026
LOC410006	-0.584566305	-1.419717994	-1.571220161	-3.413543338	-1.804029874	-1.423716223	-0.568555608	-1.171335539	2.13338834	2.144213553	1.778172525	1.917573941	2.131081089	1.852255595	3	XM_026443494.1	rad
LOC408645	-2.342403352	-1.715464601	-1.766979855	-1.339138944	-2.028096967	-2.518492719	-0.406799811	0.767530926	2.374129121	1.127983219	2.120416033	2.153197104	1.339027672	2.235092173	3	XM_016910874.2	CG7443
LOC726441	-1.344568168	-0.82097905	-1.629232129	-1.704809992	-2.919160959	-2.097532653	-1.079340052	-0.570381183	2.267565881	2.277258423	1.843156172	1.79398928	1.982414482	2.001619948	3	XM_001122176.5	CG3592
LOC410537	-0.69653657	-1.00461082	-0.153457648	-1.665954215	-1.095942782	-2.439985459	1.61286088	2.901672208	2.117306529	1.232646604	-0.826101788	0.490075319	-0.861802841	0.389830583	3	XM_006564861.3	RunxA
LOC725651	-1.587294339	-1.875395671	-2.069794946	-1.16964289	-2.326644859	-2.735482803	1.915570733	1.963394941	2.687245805	1.855750266	0.741051108	1.415714261	-0.059459338	1.244987732	3	XM_001121473.5	CG3655
LOC552187	-1.392310603	-0.80593266	-1.071208361	-1.14937334	-1.280542038	-1.324922908	-0.547847208	0.279123727	1.75510555	0.705917526	1.729594325	0.896402298	1.280767667	0.925226025	3	XM_006563246.3
LOC551927	-1.941067531	-1.33510078	-1.825514983	-2.804972371	-2.423601595	-1.556063464	0.841060861	0.530472485	1.287084212	3.036948118	1.486077782	1.50327633	1.866679955	1.33472098	3	XM_026440934.1	CG2767
Cpr22	-2.024510495	-1.792012774	-1.571423212	-1.368996663	-1.753956146	-1.58814436	-1.298905916	-1.098574577	2.339161387	2.473733372	1.742628072	2.061598216	1.737625532	2.141777565	3
LOC113218836	-2.044179516	-1.923121125	-1.727262414	-0.991784647	-1.218246081	-0.581460953	-1.686305154	-0.93181595	3.301218868	2.055781005	2.130950719	2.197125092	-0.6398358	2.058935955	3	XR_003304839.1
LOC411270	-1.395676442	-0.959617986	-1.549841598	-2.143948624	-2.392998224	-2.437705517	-0.427297566	-0.648383965	2.584813649	1.775344496	2.126873971	1.812520441	1.719246632	1.936670733	3	XM_006564547.3	Pkcdelta
LOC409089	-2.018703137	-0.833800782	-2.457266066	-1.328048003	-2.376977685	-2.393817819	-0.363249925	0.341137918	2.003048858	1.55852744	2.196966742	1.878958165	2.030816623	1.76240767	3	XM_392615.5	VGAT
LOC107966041	-1.308606823	-1.617907813	-1.329843849	-1.834792377	-2.03139581	-2.916127754	-0.54823005	-0.107473879	2.125752642	1.103622859	2.179050554	2.012822325	2.202955841	2.070174135	3	XR_003305926.1
LOC408845	-1.319156636	-1.428849095	-2.12363541	-1.383384042	-2.972025998	-1.771648114	-0.476844438	0.205323117	2.445348216	1.714881093	1.830365372	1.562151589	1.52233759	2.195136755	3	XM_026440805.1	unc79
LOC552608	-1.978579067	-1.255400516	-1.999816093	-1.648858693	-2.872304868	-1.74203518	-0.169433256	0.639905556	2.125763271	1.670182029	1.85711211	1.583006309	1.849350382	1.941108016	3	XM_006557335.3	jus
Cpr27	-1.66630653	-1.720883925	-2.372534214	-1.288398053	-2.699401408	-1.536322143	1.994649916	3.268518886	1.174795614	0.624598424	1.384992462	1.069164678	0.305082593	1.462043699	3
LOC100577237	-2.564009071	-1.581635552	-1.680762164	-1.071419522	-2.061824483	-1.930041185	-0.2102426	-0.395665342	1.735788413	1.035719362	2.476851684	1.876015028	2.116477897	2.254747535	3	XM_003251081.4
LOC100577004	-2.128383305	-2.194659922	-3.083948059	-0.898015897	-1.474434595	-1.286279968	-0.677246172	0.975326112	2.193831223	1.924482403	1.54240857	1.860742348	1.661136023	1.585041238	3	XM_006566163.3	CG31760
LOC409598	-2.388737513	-2.252944936	-1.768159099	-1.790468387	-0.837927417	-1.349421927	-0.542585202	-0.698984911	0.816575286	2.143915468	2.396250624	2.604332383	1.53743381	2.130721821	3	XM_016911874.2
LOC102656473	-2.447492021	-1.93538554	-1.25029657	-1.673460777	-1.429039742	-1.454265968	-0.92022614	-1.129908839	1.890844515	1.225140042	3.224172404	1.798341263	1.685862376	2.415714997	3	XM_006565169.3
LOC100577381	-2.019498577	-1.470915938	-1.774818761	-1.958628321	-2.540642655	-1.755937654	0.273205106	0.378927719	1.325839323	0.620640651	2.110339096	2.237581354	2.660265784	1.91364287	3	XM_003250000.4	Cp15
Obp6	-1.445251911	-1.488637017	-2.000743498	-2.000743498	-2.000743498	-2.000743498	-0.94717905	-0.006176687	1.833281916	1.32692475	2.127382745	2.245089786	2.42695152	1.930587942	3	XM_026442593.1
LOC409077	-1.553360676	-1.420270737	-1.476276758	-1.641026312	-2.518871755	-1.56643196	-1.451241591	-0.543606714	2.183749618	1.461502033	2.301971478	2.099717566	1.979598984	2.144546822	3	XM_392602.7	CG40470
LOC409318	-2.034139835	-2.024707622	-1.89888745	-1.534482518	-2.392538938	-1.846474747	-0.27668696	0.628122566	2.131825218	1.54498732	1.720448712	1.88434902	2.159757835	1.938427399	3	XM_016916856.2	CG5890
LOC100576947	-1.084219433	-1.639711021	-1.639711021	-1.639711021	-1.639711021	-1.639711021	-1.296117919	-1.639711021	2.053507973	2.864634834	1.859016453	1.680227629	1.158921043	2.602295546	3	XM_006566735.3	hdm
LOC102654113	-1.247118351	-1.247118351	-1.247118351	-1.247118351	-1.247118351	-1.247118351	-1.247118351	-1.247118351	1.553532813	0.457738895	3.253546098	2.323108417	-1.247118351	3.636138936	3	XR_411181.3
LOC411199	-1.88173218	-1.190832467	-2.837296934	-0.651364772	-2.240006728	-2.256846862	-0.584886932	0.243771793	2.338316715	1.929065757	1.695832007	2.015929122	1.498798523	1.921252957	3	XM_394673.7
LOC408670	-2.808051546	-2.575599735	-1.040556207	-2.117396412	-1.565088822	-1.965948209	1.038126721	1.90875678	1.862923586	1.848479456	1.487854416	1.246057357	1.409704913	1.270737703	3	XM_006569017.3	Dscam2
LOC408576	-1.860006043	-1.594330127	-1.63764827	-2.449623816	-2.537920204	-2.132295965	0.151592433	0.746818267	2.342731824	1.877953226	1.860862644	1.876007546	1.405454369	1.950404115	3	XM_026442628.1	Shal
LOC410915	-2.44778469	-1.703019459	-1.854506543	-1.424672995	-2.039476998	-1.631274633	-0.241388856	0.10981182	3.523010254	2.240788456	1.304982858	2.153539524	0.286014577	1.723976684	3	XM_394391.7	Prip
LOC410559	-1.264398631	-1.122131743	-1.464869392	-1.028460163	-2.241606914	-1.200285573	2.671188488	3.023302986	-1.787565298	-1.943126976	1.747135948	0.768937399	2.764930162	1.076949708	3	XM_026444955.1
LOC726411	-2.01135273	-2.01135273	-2.01135273	-1.237321486	-2.01135273	-2.01135273	-0.625381877	-0.693769548	2.545939258	1.316315518	2.158665286	2.40394854	2.122001667	2.066366291	3	XM_001120611.5	nkt
LOC724208	-1.985947883	-2.517655018	-1.723088667	-2.486960442	-2.194741813	-1.991096898	0.813311482	1.297331158	1.835027788	1.747536419	2.101416732	1.600484576	1.78168078	1.722701786	3	XM_016916654.2	Hayan
LOC113218568	-1.739523375	-1.909013598	-2.011299782	-1.061587313	-1.860543332	-1.864727447	-1.774182915	-0.354053969	2.314883512	1.710066572	2.569200501	2.355661881	1.076546082	2.548573184	3	XM_026442165.1	yellow
LOC724563	-1.1946905	-1.715605098	-1.479354462	-1.4100993	-1.900621577	-2.257783989	-0.993185511	-1.706177543	2.588204819	2.790518598	1.86117141	2.54656058	0.860094481	2.010968093	3	XM_001120452.5	Victoria
LOC725064	-1.963282888	-2.280396086	-1.41998154	-2.326489239	-2.110731678	-2.570577017	0.112956816	1.213616459	2.010329708	1.720535939	2.150885323	1.825266732	1.812659349	1.825208121	3	XM_006562557.3	VAChT
LOC113218548	-1.356824291	-2.210985044	-2.203453688	-1.825216784	-1.490759716	-1.524349695	-1.326185504	-0.85806538	2.806916148	1.641928227	2.245597721	2.435905874	1.327421839	2.338070292	3	XM_026444843.1
LOC408935	-2.507475281	-1.593301091	-1.5782808	-1.882985989	-2.398951721	-2.002012951	-0.422210019	0.156006511	2.443250928	1.817291689	2.10888266	1.806703197	2.088963722	1.964119144	3	XM_392464.7	ChT
LOC551079	-1.989298768	-1.374237734	-2.997703019	-2.239648448	-1.487114179	-1.938781358	-0.211051586	0.002240084	1.858481131	2.136842733	2.26913422	1.764644413	2.128758576	2.077733933	3	XM_623478.6	CG3955
LOC100578434	-2.445210649	2.235617749	-2.069692941	-1.677374592	-2.861726576	-2.384295757	-0.551927575	-0.398470372	0.606858728	2.10276297	1.983994133	1.904701213	1.748521011	1.806242657	3	XM_006564080.3	crb
LOC100577798	-1.084484696	-1.856481433	-2.409580235	-1.366256329	-2.642389949	-1.094043061	-0.663886716	-1.304018532	2.350147181	1.917279125	1.990357415	2.766517449	0.723130518	2.673709263	3	XM_026440403.1
LOC102654949	-2.197644407	-2.197644407	-1.300824915	-2.197644407	-2.197644407	-2.197644407	0.054765595	0.255859081	2.092610917	0.993899337	2.367234537	2.083712479	2.040638978	2.400326024	3	XM_016911859.2
LOC408405	-1.915685318	-1.985103582	-1.468018456	-1.688755209	-2.810523055	-1.586795779	0.511220059	1.189848986	2.780198241	2.234500208	1.983669479	1.993473248	-1.300965605	2.062936783	3	XM_006558496.3	pwn
LOC107965179	-1.90819531	-1.574398761	-2.463686897	-1.689655653	-2.463686897	-1.883236825	-0.58040646	0.174082744	1.671890978	1.444337576	2.305795049	2.545986759	2.170396139	2.250777559	3	XM_016914903.2
LOC102655476	-1.175183502	-1.218568609	-1.73067509	-1.73067509	-1.133384884	-1.73067509	-0.344704237	0.263891721	4.28398933	3.467326865	-0.116791418	0.902185965	-1.73067509	1.993939129	3	XM_006561904.3	Vml
LOC100576498	-1.584819638	-1.584819638	-1.584819638	-1.584819638	-1.584819638	-1.584819638	-1.584819638	-1.584819638	1.346978675	2.087812426	3.501452393	2.340113309	0.909300914	2.492899384	3	XM_026440209.1	CG5597
LOC107964728	-1.313366485	-1.313366485	-1.313366485	-1.313366485	-1.313366485	-1.313366485	-1.313366485	-1.313366485	2.927149796	2.014301763	1.812251599	2.611566462	-1.313366485	2.455028745	3	XR_003305005.1
Ks-1	-2.108986555	-1.493925521	-1.62832865	-2.860361386	-2.024879166	-2.320597096	0.07722152	1.002505404	1.69187852	1.452879866	2.189360851	2.181597594	1.847505703	1.994128916	3	NR_003567.1
LOC100576781	-2.202671046	-1.690564565	-1.685669222	-1.428639802	-1.60538084	-2.202671046	-0.816700193	-0.885087864	0.849339691	2.016709745	2.5938077	2.602552222	2.035612339	2.419362883	3	XM_016914401.2	Pdh
LOC725622	-0.402722423	-1.142247725	-1.343031397	-0.210911247	-0.761121526	-0.47763773	1.354730452	2.123142451	4.040634606	2.75513406	-2.189216634	0.2282091	-2.788712191	-1.186249796	3	XM_001121449.5
Nachrb1	-2.16934073	-1.560314712	-2.11643919	-1.874408837	-1.780035191	-2.955744214	0.385936056	1.293220035	2.176682143	1.541499347	1.97272108	1.841201124	1.466423203	1.778599888	3
LOC102653939	-1.63977089	-2.020503118	-2.006668061	-1.711732529	-1.609860013	-1.571867802	-1.349559315	-0.546754264	2.205026048	1.182230101	2.219975208	2.72966088	1.489044959	2.630778795	3	XR_003304116.1
LOC102655814	-1.377320266	-1.638616447	-1.740732311	-1.599318164	-2.120846867	-2.123360285	-1.186857641	-0.38255716	2.871320152	3.163431493	1.253873862	1.940794298	1.315640941	1.624548394	3	XM_026441896.1	CG8519
LOC552658	-1.725387329	-1.725387329	-1.725387329	-1.725387329	-1.725387329	-1.725387329	-1.381794227	-0.407804148	1.206410983	0.739263553	2.122093899	2.484025524	3.309134579	2.280993815	3	XM_625034.5	RpIII128
LOC726879	-1.843019499	-1.519521629	-1.823732695	-1.387142525	-2.460702325	-1.806793856	-1.334312787	-0.05303061	2.266030985	1.553832748	2.389992584	2.44986103	1.022581333	2.545957245	3	XM_026440619.1
LOC102656656	-1.996914873	-1.739294846	-2.404751263	-1.507154829	-2.219483777	-1.673419586	-1.024223293	0.205438652	2.468552247	2.208790675	2.052924583	1.782431779	2.185804688	1.661299843	3	XR_408252.3	Sik3
LOC100577045	-1.322017619	-2.176178372	-2.168647016	-0.487665564	-1.455953044	-3.065466508	-1.182186071	-0.117581627	2.561073377	1.467328823	2.224508627	1.901211818	1.782684974	2.0388882	3	XM_006558530.3
LOC725703	-1.944548822	-2.010825439	-1.242523117	-2.126082331	-2.302823369	-1.906887522	-0.915326486	0.302876395	1.882422808	2.024915858	1.664765368	2.606353164	1.527581443	2.440102048	3	XM_001121520.5	DPCoAC
LOC411494	-2.036355633	-1.68115819	-1.841293594	-2.234475607	-2.268400431	-2.128912653	-0.315773278	0.539626271	2.222531161	1.773870997	1.948544111	1.973830053	1.973958947	2.074007847	3	XM_006560851.3	Cdk5alpha
LOC551628	-1.626266975	-2.02753166	-1.628892559	-1.443047378	-1.801657559	-2.576440273	-1.179900933	-0.330892716	2.306250289	1.795000815	2.179693036	2.0020577	2.220308972	2.111319243	3	XM_006569290.3	bdl
LOC102656244	-1.279615186	-1.835106774	-1.835106774	-1.835106774	-1.835106774	-1.835106774	-0.98171878	-1.030854025	2.981774444	2.610599673	2.563536419	1.897914759	0.819288869	1.594607694	3	XM_006560081.3	CG6435
LOC411050	-1.786163502	-1.553711691	-2.224726431	-2.741728256	-2.741728256	-1.165804771	-0.008987577	1.10950502	2.485872388	1.368614986	1.42828976	1.853714994	2.072878955	1.90397438	3	XM_016911941.2
LOC413043	-0.555861379	-0.402741956	-0.73124758	-2.72216308	-1.507714919	-3.003993423	-0.227563167	-2.301794282	2.002572918	0.720409108	2.11140204	1.854656265	3.040708623	1.723330832	3	XM_026441297.1	Ugt35C1
LOC409695	-1.889794425	-1.434805525	-2.777792074	-1.734468168	-1.58797701	-2.630288136	0.351987499	0.582285699	1.379677143	0.881175736	2.136892391	1.986972703	2.809938836	1.926195331	3	XM_026443754.1	CG13532
LOC725097	-1.122596214	-0.817428183	-1.450806838	-0.706833779	-2.648002289	-1.072078804	-1.120736408	-1.330419107	0.714166462	3.127764902	1.346614888	1.446284773	2.60260998	1.031460618	3	XM_026441268.1
LOC100577999	0.390252678	-5.269605492	0.358321379	0.014423533	-0.003329473	0.524704058	0.130594749	0.609744573	1.622610426	1.818654737	0.604697436	0.873426458	1.024103926	-2.698598988	3	XR_120028.3
LOC406142	-2.147773823	-1.73317465	-1.301004835	-1.716613848	-0.860521868	-1.495442843	3.88964534	3.296813439	0.855810609	0.846214172	-0.63003803	0.729360347	-0.28578963	0.552515621	3	NM_001011615.1
LOC726228	-1.797563983	-1.877986591	-1.868807705	-1.124834646	-1.456489692	-2.072777103	-0.587932141	-0.264859266	1.681350799	0.705440226	2.419129566	1.964697015	2.159302741	2.121330781	3	XM_026445521.1	boss
LOC727358	-1.93051731	-1.418410829	-1.93051731	-0.655460914	-1.93051731	-1.350067238	0.05426978	-1.93051731	1.903508104	1.397150938	1.632509037	1.696040319	2.540885013	1.921645031	3	XM_001123067.5	CG15483
LOC102656275	-1.144440165	-1.699931752	-1.182929928	-1.699931752	-1.699931752	-1.699931752	-0.043982996	-1.699931752	2.540584529	2.250890028	1.863094595	1.980839671	0.167139548	2.068463478	3	XR_001703192.2	e
Fstl5	-1.650118108	-1.425560042	-1.925792263	-1.722079747	-2.541547894	-1.751950733	0.181718526	0.340352382	2.278223032	2.154381841	1.209273461	1.656371383	1.65925396	1.537474204	3	XM_016915340.2
LOC412838	-1.880744255	-1.58435828	-2.001751398	-1.188353516	-2.074798654	-2.269074699	-0.061387261	1.092282304	2.269941954	1.521603464	1.76653749	1.789552658	0.739402935	1.881147258	3	XM_396290.5	alpha
LOC408381	-1.636608781	-1.944683031	-3.380057671	-0.98492676	-2.036014993	-0.931727311	0.389598638	1.567124233	1.713884757	1.410068322	1.519623311	1.350026964	1.500875831	1.462816492	3	XM_391929.6	Gat
LOC102655014	-1.721970097	-0.996583927	-1.148086093	-2.216378026	-1.646366593	-1.414485785	-1.604438418	0.090659456	2.075248637	0.461639669	2.241416881	1.325617495	2.898433436	1.655293366	3	XR_410182.3
LOC102655905	-0.632503635	-1.321013559	-0.738420576	0.653798328	-2.117437991	-0.151768671	3.30093699	3.938581097	-0.805101535	-0.996829786	-0.253121525	0.321964585	-1.883298049	0.684214326	3	XM_026440081.1
LOC100578474	-1.358565983	-1.271440766	-2.20519538	-0.524213928	-2.504724666	-2.5215648	0.579678365	-0.464245231	1.93479288	1.486049738	1.58330641	1.94940976	1.280607223	2.036106378	3	XR_120113.4	CG11106
LOC100577620	-1.880081601	-1.986455274	-1.354603342	-2.705224223	-2.146636977	-1.184557724	0.644074141	1.222120332	1.247320026	1.320554561	1.661922304	1.963142461	1.270331651	1.928093666	3	XR_001702594.2
LOC408908	-1.76623846	-1.45955098	-1.689894163	-2.135140065	-2.13497605	-2.180238187	0.465251937	1.310220813	1.89172461	1.173145662	1.465753389	1.822644961	1.370320056	1.866976475	3	XM_006569423.3	CG15270
LOC100577255	-0.7377914	-2.006230573	-2.006230573	-0.731174177	-1.408940367	-2.006230573	-1.385338388	-0.310805379	2.378636303	0.677223394	1.988386604	2.409070697	0.64816507	2.491259362	3	XM_026439041.1
LOC726320	-2.230695851	-1.578722761	-1.96808076	-1.396343796	-1.484640184	-1.66307028	0.295343343	-0.366090598	0.364191796	1.258955711	2.443549425	2.222830419	1.814598785	2.288174749	3	XM_026445073.1	Spn27A
LOC102654335	-1.178584694	-1.178584694	-1.178584694	-1.178584694	-1.178584694	-1.178584694	-1.178584694	-1.178584694	3.337494238	2.854201518	0.65973518	1.56029276	-1.178584694	2.195538546	3	XR_001703746.2
LOC409970	-1.252573001	-1.403115423	-2.01645572	-1.274324297	-2.016029228	-2.164121593	-0.954005098	0.081546184	2.002474499	1.269316798	1.883969498	1.878945625	1.902848056	2.061523699	3	XM_006571006.3	loh
LOC408690	-2.290920145	-0.050196944	-2.381420102	0.545580531	-2.025215801	-0.481425317	3.227358013	3.490141541	0.691523389	0.443447238	-0.138761699	-0.090051317	-0.608605989	-0.331453398	3	XM_006568214.3	CG11638
LOC113219217	-1.299153776	-2.824559852	-1.92774036	-1.549503456	-2.227269646	-1.026891761	0.5923969	0.692385075	2.122065426	2.100469581	1.464294827	1.879583026	1.195631129	0.808292886	3	XM_026444891.1	CG33557
LOC411282	-1.68676246	-1.697135099	-1.802735051	-1.257041098	-2.132331238	-1.492801801	-0.780474933	-0.081803305	2.1251032	1.862666602	1.661825258	1.972226562	1.613352768	1.695910597	3	XM_006564655.3	Drep2
LOC726065	-2.049323602	-1.75410064	-1.862994808	-1.963590458	-0.530909199	-1.575867765	-0.696692748	-0.455772815	1.835242842	1.729574102	2.169220143	1.95131057	1.474707305	1.729197074	3	XR_410156.3
LOC552477	-1.803324897	-1.02638047	-1.165047834	-1.247424015	-1.743002829	-1.479134437	-1.865241954	-0.872981639	2.402358756	1.479297048	2.018888691	1.69447572	2.069089644	1.538428217	3	XM_624850.6	CG11319
LOC413056	-1.921646543	-1.458008157	-1.599475933	-1.321668271	-1.982210987	-0.97936514	-0.77983453	-0.564501714	0.745557977	0.617806243	2.563677522	2.320577074	1.779068467	2.580023991	3	XM_026446267.1
LOC100577239	-1.996417672	-1.363892695	-0.709586082	-1.276852864	-0.942395796	-0.975985774	-0.895960504	-1.234326078	0.810259491	-0.493955323	3.162849171	3.055978853	0.377840531	2.482444743	3	XM_003251582.4	Teh4
LOC411209	-1.95196337	-1.261063657	-2.010708632	-1.632471728	-1.29801466	-2.327078051	-0.57591053	1.085677187	1.975683147	0.76510394	2.20045823	1.921896179	1.279244509	1.829147437	3	XM_026440223.1	Rgk2
LOC409073	-1.554426248	-1.514158157	-1.245972283	-2.880594022	-2.310582588	-1.495251304	0.027067972	0.642274579	1.808047535	1.353805196	1.972618175	1.851841473	1.645305757	1.700023915	3	XM_006567583.3	Ent3
LOC102655442	-1.969095501	-1.336570523	-1.327391637	-0.8783672	-1.927296882	0.164370326	0.779066169	1.826070555	1.860279788	-1.59556369	2.471403913	1.307578877	-1.791685599	2.417201405	3	XR_003304627.1
LOC107965127	-1.83907214	-2.394563727	-1.877561903	-1.119507332	-2.394563727	-1.401337674	2.115255545	2.242334307	1.627839777	1.328319788	0.966272516	1.117043023	0.965476757	0.664064791	3	XM_016914641.2
LOC725627	-1.476474719	-1.476474719	-1.476474719	-1.476474719	-1.476474719	-0.896024647	-0.855582535	-0.158891537	1.455323593	1.641866221	2.371006509	2.535618863	-1.476474719	2.765531848	3	XM_026440035.1	CG9372
LOC409138	-1.5136434	-2.178467778	-1.092600265	-2.839811173	-2.26979974	-0.818119523	0.342335015	0.683057427	1.236584996	1.152520273	1.732028484	1.799629339	2.258791997	1.507494349	3	XM_026444515.1	Syt7
LOC726803	-2.610347712	0.237028337	-0.706041143	-1.974860197	-2.371002724	-1.702646929	-0.78447295	-0.312858035	1.58571461	0.842018629	1.591550449	1.787977948	2.295963589	2.121976128	3	XM_006565866.3	CG33290
LOC409525	-1.947434995	-2.03746643	-1.815250612	-1.53167256	-1.863327606	-1.896917585	0.082547862	0.979672023	2.134204788	1.269360337	1.568996532	1.403800419	2.26312188	1.390365948	3	XM_006562500.3	CG3860
LOC412162	-0.093490151	0.052328244	-4.16227996	-0.155012261	1.239418945	-3.686055731	0.510404805	0.789366134	1.227907544	0.997980115	0.532628614	1.554425169	0.546024113	0.64635442	3	XM_026441746.1	gudu
LOC724250	-1.841253124	-1.208728147	-2.396744712	-1.121688316	-1.799454506	-2.396744712	2.258731092	2.550437192	0.965424039	0.864466181	0.447689191	1.386700541	0.963295772	1.327869508	3	XM_001120043.5	Hayan
LOC409781	-2.242477821	-0.807103182	-0.796797027	-2.242477821	-2.242477821	-1.662027749	-0.856506968	-0.000270022	1.94652317	0.717273832	1.968249796	2.324460825	2.093617635	1.800013153	3	XM_006561070.3	CG3568
LOC102654809	-1.593929294	-0.714046242	-2.149420881	-1.375389637	-2.149420881	-2.149420881	-0.164633792	-0.15485407	2.140834442	0.723980289	0.888420534	1.904354705	3.174551359	1.618974349	3	XR_003304348.1
LOC107963993	-1.47067028	-1.849821317	-1.541914002	-1.965078209	-2.739109453	-1.7458834	0.942583785	1.61154819	1.0262299	0.379231487	1.430908563	1.576917313	2.486196444	1.858860977	3	XM_016917895.2	Notum
LOC410001	-1.467289924	-1.846440961	-1.838909605	-1.460672701	-2.735729097	-2.155279025	0.109258633	1.561170748	2.210896181	1.768616758	1.304777673	1.941996999	1.451043536	1.156560784	3	XM_016914348.2	Rim
LOC550964	-1.392609961	-1.301081115	-1.853299231	-1.526656123	-2.30379383	-2.480838819	0.010657266	0.261262788	2.629839201	1.552731591	2.011827763	2.045078877	0.345017812	2.001863782	3	XM_026439841.1	CG10738
LOC100577092	-1.922871802	-1.715227827	-1.569167124	-1.914526426	-1.657167458	-2.541899402	-0.204556324	0.441204909	2.216970331	1.616512115	1.612747669	1.898428282	2.065028089	1.674524966	3	XM_006565055.3
LOC726903	-1.365989406	-1.304987196	-1.641222082	-1.35764403	-2.280360261	-2.305586487	-1.130212745	-0.217743814	2.526391019	1.368377977	1.972038838	1.773043055	1.951799729	2.012095404	3	XM_001122620.5
LOC102656553	-1.371733687	-1.415118794	-1.927225275	-1.927225275	-1.927225275	-1.927225275	0.152393619	-0.609642093	2.588853657	2.023596505	3.114612327	1.089696015	1.233652785	0.902590768	3	XR_409749.3
Abscam	-2.428437554	-1.737537841	-2.186806856	-0.498355224	-2.365550028	-2.390776254	0.441451055	1.78885843	1.652805444	1.604025528	1.702269723	1.182936339	1.621082206	1.614035033	3	XM_026441101.1	CG13679
LOC113219390	-1.680314721	-1.680314721	-1.163312896	-1.680314721	-1.680314721	-1.680314721	-1.336721619	-0.876061972	1.482657636	1.193086449	2.489703295	2.288856671	2.15151842	2.17184762	3	XR_003306475.1
LOC113218611	-1.008377389	-1.18297221	-1.904366574	-1.217801522	-1.75367111	-2.338810167	-1.814933205	-0.66832981	2.232790309	2.023515345	2.017569099	1.865804742	1.768069366	1.981513126	3	XR_003304216.1	tra
LOC411396	-2.087727803	-2.002922492	-1.382945709	-1.260530283	-2.51362005	-1.636660257	-0.781184447	0.655818194	1.957237393	0.845609363	2.111992725	1.676176578	2.424099318	1.99465747	3	XM_016915881.2	Nep4
LOC100576454	-1.636426638	-1.716849245	-2.387863986	-1.258645922	-2.904865811	-1.911639757	0.746272801	1.278108079	1.692494537	1.479716433	2.043773703	1.662072836	1.173016145	1.740836826	3	XM_003251673.4
LOC102655810	-1.487561058	-1.487561058	-1.487561058	-1.487561058	-1.487561058	-1.487561058	-1.487561058	-1.487561058	2.752955224	1.385840112	1.133463217	2.524532525	2.532629923	1.57106746	3	XM_006561044.3	Vajk1
LOC725891	-1.504640235	-1.024830349	-1.943203164	-2.460204989	-2.460204989	-1.879754917	-0.291605194	0.620863738	2.097086999	1.160361917	1.866181875	2.217521107	1.673149408	1.929278793	3	XM_026446385.1	Syt12
LOC113219393	-1.617605909	-1.617605909	-1.617605909	-1.617605909	-1.617605909	-1.617605909	-1.617605909	-0.813353161	1.919562823	1.83444303	2.329613919	1.894000841	2.460276047	1.698697865	3	XR_003306491.1
LOC551249	-2.806794336	-2.574342524	-2.104768631	-1.367228179	-1.146772614	-1.602985127	1.848414939	2.161248567	1.610826885	0.558394219	1.489111626	1.667034093	0.525659107	1.742201974	3	XR_003306011.1
LOC100577082	-1.5559066	-1.5559066	-1.5559066	-1.5559066	-1.5559066	-1.5559066	-1.212313498	-1.5559066	2.209432753	1.48531773	2.484600169	1.620464345	2.135137082	2.168707619	3	XM_006565311.3
LOC408903	-2.292786561	-1.788650961	-1.811147805	-1.981635785	-2.428740402	-1.787590513	0.897974214	1.796148437	1.925011404	1.888948335	1.732390989	1.220116664	1.379337232	1.250624753	3	XM_006569407.3
Hiscl1	-1.780051203	-1.780051203	-1.263049379	-1.780051203	-1.780051203	-1.780051203	-1.780051203	0.673452284	1.913167791	1.942832312	2.067430025	1.539887446	2.051781937	1.754804803	3	XM_006561078.3	ort
LOC724568	-1.738659662	-1.889202083	-1.996003817	-1.780474245	-2.238880165	-2.065408135	0.446550526	1.170350927	2.231294426	1.51739781	1.904691183	1.6047466	1.019758352	1.813838282	3	XM_006565486.3	CalpC
LOC100578828	-2.384014353	-2.069335142	-1.990682629	-1.465900831	-2.149014287	-1.567934335	0.633256982	1.394551498	1.979813501	1.027506876	1.704463538	1.685468649	1.421906307	1.779914226	3	XM_003249474.3
LOC100577164	-1.702236337	-0.266861698	-1.702236337	-1.702236337	-1.104946131	-1.121786265	1.819769818	3.529112086	1.750084232	1.749812602	2.038095506	-0.74178552	-1.702236337	-0.842549281	3	XR_120206.4
Gycbeta1	-2.21654351	-1.349070633	-1.862838832	-1.5715657	-1.950839166	-1.701036284	-0.437752494	0.033607246	2.45268395	0.838661192	2.22418905	1.826942458	1.935118668	1.778444053	3	XM_006568234.3	Gyc89Db
LOC551053	-1.599014092	-1.599014092	-1.599014092	-1.599014092	-1.599014092	-1.01856402	-1.25542099	-1.599014092	2.018288655	1.728654156	2.195886967	2.134007441	2.016123198	1.775109148	3	XM_026444622.1	CG4797
Cpr16	-2.532967972	-1.565243776	-1.605935219	-2.214206503	-2.059757701	-1.806198265	1.737490595	1.778508106	1.587509922	1.162083142	1.278671519	1.25763596	1.663706686	1.318703507	3
5-ht7	-1.661958862	-1.42950705	-1.720704124	-2.617523615	-2.020233409	-1.624297562	-0.210821728	0.463545111	2.232903798	1.492819626	2.008833013	1.890658496	1.342572981	1.853713325	3	XM_026441119.1	5
LOC724706	-2.027044938	-1.326884984	-2.091674023	-1.39581192	-1.496634804	-1.872504938	-1.02208943	-0.503268715	2.327736075	1.709872011	2.004047665	1.841466585	1.97963361	1.873157806	3	XM_026441804.1	CG18304
LOC100577600	-2.432127122	-1.305144316	-2.042975837	-2.4255099	-1.349226785	-2.12464281	1.283844253	1.559160179	1.866683033	1.800724692	1.645304606	1.309107361	1.114040916	1.100761729	3	XM_026442587.1
LOC409000	-1.567677253	-1.796674999	-1.670854827	-1.796966068	-2.582583515	-1.618442124	-0.211138315	1.252031419	2.297352322	0.312248876	2.163418144	1.837409241	1.525834443	1.856042657	3	XM_006561865.3	dpr6
LOC102655145	-2.111487723	-1.777691175	-1.009388853	-2.666979311	-1.648527031	-1.353183777	1.289198121	1.683678332	-0.798196225	0.524564433	2.483479137	1.983837256	1.353211669	2.047485146	3	XR_003306186.1
LOC413625	-2.07099678	-1.294594878	-1.482577763	-1.263900302	-2.659777237	-1.108691119	-1.158832184	-0.395765772	2.255244425	1.511796087	2.104801601	2.164979344	1.389961809	2.008352771	3	XM_006564610.2	omd
LOC102655815	-2.188624764	-2.188624764	-2.188624764	-1.41459352	-1.591334558	-1.608174692	1.493068473	2.611740864	1.077381003	1.32181149	1.658856464	1.381602003	-0.321553464	1.95707023	3	XM_006565720.3	CG13055
LOC100577046	-2.074407618	-1.792776092	-1.991183778	-1.888833259	-1.353441104	-1.235322044	-1.360496692	0.421880208	2.251933746	1.564676265	1.816674439	1.674191113	1.62191588	2.345188935	3	XM_026445905.1
LOC100577772	-1.533255443	-1.57664055	-2.088747031	-2.088747031	-2.088747031	-2.088747031	0.079852764	0.85913785	2.201508293	1.477805171	1.342681638	2.294215866	1.446267224	1.76341531	3	XR_003305455.1
LOC413040	-2.136113283	-2.126681071	-2.000860898	-1.636455967	-1.683258664	-1.948448196	0.117896145	0.871699569	1.988483755	1.68287745	1.805921045	1.729624946	1.657679663	1.677635504	3	XM_016912823.2	DopEcR
LOC411721	-2.336004219	-1.823897738	-0.493681041	0.241796725	-1.738714013	-2.336004219	1.913226274	2.066479847	1.357214775	0.705220112	-0.13239372	0.501629491	0.927889096	1.147238627	3	XM_026440534.1	CG6405
LOC409852	-0.993553866	-0.593867352	-1.362770871	-1.13824467	-1.5502206	-1.549037735	-1.107139443	-0.140986555	1.758317007	1.43875783	1.617299699	1.431682769	0.492011255	1.697752533	3	XM_393342.7	Msr
LOC100577522	-1.195308859	-1.213653073	-2.469788731	-1.048051642	-2.024786753	-1.520533387	0.100019186	1.756150104	1.874977258	1.421899104	1.000285902	0.985108416	0.767700732	1.565981742	3	XM_016917357.2	dpr20
LOC100577322	-1.151195817	-0.491631364	-0.599003278	-1.673078283	-1.378790793	-1.563440205	-1.053815078	-0.013531864	2.273770415	1.436796951	1.436887734	0.529446346	0.708887914	1.53869732	3	XM_006568046.3	CG32815
LOC552257	-1.364345793	-0.619991643	-1.434383212	-1.474800113	-1.851304341	-1.342843935	0.213419226	1.137670419	2.190897094	0.979744865	1.050830749	1.107858175	0.224407426	1.182841083	3	XM_624633.6	CG6040
LOC725831	-0.333691239	-0.998515616	-1.537070764	-1.659859012	-1.83660005	-1.440664203	1.57143115	1.807170875	-0.118218031	0.347661146	1.306441587	1.192667373	0.364741809	1.334504974	3	XM_006569260.3	CG13319
LOC100577306	-1.415784077	-0.947364809	-2.941190152	-1.294970264	-0.209660362	-0.951363037	0.646826544	1.118084018	0.892835261	1.091596059	0.957022114	1.340166733	0.322703162	1.391098809	3	XR_003305215.1
LOC411078	-1.45264138	-0.868446877	-1.201903569	-1.605161263	-1.831622696	-1.387239312	0.576436343	1.531025931	1.816830188	0.698486137	1.199004553	1.165006353	0.372072278	0.988153314	3	XM_026440729.1
LOC413489	-0.885661271	-0.525756581	-1.476098704	-1.73074058	-1.965682557	-1.775838701	0.556635532	1.126466555	1.083322405	0.900293107	1.340811397	0.964697019	0.926792495	1.460759884	3	XM_396933.7	DNaseII
LOC724550	-1.661970809	-1.461992183	-0.953215625	-1.548878456	-1.714847014	-1.25877508	0.847062316	0.907313886	1.409216199	0.957311599	1.022054688	1.335286337	0.736882167	1.384551974	3	XM_026445168.1	Ids
LOC100578051	-1.05273797	-1.028287869	-1.36770632	-1.754162584	-1.676362213	-1.631923129	0.528247395	1.474972197	1.545658629	0.934003028	1.092243854	1.002741687	0.776353714	1.156959582	3	XM_006559597.3
LOC100577118	-1.433059632	-1.331168885	-1.043104922	-1.757252199	-1.00445825	-1.783810398	0.200258282	0.649779315	1.232429289	1.52902269	0.742136922	1.188283433	1.47313619	1.337808165	3	XM_026442091.1	DopEcR
LOC412101	-0.623588718	-0.801467492	-0.914236542	-1.125134312	-1.099206996	-1.269886976	1.884752466	2.559010093	2.178097902	0.887384323	-0.42180348	-0.646752405	-0.181968003	-0.42519986	3	XM_026443201.1	flz
LOC409131	-0.506805484	-1.544116884	-1.97536293	-1.239885164	-1.086156318	-0.581902952	-1.339615093	0.634826985	1.460093174	0.566896135	1.414140043	1.104676072	1.806543816	1.2866686	3	XM_392656.7	Sln
LOC113218931	-0.92329584	-0.672919385	-0.824421552	-1.391688334	-1.64829245	-0.869076639	-1.280773877	-0.672177918	1.026474265	1.104698653	1.503273287	1.165421236	2.424909064	1.05786949	3	XR_003305161.1
LOC725829	-1.999700932	-1.503550982	-1.416190082	-0.893488075	-1.423380679	-1.230638932	0.829156688	1.573596802	1.354656404	0.62889525	1.055651876	0.90239041	1.362730959	0.759871292	3	XM_026439831.1	CG43861
LOC100576279	-1.467174482	-0.931896096	-1.787035393	-1.217084256	-1.003330644	-1.608985233	0.606678785	1.86572827	2.136153985	1.369024512	0.656863573	0.615950027	0.455162634	0.309944316	3	XM_006570443.3
LOC100578461	-2.036672947	-1.731504916	-1.904488564	-0.42286245	-1.072574466	-0.326295866	0.26337434	0.431126288	1.787840234	0.004473179	1.337601959	0.719277864	1.443005491	1.507699853	3	XR_001703456.2
LOC408822	-0.891820912	-0.47376043	-1.217535932	-1.006516584	-1.396458738	-1.584426066	-1.392259543	-0.436317603	1.893987537	1.126227158	1.605766099	1.185901918	1.190049052	1.397164043	3	XM_026440819.1	CG16779
LOC410448	-1.05821358	-0.61925558	-1.252458273	-2.069146701	-1.295070376	-1.00885713	-1.051985659	0.897312857	2.019084428	1.073245937	1.359068167	1.2711884	0.643996431	1.09109108	3	XM_016915769.2	CarT
LOC552367	-1.200190676	-0.585129642	-1.82877726	-0.784428242	-1.381554074	-1.411801218	1.929879052	2.256067992	1.46340424	-0.384197269	0.635239491	0.013280702	0.324340747	0.953866156	3	XM_624741.6	sim
LOC552177	-1.580727128	-1.473099346	-1.375619351	-1.37895725	-1.495928816	-1.077747602	0.214471575	0.840769248	1.628130614	1.303248647	1.392427284	1.180532422	0.653602183	1.168897517	3	XM_026442508.1	Apc
LOC100576471	-1.57758611	-1.068686381	-1.314651444	-0.825004078	-1.8929076	-1.635523293	0.775815791	1.559079289	1.534451695	0.333017663	1.09402856	1.148594728	0.820486658	1.048884522	3	XM_003249827.4	beat
LOC100577932	-2.205769942	-1.941776681	-0.356802935	-1.135145663	-1.234933246	-0.782448847	-0.192549873	0.77867473	1.551666201	0.575439503	1.423408027	1.465934208	0.712574688	1.341729832	3	XM_016911285.2
LOC550732	-0.772724948	-1.587509877	-0.736356704	-0.627753606	-0.824357038	-2.029658463	-1.24879684	-0.385114875	1.112693359	1.161058256	1.510244425	1.62793205	1.490939816	1.309404446	3	XM_016915967.2	CG2839
LOC100578232	-1.88392941	-1.138035252	-1.046140622	-1.23507753	-1.710360616	-1.426874627	1.160200802	1.182323368	1.430099697	0.812848481	1.091003793	1.156676197	0.422556157	1.184709561	3	XM_003251166.4
LOC413134	-1.63106799	-0.80618354	-1.704436552	-1.173604181	-1.681247084	-0.947076503	0.429717038	0.824918941	1.303316108	0.194416698	1.156436799	0.852524587	2.270211229	0.912074451	3	XM_396585.7	CG4928
LOC412778	-0.76625761	-1.134399364	-1.657854713	-0.640091405	-2.028886331	-1.644471285	1.249607148	1.858036096	1.461549603	1.223837222	0.585874824	0.638643575	0.018768815	0.835643423	3	XM_006571285.3
LOC408653	-0.724144452	-1.525020799	-1.465919266	-0.975716976	-1.954961951	-1.23525073	-0.388142187	0.780953274	1.536137007	0.655180837	1.391021477	1.261722943	1.269951352	1.37418947	3	XM_016910827.2	Cadps
LOC409510	-1.688212048	-2.009409486	-1.317345859	-1.266152242	-1.09165277	-1.006021031	0.573507413	1.068169752	1.405852777	0.879634689	1.502582848	0.863902803	1.163988765	0.921154391	3	XM_393017.7	CG9919
LOC726148	-0.451596266	-0.905330817	-1.106114489	-2.551795283	-1.954505077	-0.754127193	0.671055865	0.867896509	1.470608221	1.480990928	0.486046132	0.547052552	0.983218972	1.216599947	3	XM_006571280.3	CG45263
LOC724497	-1.203269875	-0.76837217	-0.884896089	-1.561644822	-2.11506501	-0.848408153	-0.696894122	0.107355637	1.762354902	0.581489755	1.451349328	1.337417582	1.407151593	1.431431445	3	XM_006571194.3	Ptr
LOC102656671	-2.172222345	-0.332291954	-1.530518482	-1.452657538	-0.894070292	-1.151790448	0.005026746	0.353354794	0.634454818	0.463829811	1.312792836	1.780468179	1.350168023	1.633455852	3	XR_003306096.1
Mir9867	-0.649189607	-0.708711754	-1.237010139	-2.313850343	-1.228540441	-1.164347337	-0.507240359	-0.18543091	1.741913835	1.18362907	1.66717321	1.469322952	0.467624787	1.464657037	3	NR_127348.1
LOC413562	-0.691404273	-0.598889912	-1.058888074	-0.898511186	-1.678791251	-1.890701934	-1.124279487	-0.324103061	2.008538587	1.819106182	1.366948414	1.133359716	0.834678401	1.102937878	3	XM_397003.7	CG43102
LOC100578611	-1.359892354	-0.876385122	-1.57981269	-1.157526093	-1.881036432	-1.847820922	0.38546739	1.380904208	1.478510025	0.982291926	1.442903658	1.113371081	0.868309986	1.050715338	3	XM_026439300.1	CG34370
LOC100577986	-1.768941703	-0.989582179	-1.565977882	-1.374698563	-1.533535035	-1.474363556	0.150628074	1.210516888	1.550688257	0.884563776	1.373999538	1.251478267	0.981646395	1.303577723	3	XM_026441624.1	CG1090
LOC726268	-1.35314496	-1.259883821	-1.376734776	-0.879083397	-1.731596197	-1.64517282	-0.156398014	0.2130842	1.368012808	0.797553355	1.289545289	1.263805978	1.972583938	1.497428418	3	XM_003250766.4	crok
LOC551803	-1.015428643	-1.204084553	-1.134373117	-1.159210432	-1.84204221	-2.172311905	0.6730653	0.931396831	1.988214328	1.419828746	1.04577483	0.937539494	0.83522856	0.696402772	3	XM_026441147.1	salm
LOC412818	-1.500404938	-1.267953126	-2.455969691	-0.809749803	-0.846456228	-1.142174158	0.022101324	0.18179995	1.882366845	0.735574052	1.391511537	1.468963255	0.904070792	1.43632019	3	XM_026441777.1	Nmdar2
Dopr2	-1.964182525	-0.317718058	-1.067363033	-0.689126129	-1.964182525	-1.964182525	-0.080902087	0.836961366	1.729036469	0.719271442	1.534544949	0.66867853	1.395857959	1.163306166	3
LOC726323	-1.644501669	-1.370108938	-1.093394715	-1.350704329	-1.849311903	-0.939034527	-0.166368495	0.07369328	1.415708524	1.281437918	1.504379588	1.305288399	1.532079056	1.300837809	3	XM_026445565.1
LOC413555	-1.397072404	-0.706172692	-1.455817666	-1.578605914	-1.334184879	-1.772187086	0.693618092	0.962768651	2.032229718	0.765703782	0.685204258	1.526657798	-0.038848753	1.616707094	3	XM_006558348.3	DIP
LOC725946	-1.908150171	-2.7229351	-2.152245759	-1.972377578	-1.806970229	-2.582386255	2.000657222	1.851361967	1.408939589	1.357306262	1.70428353	1.860712825	1.323588593	1.638215106	3	XM_026446122.1	scb
LOC725775	-0.75350667	-1.485586507	-1.486519993	-1.312946187	-1.111972967	-1.634107834	-0.855808533	0.352905652	1.969321806	1.34529778	1.223239404	1.24710195	1.01479623	1.487785868	3	XM_006564977.3
LOC412926	-1.774098743	-0.988339917	-1.060014652	-1.47916685	-1.384793204	-1.884470645	0.201736571	1.0013428	1.544325347	0.8183322	1.577259383	1.092380565	1.038689383	1.29681776	3	XM_016916214.2
LOC413568	-1.419958789	-0.729059076	-2.375523542	-1.100467147	-0.766010079	-1.79507347	0.031178345	1.2325306	1.241779205	1.442898307	1.522688724	1.357497991	0.674413956	0.683104975	3	XM_016913572.2	CG43795
LOC551121	-1.222331947	-0.162892103	-0.964459628	-1.212435899	-1.291705413	-2.91663599	0.191625455	1.238216394	1.611546158	0.65101682	1.619330982	0.820993108	0.617719959	1.020012104	3	XM_006568984.3	CG6154
LOC100578349	-1.50942741	-1.824679289	-1.002029307	-0.224205365	-1.18648228	-1.781265283	1.505534063	2.449902756	0.87477311	1.107750017	-0.017617162	0.138713808	1.04953421	0.419498133	3	XM_016917523.2
LOC100576428	-0.239394612	-0.666831232	-1.379860303	-0.46442453	-1.224729392	-2.420329564	-1.237285272	-0.229045883	1.764243889	0.428726936	1.550300979	1.318671913	0.964920901	1.83503617	3	XM_006558301.3
LOC408922	-1.749901378	-0.883283179	-1.328858243	-1.664168233	-1.651572917	-1.401770036	0.742447166	1.491557272	1.351740906	0.710594228	1.074267522	1.357202099	0.663723937	1.288020855	3	XM_026441612.1	Ddr
LOC100576293	-0.900671598	-1.631396809	-1.617047958	-0.966516053	-1.472213308	-1.599293682	1.95680687	1.416108405	1.480734775	0.13872326	0.010540328	1.257511396	0.869843473	1.056870901	3	XM_003250614.4	Kah
Glurb	-0.790111006	-0.1002288	-1.394051022	-1.408986078	-1.821178531	-1.502162565	-0.834569555	-0.207509824	1.912179428	1.127597651	1.722469164	1.46055806	0.345061596	1.490931482	3	XM_006562730.3
LOC725924	-1.681051325	-0.670436315	-1.442113717	-1.164208313	-1.31388783	-2.149488259	0.371074468	1.050879492	1.677962695	0.554364996	1.412031375	1.224763862	0.901145255	1.228963616	3	XM_026443786.1	kek2
LOC726733	-0.925386213	-1.009735059	-0.859220835	-0.314607419	-1.3758954	-0.908265024	-0.656229418	-1.184643536	2.990178663	2.225345275	0.031325636	0.813112254	1.174513629	-0.000492553	3	XM_001122454.4
LOC408942	-1.380527233	-1.237231955	-1.338481459	-1.172219807	-1.842877899	-1.345399854	-0.28359057	0.619049024	1.762025663	1.112351095	1.366084607	1.257666121	1.280250154	1.202902113	3	XM_026441591.1	ReepA
LOC100577955	0.371084802	-0.087108879	-0.073273823	0.22166171	-0.18074744	-2.215883843	1.493131245	0.720611011	1.588532961	-2.796333915	-1.448350816	1.519692851	0.253603583	0.633380552	3	XM_016912359.2	Or13a
Tk	-1.828851088	-1.253894627	-1.755610241	-0.510637383	-1.272169666	-1.450599761	-0.141751376	1.253668367	1.387226124	0.526073412	1.162693694	1.018935107	2.077986873	0.786930564	3	NM_001011576.1	Tk
LOC102653851	-1.039053934	-1.119476542	-0.46516993	-1.533461863	-1.289040828	-1.314267054	-0.651544351	-0.989909925	0.624305205	0.733731223	1.90323451	1.826198855	1.652603489	1.661851145	3	XR_003304743.1
Brp	-1.158830323	-1.195770217	-1.539149242	-0.650150773	-1.277040042	-1.850591329	-0.702725826	0.120097888	1.796199783	1.403675921	1.273475915	1.454257402	0.850874733	1.47567611	3
Csp2	-1.096830353	-0.926428096	-1.220608613	-1.223704519	-1.694005593	-1.505953106	-0.624965837	-0.166694465	1.495613318	0.930915634	1.549591939	1.204132759	1.749154473	1.529782459	3
LOC102656070	-0.935753865	-1.357186564	-1.208586139	-0.824619217	-1.288523693	-0.852714301	-1.418005172	-0.685241082	2.266204806	1.429536652	1.252706679	0.97764266	1.414985911	1.229553325	3	XM_006557673.3
LOC412943	-2.228875069	-0.875254519	-0.955349529	-1.363827997	-1.999278361	-0.820115524	0.158787079	1.099123302	1.123411635	0.635469763	1.297939937	1.435382881	1.321538	1.171048403	3	XM_006557731.3
LOC725084	-0.874725345	-1.209624191	-1.947455713	-1.20991526	-1.577455507	-1.445672209	-0.262627917	0.577927719	1.460611736	0.899299684	1.343593343	1.620608119	1.307940972	1.317494569	3	XM_001120973.5	Fie
LOC726068	-0.426985884	-0.817155556	-1.901664464	-0.822355166	-1.457699518	-1.679334982	-0.563284942	-0.083412317	2.04895159	1.467010904	1.134858206	1.108738422	0.631102285	1.361231421	3	XM_001121838.5	mspo
LOC724120	-1.830356746	-0.679197286	-1.030476324	-1.535424852	-1.732028285	-0.855068491	0.358909398	0.945084798	1.8431225	0.102230448	1.261160101	1.705046866	0.256216869	1.190781003	3	XM_026444767.1	al
LOC725264	-0.937723062	-0.798636573	-0.990259162	-2.392384892	-1.489157618	-1.336535528	0.875495336	1.63364251	1.576332101	0.676608757	1.031369358	0.537958248	0.834329507	0.778961018	3	XR_001704291.2	beat
Glucl	-1.202808844	-0.489707784	-1.181745692	-0.995840374	-1.934859276	-1.262624064	-0.814021861	0.38263984	1.574847638	0.842319262	1.477763352	1.097585078	1.256925488	1.249527236	3
LOC100578193	-1.280901081	-0.413428204	0.343864561	-0.635923271	-1.604210751	0.166312198	1.346299051	1.136933428	2.393321643	1.346970408	-0.369290313	0.036215712	-1.997141168	-0.469022211	3	XM_003251065.4	CG13081
LOC100577020	-1.946315552	-0.91232147	-0.613166791	-0.628101847	-1.851548022	-0.247771242	-0.930010234	-0.104499365	1.214803742	0.192947146	1.638805955	1.364636885	1.184231955	1.63830884	3	XR_001703311.2
LOC100576512	-0.429442849	-1.597231722	-1.056517837	-0.852805321	-2.526758268	-0.882676307	0.514599607	0.251648463	1.304812704	1.413396352	1.237185408	0.833341932	0.556894073	1.233553763	3	XM_003249760.4
LOC107963988	-1.458064498	-0.578181446	-0.567875292	-1.239524842	-0.995103807	-1.020330033	-0.627585233	-1.209303337	1.603746662	1.496880168	1.417872583	1.667215337	0.094095357	1.416158382	3	XR_003304717.1
LOC726827	-0.651130027	-1.25482513	-1.058966418	-0.715357434	-1.882837316	-1.908063542	0.515667156	1.551223497	1.57236425	1.246322698	0.13655182	0.779481828	0.458750888	1.210817731	3	XM_016911907.2	CG43338
LOC410696	-1.459605012	-0.653264675	-1.257145341	-1.467002955	-1.451734958	-1.31651412	-0.183688602	1.392300095	1.408336393	0.379696022	1.341285795	0.846774552	1.370808215	1.049754591	3	XM_026440580.1	nolo
LOC408741	-1.151853584	-1.06186135	-1.362930854	-1.072229279	-1.43169414	-1.434547	-0.334793847	0.204426145	1.471682086	1.014980503	1.399657115	1.195758352	1.436776591	1.126629261	3	XM_016911227.2	Rab14
LOC551868	-0.916488446	-0.081615785	-0.985270703	-0.658149533	-1.142427903	-0.79201268	2.195768674	3.091440034	0.558338237	-0.588494237	-0.07107988	-0.255792346	-0.545230436	0.191015005	3	XM_624254.5	CG17754
LOC409001	-0.612968535	-0.758362431	-1.091335856	-0.353967069	-1.709992882	-1.013365844	-0.488519767	0.282135599	2.696110003	1.981099923	0.999871139	0.211384935	-0.663821972	0.521732756	3	XM_006561851.3	DAAM
LOC726508	-1.689408799	-0.778946449	-1.207935104	-0.939248632	-1.729194937	-0.776133614	-0.661775134	0.512341501	1.668264752	0.741462346	1.455804016	0.996314143	1.126318214	1.282137696	3	XM_026443715.1	E23
LOC552552	-1.343138745	-1.101022899	-1.273772565	-1.169169938	-1.617742087	-1.358844633	0.556682144	1.518624084	1.422707408	0.356631006	1.322348861	0.852966097	0.803726906	1.030004361	3	XM_006564511.3	Nmdar2
LOC100577576	-0.68749705	-0.845795922	-1.116646589	-1.03107894	-1.290618611	-1.450599321	-0.382763065	0.633895005	1.282568826	0.608251994	1.96059083	1.405658705	-0.827159658	1.741193797	3	XM_003251296.4	Gasp
LOC725243	-1.765518115	-0.74089786	-1.398412779	-1.211246803	-0.934069659	-1.695158354	0.442020538	1.729674806	1.086403741	0.130916418	1.239741032	1.061798308	1.149906203	0.904842524	3	XR_003305701.1
LOC413466	-1.312515133	-0.907547805	-1.76847064	-0.747992505	-1.846725717	-0.858942659	0.28183913	1.037992898	1.505709897	0.214560279	1.511974656	1.164125828	0.445669394	1.280322377	3	XM_026445098.1	Oaz
LOC102654510	-2.091188467	-1.566849963	-1.213782818	-1.30910688	-0.73559667	-0.498640224	1.062135193	1.827723119	0.570318703	0.464740724	1.216190429	0.925130459	0.403880345	0.94504605	3	XM_026440670.1
LOC408598	-1.110882636	-0.793288802	-1.493429083	-0.975972877	-1.493406797	-1.420711672	-0.479229966	0.326272238	1.572852476	0.845396524	1.321034836	1.165312872	1.351565775	1.184487114	3	XM_026446293.1	metro
LOC100576277	-1.682872173	-1.779856596	-0.295783869	-2.151264667	-1.227793584	0.146198138	0.478979139	1.210576972	1.390560155	0.894432246	1.041131506	0.452973893	0.707033334	0.815685505	3	XR_003304702.1
LOC410479	-3.245314554	-0.258142672	-0.819747504	-1.060886529	0.09134702	0.04453566	-0.212789445	-0.485400333	0.835539742	0.787258469	0.968675805	0.67707527	1.499124881	1.178724192	3	XM_026444937.1	dpr1
LOC724465	-1.204273519	-0.854941827	-0.206637312	0.118698415	-0.547166382	-0.476436615	2.249075311	2.945593495	0.384633794	-1.407783555	-0.468060249	-0.328700289	-0.215263869	0.011262601	3	XM_001120327.5	E
LOC409957	-1.108252201	-1.307007887	-1.207983828	-1.076867104	-1.591253671	-1.435056596	0.083131936	0.848520317	1.621471807	0.814095863	1.268038449	0.994428156	0.951985103	1.144749656	3	XR_003304637.1	Syt4
LOC409441	-0.823070023	-0.426051804	-0.724195735	-1.291462517	-0.957005449	-2.566518913	-0.088447898	0.381365968	1.907134932	0.393232741	0.864909756	1.003707855	1.124524769	1.201876317	3	XM_392954.5	CG8245
LOC410852	-0.988067401	-0.984135944	-1.223557799	-0.940604896	-1.941407535	-1.291808364	-0.11043704	0.972134922	1.471976641	0.30696341	1.411955994	1.24246077	0.715221791	1.35930545	3	XM_006569087.3
18-w	-1.211021407	-1.116474764	-1.386001411	-1.093493155	-1.397493666	-0.955231697	0.944789716	2.217869834	1.300188411	1.134017896	0.693665389	0.650495579	-0.364388745	0.583078021	3	NM_001013361.1	Toll
LOC113218526	-1.725016357	-2.163912752	-0.219618848	-0.27928057	-1.402358028	-0.8536416	-0.099314555	0.823776467	0.753364514	-0.103240636	1.402559695	1.360901597	0.997622379	1.508158693	3	XR_001705311.2
LOC100576805	-1.148847042	-0.373369755	-1.03525268	-0.988605786	-1.443101369	-1.436483266	-0.98780585	0.006406457	1.780300296	1.048385671	1.388784833	1.421395772	0.423595594	1.344597125	3	XM_003250491.4
LOC100577543	-1.349107513	-0.638423974	-1.512397918	-0.479740003	-2.052045083	-1.377163912	0.398608619	1.280352163	1.506839383	0.591902394	0.968665089	1.025061934	0.509264622	1.128184198	3	XR_003305961.1	sens
LOC552546	-0.690047033	-0.333714341	-0.015232679	-0.779104455	-0.68017968	-0.530899428	2.138615452	2.692993186	0.669976924	0.591319175	-0.393405983	-0.26908414	-1.940841448	-0.460395549	3	XM_006567418.3	Cad96Cb
LOC100578949	-1.719891178	0.367928213	-0.669391951	-1.901424688	-2.078165726	0.219672863	-0.064437966	0.527534039	0.125195232	0.89109627	0.450162152	0.775047685	2.26888814	0.807786914	3	XR_001703862.2
LOC100576129	-1.283065267	-1.728226434	-1.509629682	-0.163404721	-1.465038731	-1.102181135	-0.50168388	0.672996563	1.679638371	0.56787361	1.349245544	1.029471625	1.259466938	1.1945372	3	XM_006565569.3
LOC100578877	-1.410230456	-1.614229877	-1.052277762	-0.643123734	-1.561461609	-1.512063081	-0.06014598	0.992569948	1.390972951	0.767177579	1.437082322	1.386702545	0.823784521	1.055242632	3	XM_026445119.1
LOC102656302	-0.600685755	-0.033083236	-1.679679043	-0.504006595	-0.906415745	-1.21092776	0.787167168	-1.527435409	0.558097952	2.312081325	-0.161165977	1.907390963	-0.36112416	1.419786273	3	XR_003304518.1
LOC724358	-1.20610014	-0.387428779	-0.858675702	-1.216809577	-1.715942697	-2.220625683	0.494280056	1.542291215	1.718163474	0.923723339	1.023658755	1.078358188	-0.117096528	0.942204078	3	XM_006561837.3	Nlg1
Nlg-4	-1.456305008	-1.194766891	-1.927624176	-0.629107489	-1.729385223	-1.185595939	0.543630026	0.967527435	1.040958333	0.611905226	1.469302135	1.364416085	0.767426748	1.357618739	3
LOC726987	-1.276086365	-0.569904339	-1.089048167	-1.027883165	-1.404777164	-1.525123808	-1.069900827	-0.131543676	1.1881969	0.886974579	1.833287714	1.274968009	1.25701667	1.65382364	3	XM_026438949.1	geko
LOC551850	-0.441405638	-1.503548642	-0.849242029	-0.296434296	-2.094275001	-0.532191245	-1.838177213	0.38950352	0.845603525	0.569645686	1.841563734	1.091880046	1.205824608	1.611252945	3	XM_026439500.1	CG30195
LOC411976	-1.550424111	-1.131459692	-0.975000614	-0.820033719	-1.443314047	-1.379120942	-0.687011244	0.122056008	1.563432634	0.440081166	1.48216504	1.591866846	1.218937886	1.56782479	3	XM_624825.6	zyd
LOC550984	-1.734899262	-0.332151697	-1.723781839	-0.318946006	-1.629437515	-1.256899352	-0.757191397	0.255841236	1.546034643	0.636424352	1.642893465	1.200116828	1.319917381	1.152079165	3	XM_016915150.2	CG32206
LOC411019	-1.045919237	-0.558910237	-1.536899784	-0.502187679	-1.755601428	-1.602979338	-0.984452519	0.343215299	1.35865785	0.779233586	1.678307187	1.1376223	1.584966223	1.104947777	3	XM_394492.7	Neto
LOC411220	-1.69212555	-0.793988749	-1.178344256	-0.704159417	-2.201527932	-1.421889671	0.612762469	1.321882997	1.181627432	0.509466992	1.063619701	1.309687891	0.710405697	1.282582397	3	XM_006565109.3
LOC551869	-1.241379362	-1.796795023	-0.569636133	-1.441436968	-1.599778465	-1.17903877	1.103093147	1.632357345	1.255842141	-0.060816928	1.624101586	0.722513868	0.96773097	0.583242592	3	XM_016915547.2	GC
LOC413159	-1.171890499	-0.757127523	-1.07004402	-0.719868928	-1.174886686	-1.512721105	-1.246597664	-0.140743147	1.395798974	0.740593268	1.809593354	1.543316826	0.338193712	1.966383437	3	XM_026441337.1	SLO2
Mir1-1	-0.808753091	-0.800169695	-1.195283581	-0.6075306	-1.363837489	-1.802337366	-0.952755524	-0.52398822	2.069181761	1.203687157	1.492168617	1.226722361	0.967846233	1.095049437	3	NR_034280.1
LOC107964337	-1.405028986	-1.071232437	-1.443518749	-0.314300686	-1.363230368	-0.64672504	-0.731200448	-1.156267825	1.73269842	1.157820366	1.077320842	1.666037056	1.39951991	1.098107944	3	XR_001702807.2
LOC551804	-0.688207676	-0.778239112	-1.696611927	-2.213613752	-1.195161473	-1.220387699	1.374402944	1.206078041	1.551725601	0.659787418	0.630820151	0.180524547	1.146426732	1.042456205	3	XM_016913202.2
LOC113218793	-2.015270898	-1.454380898	-0.839634603	-1.012006491	-1.28471649	-1.25965421	0.319998425	0.828957294	1.680509782	0.263712821	1.089151092	0.939940125	1.629482765	1.113911286	3	XR_003304710.1
LOC409257	-1.985149575	-1.29526737	-1.06217197	-0.557054473	-1.064844168	-1.510423926	0.074909081	-0.315260399	1.53233811	1.438986713	1.051926774	1.382655005	1.10062273	1.208733468	3	XM_026444608.1	CG5597
LOC102654812	-1.010839521	-0.86557711	-1.603408631	-0.683198145	-2.24254681	-0.465276195	1.673537445	2.368522787	0.819101083	-0.219774759	0.479332753	0.309227678	0.977284295	0.46361513	3	XR_412025.3
LOC724518	-0.994728559	-1.102388522	-1.446912511	-1.067765115	-1.47199382	-1.648605127	-0.158074245	0.196204136	1.626254856	0.954643357	1.591872461	1.092000258	1.13975793	1.289734903	3	XM_026441673.1	gukh
LOC100577492	-1.592888929	-0.666719419	-1.215769371	-1.113418852	-1.615508703	-1.228164874	-0.240020561	0.141418536	2.14069059	0.793332782	1.357541259	1.069431406	0.818260688	1.351815448	3	XM_006562687.3
LOC724300	-0.338887712	-1.206520179	-0.825745137	-0.951856378	-1.513343647	-1.187613326	0.241029408	-1.352420477	1.536223982	2.669398983	0.647629889	0.825061845	1.035634807	0.421407942	3	XM_026446379.1	SmydA
LOC408965	-0.987553147	-1.028835508	-1.181369615	-0.977657099	-0.714870239	-2.419729239	1.13987988	-0.478707797	0.678652861	1.815386371	0.800826022	1.368972557	1.038869185	0.946135769	3	XM_392494.5
LOC726709	-1.067204989	-0.885731952	-1.271209586	-0.876246475	-1.44849023	-1.332853529	-1.017228639	-0.244785866	1.595832108	1.079093221	1.532667159	1.297533906	1.396730205	1.241894666	3	XM_026444488.1
LOC409235	-1.524173511	-1.284877114	-1.519599872	-0.922702573	-1.497504878	-1.290093069	0.034088406	1.355772256	1.283464876	0.785045136	1.077965019	1.099684102	1.400502003	1.002429218	3	XM_392759.7	wrapper
LOC100577291	-1.215854589	-1.575342165	-1.458828087	-0.768534811	-1.98008792	-0.920148863	1.040841728	1.389528288	1.303887266	1.325890395	0.804011581	0.892676816	0.125249957	1.036710404	3	XR_001705731.2
LOC724455	-1.197259951	-1.248749778	-0.86963768	-1.624242597	-1.202275515	-1.194627656	0.00350311	-0.673018392	1.313314145	1.362597345	1.386749569	1.375168037	1.149995849	1.418483514	3	XM_026441480.1	CG16721
LOC100578657	-1.17014801	-0.859687442	-1.173566918	-1.591939122	-1.305619383	-1.158636494	-0.421986306	-0.328671628	1.502709886	1.324973355	1.39884881	1.475090461	0.792861581	1.515771212	3	XR_001703063.2
LOC550655	-1.475480162	-1.097735946	-0.906351021	-0.93829937	-1.186063122	-1.019312428	-0.910653688	0.18280838	1.43379589	0.786718557	1.890592148	1.495215912	-0.119566473	1.864331323	3	XM_026443653.1	CG32066
LOC107964998	-0.744832585	-1.672323706	-1.823825872	-0.415112211	-0.385366565	-0.590661778	-0.078132353	-1.42394125	0.469428826	2.167934496	0.660237815	1.405706545	1.794219535	0.636669102	3	XM_016914106.2
LOC100578309	-1.049140308	-1.805473	-1.800577656	-1.543548237	-0.973536803	-0.51991139	1.423347621	1.533653795	1.582009957	0.463971921	0.626796778	1.069118177	0.481052584	0.512236562	3	XM_026446326.1
LOC412917	-1.582869343	-0.649955978	-1.07397148	-1.196338528	-2.038061772	-1.338179313	0.208043962	1.221429441	1.499129881	0.878225476	1.052393203	0.887780062	1.239784041	0.892590348	3	XM_026441541.1	Doa
LOC412956	-2.169865312	-0.899881277	-1.273942737	-1.563081535	-1.167485724	-1.005798343	-0.16262023	0.22647658	1.592509565	0.465727842	1.455397422	1.238843485	1.753726094	1.50999417	3	XM_016911312.2	Hs3st
LOC107965599	-1.442966155	-1.825897653	-1.601688947	-1.441494258	-1.839835702	-1.486967704	-0.011140457	0.461206937	1.387266221	2.057399046	1.385377861	1.466763708	1.436644652	1.45533245	3	XR_001705678.2
LOC725394	-0.65383338	-0.313087291	-0.065414363	-1.81262527	-1.989366308	-2.006206442	1.318643687	-0.344448715	-0.090596452	2.714178665	0.844772154	1.094114909	0.574221546	0.72964726	3	XM_016916622.2	Prestin
LOC552588	-1.623186922	-1.038992418	-1.45342831	-0.725823615	-1.864003192	-0.508165946	-1.011089494	-0.002850105	1.55368158	0.459996465	2.181039948	1.268304172	1.364423674	1.400094162	3	XM_006564374.3	Lip3
LOC113218780	-1.686702779	-1.686702779	-1.169700954	-0.912671535	-1.089412573	-1.686702779	-0.457382653	-0.369119597	0.969676355	1.985929285	1.674133464	1.883523989	0.420948664	2.124183892	3	XR_003304694.1
LOC113218941	-1.399483453	-0.622667744	-0.798131036	-1.156546191	-2.056243519	-2.417755915	-0.787660184	1.011601908	1.747932699	0.736116271	1.505221744	1.642664687	0.963302152	1.631648581	3	XR_003305175.1
LOC414037	-1.166106505	-1.289246553	-2.102963212	-1.516144157	-1.640477294	-1.682408915	0.94421389	1.188064629	1.912809334	1.58940542	0.955846629	1.323566979	0.171631249	1.311808506	3	XM_006561930.3	Wnt2
LOC409678	-0.255310399	-1.268609994	-1.780716475	-1.780716475	-1.183426269	-1.780716475	-0.551396349	-0.085291281	1.836586273	0.111464724	2.259790294	1.39565447	1.380161585	1.702526371	3	XM_026440861.1	CG42534
LOC102656585	-1.084542617	-1.037443049	-1.171297953	-0.875818707	-1.996207115	-1.644166534	-1.110329797	-0.469669763	1.891582839	0.897237267	1.679925656	1.40836289	1.952479923	1.559886959	3	XM_016918098.2
LOC411488	-0.219733716	-1.589267354	-0.951181023	-1.443326837	-1.084812367	-2.0146664	-0.488319998	-1.488529816	1.547685457	1.089313016	1.590905597	1.53459495	1.66097742	1.856361072	3	XM_016915600.2
LOC725127	-1.001056985	-1.852839633	-1.23286285	-1.422848096	-1.946478194	-1.050896619	0.606203634	1.379171434	0.740164276	0.025999941	2.087996604	1.488183048	-0.179442574	2.358706014	3	XM_006561069.3	HLH3B
LOC102654436	-1.95509052	-1.169331695	-1.241006429	-1.477488594	-1.703950027	-1.366332124	-0.343675388	0.891892366	1.819662392	1.446001449	0.630031744	1.152012956	2.201447887	1.115825983	3	XM_006558845.3
LOC724353	-0.937881135	-2.120393702	-1.613757611	-1.580926007	-1.739267504	-1.318527809	1.034884853	2.083999307	1.1484085	0.520889466	1.132822813	1.062566134	0.828241931	1.498940765	3	XM_001120174.4	CG11674
LOC727285	-2.526092207	-1.492098125	-1.069138851	-1.319698768	-1.4267771	-1.301054989	0.891550674	1.103844441	1.067408459	0.101779282	1.514291859	1.728728859	1.085709086	1.641547379	3	XM_026443515.1	CG44002
LOC410577	-1.497683921	-1.428421597	-1.275486375	-1.272538808	-2.302734217	-1.479587723	0.319069828	1.112976392	1.977657223	1.165403742	1.662992882	1.119760764	0.75138265	1.147209159	3	XM_016916702.2	CG32052
LOC100577635	-1.519552812	-0.647524876	-1.590796534	-2.013960741	-1.769539705	-1.794765932	0.434859164	1.063241291	1.550344551	0.884640079	1.206625193	1.493364901	1.345362412	1.357703009	3	XM_016910765.2
Gat-1b	-1.583575262	-1.214529934	-1.378098719	-0.857099881	-1.88343054	-1.85021503	-0.44599899	0.255659482	1.22218051	1.490926137	1.37452405	1.485660842	1.892585146	1.49141219	3
LOC102653822	-1.038231215	-0.784901542	-1.37630412	-1.171488788	-2.855191103	-1.772176459	0.635304309	0.123952259	1.26716868	1.660503589	1.543591745	1.083791949	1.35027681	1.333703887	3	XR_001703303.2
LOC552040	-3.002189483	-1.817287127	-1.549101253	0.426375642	-1.019028126	0.199348715	1.803657754	2.678925814	0.639606111	0.226188536	0.509698332	0.136532826	0.280529149	0.48674311	3	XM_016912986.2
LOC551970	-1.339116724	-1.256414664	-1.683503037	-1.422915041	-1.506663236	-1.836966817	0.012497188	0.418687731	1.737806126	1.644839384	1.184220894	1.805413211	0.633472724	1.608642259	3	XM_026439457.1	Duox
LOC724138	-1.331400454	-1.291132362	-1.425535491	-2.156543076	-1.822086008	-1.120525011	0.056233122	0.919058171	1.744014177	1.072746384	0.931367873	1.513090935	1.793706426	1.117005315	3	XM_006567573.3	dpr5
LOC102655479	-1.488181127	-1.070164276	-1.363466806	-0.857327291	-1.409298397	-1.568175506	-1.168248339	-0.356798607	1.800633545	1.055771704	1.525681425	1.275204022	2.346630965	1.277738689	3	XM_026443459.1	ASPP
LOC100578678	-1.210574026	-1.455431311	-1.356325049	-1.763346342	-1.288906606	-2.306106138	1.380691694	1.515048289	1.553772812	0.889908503	0.671869096	1.150283536	1.216302543	1.002813001	3	XR_411684.3
LOC725870	-1.930316872	-1.135497473	-1.735597629	-1.457692225	-1.948917623	-1.121787844	0.832499772	0.768094936	1.898727884	1.18933594	0.825111783	1.343124692	1.042351999	1.430562658	3	XM_001121669.5	CG42346
LOC100576251	-2.354192169	-1.24623478	-1.01091685	-1.797175379	-0.812717522	-1.756539318	1.241105381	2.26558646	1.153042735	1.208164621	0.988094061	0.716672225	0.871089031	0.534021505	3	XM_016916263.2	dati
LOC724900	-1.595329528	-1.932719038	-0.834207791	-0.380815991	-2.523445397	0.326355993	-0.868325602	-0.172850722	1.119780678	0.499831302	1.168119075	1.195291163	2.382375901	1.615939957	3	XM_016911294.2
LOC552530	-1.426056679	-1.542696809	-0.992743408	-1.164829321	-1.851948926	-1.891102442	-0.462459708	0.825164156	1.125137245	1.760562691	1.499550464	1.378916778	1.409892181	1.332613779	3	XR_003305418.1	nab
LOC726032	-1.281991074	-1.362413682	-1.653610755	-1.275373852	-1.953140041	-0.752762157	-0.894481491	0.397454634	2.046930101	1.482355964	1.812537097	1.233015006	0.899748157	1.301732093	3	XM_026444214.1	unc80
LOC724659	-1.472134767	-0.345151961	-0.331920957	-1.094354052	2.249125381	-1.426778406	2.480655422	0.06056995	1.499942341	-0.533947347	1.726878628	-0.990055473	0.058058124	-1.880886883	3	XM_001120551.5	Rpp21
LOC408329	-1.086677749	-1.328912935	-1.079849446	-1.443460099	-2.210318442	-1.479097069	-0.317372202	0.366537565	1.872581155	0.539167635	1.510390248	1.465296914	1.551052553	1.640661872	3	XM_391881.7
LOC409502	-2.719421143	-1.001343507	-1.829231936	-0.87978182	-1.930870053	-0.286788092	0.604259817	0.847536678	0.805187442	0.717473272	1.192539838	1.402813365	1.638074412	1.439551726	3	XM_026445301.1	CG14314
LOC408525	-0.92966843	-0.762732963	-1.000912152	-2.198107603	-0.854064925	-2.198107603	1.707192599	2.850144566	0.853903134	0.485346364	-0.165611713	0.434753452	1.065785712	0.71207956	3	XM_392070.7	nAChRalpha7
LOC408554	-1.457534367	-2.013025954	-1.49602413	-1.23899471	-0.994573675	-1.019799901	-0.959461506	0.440477533	2.227490327	1.178517789	0.831407948	1.719995578	1.88436386	0.897161209	3	XM_006563127.3
LOC413248	-1.816028296	-1.30590764	-1.324288839	-1.645242631	-1.944825186	-1.186426975	0.418251292	1.272500688	1.775006487	1.039647005	1.473007217	1.248742166	0.63392645	1.361638262	3	XM_026441717.1	GEFmeso
LOC413473	-1.670879387	-1.748779351	-2.145285011	-1.095516209	-0.817336572	-0.956002581	-0.715962096	0.542719781	1.611614621	0.264362493	1.989770974	1.697557537	1.650429799	1.393306002	3	XM_016912597.2	rad
LOC412825	-0.70921622	-0.986896304	-0.992570501	-0.86908968	-1.380481874	-1.537244441	-1.428720965	-0.649816949	3.267950887	2.214368617	0.923913109	0.994381363	0.238351279	0.915071679	3	XM_026442230.1	uif
LOC107964589	-1.123171063	-1.395470323	-1.691264593	-1.279159199	-1.755066585	-1.653788101	-0.497659107	0.339274003	2.524540076	2.06445251	1.209958591	1.400967035	0.455857817	1.400528938	3	XM_026441393.1	Muc68D
LOC100578345	-1.450583231	-1.493968338	-1.109255327	-2.006074819	-0.662032142	-2.006074819	-0.021287729	0.447428668	2.971241929	1.44597412	1.031766597	1.564151949	0.101576624	1.187136518	3	XM_026442744.1
Mir1000	-1.688842714	-1.533205697	-1.361430544	-1.841362596	-2.220636062	-1.183380384	0.589552016	1.355079487	1.565601922	1.082127447	1.710840965	1.420849265	0.72744559	1.377361306	3	NR_034313.1
LOC100578059	-1.199946354	-1.123128134	-1.295368076	-1.662325899	-1.708797374	-1.452683986	0.291170262	0.891804081	2.944908912	1.462898508	1.083440415	1.400783213	-1.008145897	1.375390327	3	XM_003251626.4	haf
Nmdar1	-1.340520145	-1.336885439	-2.025723493	-1.765753686	-1.448833124	-1.271364356	0.079061507	-0.198887676	2.21940369	1.508691744	1.499674419	1.582306184	1.119962902	1.378867472	3	XM_006559677.3	Nmdar1
LOC100578126	-2.147879132	-0.962976776	-1.906248434	-1.162275375	-2.084991606	-1.305775795	0.276724954	1.48951979	1.746983528	1.281138358	1.364008683	1.177913001	1.367958438	0.865900367	3	XM_026441758.1	CG10959
LOC552276	-1.419929079	-1.206256995	-1.151010148	-1.22292745	-1.520641811	-1.850993207	-1.120476515	-0.038976033	1.587213477	0.832252273	2.061127779	1.67050479	1.530606825	1.849506093	3	XM_624652.6	CG31268
LOC107964724	-1.267202912	-1.310588019	-1.8226945	-0.547638104	-1.8226945	-1.8226945	-0.166745744	-0.127269306	1.443311267	1.849937563	2.347323516	0.571443799	1.940460647	0.735050793	3	XR_001703665.2
LOC412914	-1.171005257	-0.845426049	-1.435419941	-1.200276239	-1.853738061	-1.793985959	-1.075017893	-0.267746023	2.065685513	1.510380494	1.535017771	1.525444972	1.455206319	1.550880354	3	XM_006565545.3
LOC725547	-1.413476159	-1.506824473	-1.281406833	-1.30091257	-1.857568724	-1.306455825	-1.057067743	1.011253383	1.383076678	1.059643331	2.038533526	1.701744171	0.577595557	1.951865681	3	XM_026440360.1	Cpr97Ea
LOC102654839	-0.747872578	-1.14395668	-0.855892716	-0.30435491	-0.723833914	-2.762746102	-1.349270268	-0.552982185	2.490547821	1.801784736	1.455938243	0.781887325	-0.064928473	1.9756797	3	XM_006562957.3	CG13857
LOC724466	-1.647374694	-1.607134149	-1.540345624	-1.034518622	-2.418267828	-1.162524972	0.646938446	2.151338452	0.658434491	1.6887802	1.205717505	1.056448537	0.786605218	1.215903041	3	XM_026445555.1	NimA
LOC409539	-1.531130133	-1.093992599	-1.364703956	-0.783752682	-1.948963319	-1.013068437	-1.30585303	-0.59312546	2.179911322	1.631334923	1.661564998	1.409646519	1.427538541	1.324593313	3	XM_026444505.1
LOC726886	-2.379757759	-1.474985043	-1.728342029	-0.777194721	-1.105165311	-1.699948313	0.522895691	1.668343269	1.65966	1.030379106	1.699381775	1.340020695	0.177084035	1.067628604	3	XM_026439854.1
LOC410005	-0.952602116	-1.50803444	-0.853727828	-2.696051005	-2.098760799	-1.12012752	0.44120258	1.297154305	1.901309342	1.254770774	1.344455764	1.13611496	1.067104142	0.78719184	3	XM_393493.6	CG3253
LOC410888	-1.899765905	-1.667314093	-1.958511166	-0.914162148	-0.827739994	-1.862104605	1.373353742	2.256570715	1.280247218	-0.073779257	1.09188917	1.198444928	0.679683597	1.3231878	3	XM_026446470.1	DIP
LOC413097	-2.134274989	-0.585148379	-1.254903327	-2.180893771	-1.556127069	-1.378658301	0.043048306	0.826664118	1.241097679	0.683829999	1.984503232	1.75440366	1.03004881	1.526410033	3	XM_026443707.1	Dhc62B
Nachra1	-1.387394785	-1.830853057	-1.446140046	-1.067903143	-2.342959538	-1.349733485	0.837727567	0.860030432	2.086983736	1.649426464	1.451941521	0.833411407	0.920933777	0.784529152	3
Nos	-1.610509833	-1.211548112	-1.569929903	-1.814820013	-1.761740986	-1.712342458	0.687542215	1.568502266	1.723645474	0.911628659	1.481648106	0.893361516	0.98071075	1.433852319	3
LOC726247	-1.26223701	-0.858057776	-1.464099288	-1.205407992	-2.440209372	-1.379764288	-0.591484943	0.126825637	1.640813321	0.818497496	1.798356506	1.491181095	1.832383994	1.493202621	3	XM_016915558.2	Ets21C
LOC408444	-0.898869241	-1.074062345	-1.457393425	-1.048964602	-1.703785664	-1.616732001	-1.158710148	-0.256712085	2.596676325	2.096412677	1.116431481	1.293393602	0.821583174	1.290732252	3	XM_006560181.3	Myo10A
LOC102654023	-2.107456645	-1.416556932	-1.056957418	-0.667890488	-2.044569119	-1.749225864	-0.218033668	0.630728407	1.88360388	1.19094775	1.299945946	1.286861599	1.273074058	1.695528492	3	XR_003305977.1
LOC724761	-2.272279472	-1.894254179	-1.132065662	-1.145587734	-1.51312798	-1.381344683	0.079204201	1.006930601	1.436598103	0.812302099	1.730132733	1.312507411	1.658829043	1.302155518	3	XM_001120658.5	CG32225
LOC551454	-0.504193539	-1.133110236	-2.848306219	-1.349994801	-1.546598233	-1.296795352	-0.157109015	0.551774134	2.09685197	0.73019835	1.466784687	1.424757652	0.999958371	1.565782233	3	NM_001327957.1
LOC113219279	-1.828907467	-1.828907467	-0.932087975	-1.054876223	-1.231617261	-1.828907467	-0.775343019	0.413300333	1.623413103	1.623141472	1.795673899	1.269940369	1.100842324	1.654335379	3	XR_003306170.1	Prp19
LOC409871	-0.660409582	-1.582190499	-1.506929339	-1.757489256	-1.403898205	-2.001577034	0.527894517	-0.349056583	1.665408274	0.661051062	1.629801907	1.450304558	1.938691261	1.388398919	3	XM_006565913.2
LOC726457	-1.291941294	-0.832875826	-1.699777685	-0.40288429	-1.708457221	-0.38424051	2.99656501	3.168395796	0.646900129	-0.214432614	0.305380366	-0.292160935	-0.381222802	0.090751875	3	XM_006561009.3	Spn85F
LOC725901	-2.170266218	-1.566148618	-1.155226433	-0.944315735	-2.060517141	-1.057746803	-0.283469704	0.444885146	1.838490933	1.085990508	1.722989091	1.445001826	1.377278113	1.323055034	3	XM_001121695.5	CG8500
LOC725381	-1.702692987	-1.478445553	-1.444980277	-0.812740596	-1.59361863	-1.106484213	2.377319964	3.121819423	0.77933885	0.501724826	0.780686775	0.289942414	-0.091482168	0.379612173	3	XR_410888.3
LOC725619	-2.0780088	-0.893106445	-1.836378103	-1.092405044	-1.199929913	-0.459918699	0.678040596	-0.232429664	2.668410512	1.31944719	-0.41254928	2.173728939	0.86381626	0.501282452	3	XM_026444795.1	dpr4
LOC102654948	-1.979806673	-1.467700193	-1.082987182	-1.205775429	-1.979806673	-0.98658062	0.498264342	0.821337217	2.100293499	1.69282539	0.964569585	1.590420094	-0.112735373	1.147682017	3	XR_410761.2
LOC724269	-1.061124824	-1.001691721	-2.124380544	-1.248375196	-2.166713071	-1.363121219	0.051999545	0.818168475	1.54502589	1.04550567	1.259124426	1.501648772	1.188289092	1.555644704	3	XM_001120061.5
LOC726896	-0.917240565	-1.107240185	-2.516275485	-1.340603038	-1.156031017	-1.562875768	0.184883298	0.656743926	1.900465677	1.381012618	1.478217942	0.938213815	1.12329967	0.937429111	3	XM_001122612.5
LOC107965237	-0.405376141	-1.083058605	-1.363278429	-1.17541058	-1.621520406	-1.756250593	-0.687392612	-0.541122288	1.710858578	2.335364266	1.287993752	1.290601187	0.574348975	1.434242897	3	XM_016915139.2	CG34141
LOC409492	-1.160359228	-1.19452931	-1.666767651	-1.411896156	-1.387954203	-1.270212833	-0.051284448	-0.207097198	1.105378673	2.682658435	1.153326978	1.360540958	0.943775837	1.104420147	3	XM_026439718.1	Slob
LOC726072	-1.256846171	-1.23854275	-1.670918941	-1.157819405	-1.232969472	-0.510530104	-0.76410324	-0.869511703	1.862541494	1.912901322	1.499026019	1.531397096	0.257980215	1.63739564	3	XM_003249048.4	CG14515
LOC408915	-1.16839962	-0.722223509	-1.841797164	-0.854294012	-1.791954002	-1.581770114	-0.594495144	0.673259706	1.73689116	0.265241253	1.730275717	1.656036728	0.817350867	1.675878134	3	XM_026441618.1
LOC100578854	-1.133639726	-0.756085019	-1.439205964	-1.379345021	-2.16905698	-1.767644547	-0.004225085	1.285141502	1.759414803	1.227101065	1.201105165	0.85123377	1.246901267	1.07830477	3	XM_026445140.1
LOC408393	-1.277164285	-1.194526806	-2.001548563	-0.848938653	-1.916086853	-1.54871931	1.143702403	1.962219932	1.478876113	0.914668562	0.858787592	0.934129759	0.764051469	0.730548638	3	XM_006566907.3
LOC411176	-2.044266239	-1.305382749	-1.165831963	-1.99500693	-0.929640008	-1.288881701	0.627188488	0.495298373	0.804498588	0.988925114	1.602019708	1.746227631	1.08454961	1.380302077	3	XM_394650.5	dpr4
LOC107964046	-1.103644495	-1.169921112	-1.162389756	-1.285178004	-1.461919042	-2.059209248	-0.673238395	1.457735678	1.634009746	1.132334496	0.67784006	0.957712042	1.631834434	1.424033597	3	XR_001702160.2
LOC102654715	-1.57830575	-0.319800501	-1.150012409	-1.778363356	-0.844427376	-1.069166723	0.795103032	-1.722087718	-0.001992573	1.869788028	1.325679617	1.433077143	1.679167901	1.361340686	3	XM_006567719.3
LOC100577455	-1.328240773	-0.830665648	-0.731723268	-1.456784565	-1.835926052	-1.721600237	-0.170892667	0.237435971	1.696724134	1.622436714	1.622142517	1.480328474	-0.192847114	1.609612517	3	XM_006563303.3
LOC409378	-1.563430601	-1.44237221	-0.365776583	-1.813780281	-1.479323212	-0.777762216	-0.415673989	-0.451067035	1.0467412	0.729585174	1.274130669	1.156996608	2.476104695	1.625627781	3	XM_392893.7	Scgbeta
LOC408339	-0.610675043	-0.573082421	-1.626124135	-1.386987001	-2.327676095	-1.837246159	-0.05085125	1.05915526	1.694895632	1.176322336	1.130805303	1.024605272	1.154974273	1.171884027	3	XM_391890.7	CG31191
LOC412055	-1.543021447	-1.227046426	-1.253969225	-1.1885428	-1.330639436	-0.96241416	-0.806408954	-0.361633948	1.111339853	0.253516697	1.825588998	1.586554071	2.189753029	1.706923749	3	XM_006564456.3
LOC410187	-2.005672893	-1.246292998	-0.942716337	-1.395652371	-1.990907891	-1.092397708	0.729372617	0.779099676	0.552340521	0.676082867	1.676763437	1.140648845	1.448508348	1.670823886	3	XM_393670.7	CG5397
LOC550973	-1.036924084	-0.960896511	-1.205624956	-1.204276653	-1.773880382	-1.041015397	-1.00893083	-0.626787867	1.132274174	1.070165599	1.55277812	1.405544615	2.120663667	1.576910503	3	XM_623369.6	sqh
LOC100576679	-1.041391316	-1.671985697	-1.040133765	-1.088010097	-1.467283563	-2.089887556	-0.110422109	0.835054186	1.79686176	1.322216794	1.463567648	1.522903201	0.412070915	1.1564396	3	XM_016914190.2
LOC413784	-2.055750285	-0.061924941	-1.158930793	-2.055750285	-1.458460079	-1.062524232	0.11284951	0.582019356	1.481418447	1.852274189	0.681299023	1.514476482	0.051901158	1.577102452	3	XM_026445497.1	kra
LOC724251	-0.936171882	-1.696883555	-2.088526583	-1.045562321	-0.556033422	-1.602050771	-0.49185816	0.095784109	1.223064821	1.180082334	1.578761218	1.642882535	1.067761806	1.628749872	3	XM_016916795.2	Scgalpha
LOC410427	-1.098985474	-1.078000176	-1.154261913	-1.084707305	-1.560655605	-1.406588935	-0.94123753	-0.030061141	2.185158493	1.835836865	1.250120893	1.457239637	0.173766706	1.452375484	3	XM_016915740.2	GckIII
LOC725157	0.963158968	-1.203858682	-1.537315374	1.651633921	-1.902787536	-1.44288674	0.428793594	0.875428607	-0.00229508	-0.654455334	-0.723472953	2.06756116	-0.620984197	2.101479646	3	XM_016915452.2
LOC408688	-1.718367857	-1.340342564	-1.329216572	-1.045638521	-0.788279552	-2.406356958	0.535199124	1.19616686	1.398059846	0.579745171	1.339579834	1.363075967	1.091074926	1.125300296	3	XM_026446417.1	Dscam4
LOC725894	-1.49941082	-0.857910569	-1.178543997	-1.806340926	-1.272269556	-1.109332371	-0.888462814	0.14230287	2.062719462	1.505667918	1.479813325	0.914240072	1.490759022	1.016768384	3	XM_016911213.2	ru
LOC107964845	-1.355096512	-0.764110135	-1.247835736	-0.836653322	-1.772416244	-1.435578163	-1.041949255	-0.057902768	2.273131859	1.497222828	1.36482967	1.158915422	1.024473522	1.192968835	3	XM_016913580.2
LOC100578566	-1.96463952	-1.496220252	-1.647722418	-1.094914685	-0.457907354	-1.041715236	0.065343336	-0.287055625	1.883140379	0.763923553	2.280239433	1.265522553	0.530145385	1.201860451	3	XM_003251035.4	vito
LOC113219158	-1.545883479	-1.635914915	-0.257006446	-1.425069666	-1.04369889	-0.911915592	-0.593218539	-1.076722744	1.358653719	1.765220079	1.584850624	1.851072625	0.37888885	1.550744375	3	XR_003305876.1
LOC408660	-1.260471627	-1.052883124	-1.486554255	-1.41699953	-2.177304392	-1.375175575	1.153073109	1.802592122	1.338525933	1.017061603	1.010264572	0.823089794	0.749224545	0.875556825	3	XM_397515.7
LOC413889	-1.847825713	-1.215300735	-0.745726842	-2.403317301	-1.806027095	0.045013059	0.733936284	0.23445234	0.528481012	0.9878813	1.337014542	1.475977655	1.494072514	1.181368979	3	XM_006563965.3	CG8078
LOC552811	-2.140674428	-1.412817782	-1.188244872	-0.952134042	-2.130062933	-0.727834595	0.272698057	0.671474789	1.211770074	0.824220807	1.421674301	1.318032779	1.401622365	1.43027548	3	XM_625186.5	stw
LOC410791	-2.249614769	-1.369731717	-1.147515898	-0.409975446	-1.461063679	-0.356775997	-1.149157601	-0.562898557	1.533230179	1.013315493	1.405621261	1.510920409	1.577515739	1.666130583	3	XM_026442484.1	Ucp4A
LOC409159	-1.506746549	-1.033579007	-1.881947484	-1.098047883	-1.844419464	-1.432931559	-0.108910433	0.692471328	1.604784491	1.242676381	1.449071932	1.370041347	1.245365525	1.302171376	3	XM_006562864.3	Tre1
LOC725033	-1.777204636	-1.358240217	-1.271087169	-1.262407789	-1.199056716	-1.506495567	-0.631968053	0.277909545	1.613040058	1.15613253	1.53564568	1.70911651	1.122392913	1.592222911	3	XM_006560179.3
LOC726240	-0.88341851	-1.069403258	-1.818748919	-1.42643057	-1.324558053	-1.456301556	-0.856409498	-0.321976786	2.06616061	0.998098519	1.455988584	1.453949244	1.597208146	1.585842047	3	XM_006568067.3
LOC412883	-0.736900289	-0.833884712	-2.480349179	-1.706317934	-1.461896899	-1.166553645	-0.311749384	1.213400627	1.760167103	1.470472601	1.689668838	0.536572112	1.597532777	0.429837984	3	XM_006560876.3	AstC
LOC102654930	-1.960794379	-0.343275709	-2.032038101	-0.211237928	-0.613647077	-2.236007499	1.04025453	2.545009475	1.328058436	-0.651037063	0.855748028	0.282373198	0.533921595	1.462672494	3	XM_006569967.3
LOC408595	-1.609031124	-1.351411097	-0.878132055	-1.281389748	-2.025547051	-2.061522602	0.780808503	1.584937705	0.852101363	1.247137013	1.449658015	1.402481364	0.885893389	1.004016325	3	XM_026443086.1	CG32373
LOC551772	-1.32655087	-0.796430535	-0.916899202	-1.128831249	-2.05154748	-2.489549687	-0.023744509	0.989274412	1.446079173	0.838024715	1.556356869	1.634143119	0.950191221	1.319484023	3	XM_006565911.3	Scgdelta
LOC551946	-1.700949724	-1.094982973	-1.310995014	-1.47115484	-0.930291967	-1.762744093	1.942452859	2.877126902	0.639352961	0.735261577	0.737565062	0.104952314	0.823447457	0.410959477	3	XM_006561030.3
LOC411846	-0.751550562	-1.365178627	-1.858171784	-0.406021508	-0.665558867	-2.162886212	-0.34224146	-1.206781732	0.956649413	1.305835945	1.915540908	1.757282565	1.08169421	1.741387713	3	XM_006567466.3	Nep2
LOC410291	-1.614561843	-0.978763568	-1.239044135	-1.124801798	-2.031077769	-1.705347449	1.875073385	2.445533514	1.081903867	0.750203592	0.700157533	0.613160001	0.423296786	0.804267885	3	XM_393772.6	CG6154
LOC409771	-1.678300095	-0.987400382	-0.791541671	-1.358808453	-1.024351384	-2.633864848	-0.155793833	1.29010013	1.751002028	1.089018667	1.899264093	0.616075079	0.726175636	1.258425033	3	XM_393264.6	CG42340
LOC100576924	-2.044561558	-0.856544993	-2.044561558	-0.39834167	-1.026109279	-2.044561558	-0.059774469	0.197646241	1.572741189	0.915190095	1.38686711	1.581996071	1.490452697	1.329561682	3	XM_003249625.4	Ank2
LOC107966114	-1.823747058	-1.47020171	-1.455227235	-0.949400234	-1.639142918	-1.828896073	0.833118398	1.350221473	1.537371364	1.30706773	1.317812851	1.402883977	0.259293011	1.158846425	3	XR_003304179.1
LOC413427	-1.129685984	-1.045140488	-1.276517619	-1.130657379	-1.815872938	-1.982960376	-0.709211047	0.335801407	1.955097303	1.30339849	1.439172638	1.298074664	1.286823639	1.47167769	3	XM_016915074.2
LOC100577214	-1.919297152	-1.391692837	-1.151421836	-1.49893083	-1.66418963	-0.937543015	-0.401363948	0.333107162	2.044271739	1.661048478	1.451756767	1.184479916	1.182479616	1.10729557	3	XM_003251553.4
LOC726039	-1.06079288	-0.726996331	-1.616284468	-1.616284468	-1.616284468	-1.616284468	1.726133787	2.234948808	2.076934526	0.961912022	-0.002400796	0.777853831	0.491366975	-0.013822073	3	XM_016915495.2
LOC100577629	-1.179780049	-1.042507737	-1.227597416	-0.530418671	-1.173793759	-0.737742822	2.649161821	3.517368022	0.502828552	-0.229106069	-0.029472941	-0.009233881	-0.436903098	-0.072801952	3	XM_003249564.4	slow
LOC409640	-1.626674434	-0.947558572	-1.104792376	-1.403100139	-1.569068697	-1.445364156	-0.660933322	-0.38731649	1.707436888	1.574858277	1.681658834	1.248705738	1.664344628	1.267803822	3	XM_006560479.3	CG7888
LOC724853	-1.708739633	-0.652508004	-1.691973955	-1.194521666	-1.01999324	-2.131559948	0.211088559	0.676289174	2.361923363	1.058473944	1.11514413	1.330469308	0.083792324	1.562115646	3	XM_001120757.5
LOC113218674	-1.927719256	-1.866717046	-1.707441832	-1.282741446	-1.021698003	-0.702682038	0.524858163	0.063422589	0.850749666	0.806648128	1.766701051	1.931018465	0.694492095	1.871109465	3	XR_003304453.1
LOC411054	-1.116718668	-0.978274891	-1.248490871	-0.789609327	-1.557687461	-1.755795485	-0.351195606	0.062112373	1.920051116	1.481923023	1.518460658	1.726668356	-0.866744837	1.955301622	3	XM_394527.7	Pgant2
LOC408841	-1.717755657	-0.851137458	-1.664854117	-0.93230759	-1.984311033	-1.506880214	-0.262565742	0.682910553	1.884029392	1.288373031	1.268317356	1.191718982	1.126389397	1.478073099	3	XM_003251054.4	stj
LOC410363	-1.561031935	-1.041383427	-1.265195779	-0.996509307	-1.902165409	-1.446093475	-0.637902385	0.15159425	1.452550721	0.744787134	1.57735102	1.410874526	1.864277137	1.64884693	3	XM_026444498.1	CG42795
LOC102656228	-1.911458588	-0.906328537	-1.173833781	-2.405866517	-0.448367971	-0.731567402	0.307934832	1.003076129	-0.127887024	0.386654441	1.505423521	0.953794201	2.876162117	0.672264579	3	XR_407694.3
LOC409016	-0.753543107	-2.097279872	-1.389790458	-0.91923185	-1.432122984	-0.990812682	-0.782832399	-0.67709929	1.658535605	1.451758236	1.4397219	1.527526344	1.41789443	1.547276126	3	XM_392545.7
Dop1	-2.203290103	-0.612604699	-1.575595621	-1.333565267	-1.377356668	-1.738869063	0.436533709	0.673787888	1.776721104	0.886228824	1.290400233	1.478606315	1.085911033	1.213092315	3	XM_006563321.3	Octbeta1R
LOC551144	-1.127562011	-1.3294124	-1.602432942	-1.180519862	-1.630033649	-1.214458237	-0.424066771	0.211613697	2.569195032	1.817174497	0.803460581	1.294464562	0.541831983	1.270745518	3	XM_006558968.3	CG6398
LOC725963	-1.380242054	-1.423627161	-0.738538191	-1.935733642	-1.338443436	-0.621938108	-0.706413516	-0.61815046	0.720645492	1.882688208	1.189884442	1.514769975	2.197620755	1.257477695	3	XM_006569496.3
LOC113218844	-1.090807885	-0.958979189	-1.322613751	-0.659874825	-1.531947428	-1.663690931	-1.234858817	-0.658610259	1.879603512	1.302825163	1.676208526	1.439041426	1.418527033	1.405177425	3	XR_003304859.1
Cpr2	-0.627615795	-1.013385367	-0.904268347	-0.765288084	-1.285620111	-0.583699668	1.537282589	3.428514168	-1.138925871	-1.435839628	0.91727382	0.070795286	1.491178444	0.309598565	3
LOC551688	-0.577054724	-0.507079539	-1.649785092	-1.661155662	-2.710085344	-0.859045191	1.252647716	2.277983283	1.289984797	0.5110463	1.225753391	0.826316412	-0.043482235	0.62395589	3	XM_006568782.3	CG33253
LOC100577810	-1.746206686	-1.412410137	-1.784696449	-0.360529764	-1.283245994	-0.98790274	-0.418417836	0.499445617	2.214380658	0.65805338	1.645521554	0.874672671	0.192422278	1.908913448	3	XM_003249730.4
LOC102653609	-1.416308654	-1.859766927	-1.854871583	-2.371873408	-2.371873408	-2.371873408	-0.387086318	0.576011474	2.410662976	1.138562846	2.477129073	1.800175726	2.300166866	1.930944744	3	XM_016912801.2	Prm
LOC551895	-1.235098415	-0.829406358	-1.249579721	-1.047219748	-1.609126349	-1.123212377	-0.454337037	0.146675068	1.709112319	0.676505445	1.44748959	1.20671062	1.087821746	1.273665218	3	XM_624281.5	Drak
LOC724629	-1.651422362	-2.032045194	-1.639447954	-2.020742224	-1.733454834	-2.31737629	-0.875105893	-2.427658652	2.117497145	3.013503198	2.229296793	2.701795951	2.279367401	2.355792915	3	XM_006569373.3
LOC102655052	-2.044854172	-1.739686141	-2.673440755	-1.924040359	-1.960746783	-1.994336762	-2.042994366	-1.328052447	2.773687168	2.855580855	2.739141087	2.927818863	1.404773684	3.007150129	3	XR_001704044.2
LOC408494	-2.61906613	-1.87694051	-2.647929713	-2.264009347	-2.476643362	-2.417372306	-0.706093023	0.247041309	2.368262061	1.50797646	3.226519838	2.896813193	1.510644928	3.2507966	3	XM_006565725.3	CG4998
LOC413386	-2.609867374	-1.643470729	-2.380649007	-2.090562136	-1.890535654	-1.967927486	-1.277361149	-0.372193401	2.415987229	1.533190649	3.253223911	2.551211314	1.425868229	3.053085605	3	XM_006557764.3	CG6847
LOC551355	-1.788228743	-1.788228743	-1.788228743	-1.788228743	-1.788228743	-1.788228743	-1.788228743	-1.788228743	2.809131605	2.075689935	1.836352623	2.594734154	2.109161072	2.880760553	3	XM_623752.6	IntS2
LOC727164	-1.074072963	-1.740464305	-2.037851544	-1.72981365	-2.661585374	-2.296767035	1.928709492	2.450350423	-1.986506049	-0.702832057	2.835419416	1.539778175	3.778754033	1.696881439	3	XM_001122875.5	Ucp4A
LOC107964911	-2.023887771	-1.134599635	-1.506885947	-2.023887771	-2.023887771	-1.030661718	-2.023887771	-0.328462577	2.492191161	2.857560572	2.540991173	3.183414723	-2.023887771	3.045891104	3	XM_016913816.2
LOC413113	-1.776995057	-2.203933054	-2.23676442	-1.832482172	-2.849876461	-2.360688093	-0.116685679	1.412395324	1.012778987	0.629964935	3.072701034	2.324232455	2.196165324	2.729186876	3	XM_026440358.1	CG11584
LOC100577682	-2.091072638	-2.130862473	-1.606586335	-1.959577113	-2.535816352	-1.784317951	-1.711370978	-0.893358795	2.874710666	1.798249869	2.723086671	2.499775919	2.13992775	2.677211762	3	XM_003249612.4	CG9628
Otd2	-2.277259422	-2.761212039	-2.178619055	-1.546869029	-3.55763647	-2.453348788	0.486330164	-0.180733299	2.257132932	2.163182632	2.516271277	2.498349967	2.572011903	2.462399228	3
LOC100578557	-2.04091081	-1.264508908	-3.45673212	-2.698677549	-1.622394434	-2.176065854	-1.642116351	-0.049768966	2.168299583	2.27477994	2.41763951	2.175970951	3.573283057	2.341201948	3	XM_016911895.2	CG15890
LOC412996	-1.999256898	-2.647004139	-1.530796872	-1.78135679	-1.981847252	-0.723962523	-1.208959213	-0.927368052	2.976520746	2.5711945	2.602135839	2.918417505	-1.385559107	3.117842256	3	XM_396447.6	St2
LOC100578625	-1.564630316	-2.010512611	-1.772447001	-1.889353477	-2.514401482	-2.211484806	-2.319547968	-1.421768798	2.855285905	2.877624317	2.148715841	2.382560406	3.038104922	2.401855066	3	XM_003249896.4	CG33299
LOC410975	-0.632144811	-0.62073459	-0.782213316	-0.229831236	-1.35918462	-1.045193198	1.199564652	1.078592781	4.389246645	3.990196461	-2.303705032	-0.141409597	-2.666903043	-0.876281095	3	XM_006558445.3	tyn
LOC410259	-2.14015988	-1.717420928	-2.152091313	-1.430871803	-1.802635194	-2.234616483	-1.502543035	-0.460306642	2.351204954	1.85793034	2.548806236	2.318000463	1.897340587	2.467362698	3	XM_026443799.1
LOC100578770	-1.20435171	-2.225590871	-1.889508457	-1.350894395	-1.967807936	-2.565525016	-0.986569454	-1.370361488	2.589158034	3.173758192	2.158062564	2.71362672	0.392602832	2.533400985	3	XM_003251017.4
LOC726793	-1.841059362	-1.695796951	-1.804691119	-1.905286769	-2.747176253	-1.642888571	-1.246231201	-0.397469125	2.419367875	1.438581245	2.402673276	2.04884317	2.777247968	2.193885817	3	XM_001122514.5
LOC725978	-3.541412606	-2.10155538	-1.682694251	-2.311045198	-2.663333718	-2.921053874	0.972094108	2.050439991	1.45725637	0.852650284	2.385022167	2.434675997	2.724929921	2.344026188	3	XM_006564896.2	CG12523
LOC409674	-2.522816478	-1.8654221	-2.28312897	-1.769589673	-2.881215581	-2.460475886	0.215647286	0.94205123	2.467120939	1.7986423	2.396178727	2.072294243	1.943220501	1.947493461	3	XM_016916674.2	CG17364
LOC102653896	-2.465577612	-2.131781064	-3.0210692	-1.746012804	-3.0210692	-2.440619128	-0.071940748	0.830164075	3.120964327	1.882334244	1.878611782	2.806982315	2.439299385	1.939713629	3	XR_410770.3
LOC100577359	-1.984953593	-2.0283387	-2.540445181	-1.766413937	-2.540445181	-1.547219127	-1.919552996	-1.222861999	2.94375816	2.809182463	2.383922736	2.824180101	2.131595093	2.45759216	3	XM_006562261.3	CG8547
LOC726001	-1.374289539	-1.417674646	-0.484100333	-1.155749883	-1.332490921	-1.349331055	-1.076393133	-0.612197945	4.803935093	3.960352817	-1.33028557	1.853664126	-1.929781127	1.444342113	3	XM_001121782.5	CG33299
LOC408695	-2.058874478	-1.693129987	-1.617564126	-2.259717375	-2.37845425	-1.798640465	-1.503066409	0.078528852	2.221755948	1.455952242	2.264625354	2.40123115	2.436605769	2.450747775	3	XM_392231.7
LOC411653	-2.047443027	-1.579023759	-3.055847278	-1.386916941	-1.963335639	-2.99239903	0.015167594	1.020114572	2.334340226	1.928441885	1.791182614	1.824523558	1.887519483	2.223675743	3	XM_026442734.1	NaCP60E
LOC552217	-2.407956007	-1.851617592	-2.439882672	-1.762415199	-2.620753371	-1.886749383	0.913031516	1.577070458	2.005105852	2.313337773	1.938321132	2.192416929	-0.261301677	2.29139224	3	XM_624594.6	CG8927
LOC726990	-1.347974353	-1.369070144	-2.632614386	-1.892363018	-1.588790623	-3.085069126	0.170935313	-0.875305209	2.767777912	4.901766072	0.894214338	1.797017744	0.926789334	1.332686148	3	XM_001122704.5	CG7201
LOC102653988	-1.469417499	-2.024909087	-2.024909087	-2.024909087	-2.024909087	-2.024909087	-1.681315985	-2.024909087	3.325010169	3.626638489	2.442543482	2.598486471	0.469211464	2.838297931	3	XM_006560433.2	CG17777
LOC102655392	-1.681352569	-3.102069222	-2.717356211	-1.428243541	-3.016885497	-2.038252217	0.21127766	0.626885428	2.753134162	2.196863392	2.33517313	2.127249257	1.449194938	2.28438129	3	XM_006563879.3
LOC552735	-2.319376509	-1.661982132	-1.574829083	-0.848302292	-2.089779801	-0.860024475	4.276145911	5.105176089	0.470247372	0.176082066	0.11761335	0.23932413	-0.873533136	-0.156761491	3	XM_625110.6	CG34135
LOC413560	-1.281323227	-2.333151974	-2.107968127	-2.134652874	-2.284681709	-2.091029288	-2.094063095	-1.220848176	4.134110907	3.180132282	2.296056518	2.577374353	0.717336491	2.642707919	3	XM_397001.6	mtg
LOC413256	-2.03132746	-1.533563832	-2.180332733	-1.150428548	-1.464053189	-1.958003251	1.585356087	2.278627398	4.707917241	3.442384387	-0.7848343	0.148892498	-0.954968304	-0.105665994	3	XM_006558824.3
LOC411214	-1.870692059	-1.564694696	-1.977137204	-2.008163672	-2.302273909	-2.073552581	-0.645058238	-0.187317519	2.852717652	1.696389451	2.274660507	2.626408919	0.579160568	2.599552781	3	XM_016913100.2	twz
LOC102655033	-2.144054794	-2.144054794	-2.144054794	-2.144054794	-2.144054794	-2.144054794	0.024545001	-1.339802045	2.977628273	2.66944942	2.512085385	2.451388457	1.471082497	2.097951774	3	XR_001703605.2
LOC408538	-1.84820945	-2.403701038	-1.506881546	-2.403701038	-2.403701038	-1.823250966	0.494296522	1.204353104	1.836815244	1.706642204	1.59091614	2.68830022	-0.296049595	3.164171238	3	XM_392084.7	Osi14
LOC102655979	-0.700830107	-0.792734978	-0.80815879	-0.580443307	-1.558537593	-0.955026662	4.166189899	4.711533084	-2.526661303	-2.784113551	0.698619599	-0.642927719	2.045139442	-0.272048014	3	XM_006565723.2	CG13678
LOC107963964	-1.995466819	-2.21800805	-2.719723665	-2.784619136	-1.52322	-2.152132791	1.512404733	1.73872064	2.078100387	1.310606863	1.856081013	1.741775561	1.11387345	2.041607815	3	XM_016912870.2
LOC410261	-2.354882583	-2.4211592	-1.652856878	-3.310447337	-2.713157131	-2.317221283	-0.361318885	0.464191984	3.441134402	2.715977739	2.526369268	2.283381276	1.203376996	2.496611632	3	XM_026443587.1	DCX
Mir993	-1.724358096	-1.724358096	-1.724358096	-1.724358096	-1.724358096	-1.724358096	-1.724358096	-1.724358096	3.738314705	3.263669739	2.015973746	3.445525267	-1.724358096	3.05573941	3	NR_034317.1
LOC100577343	-1.895996508	-2.451404318	-2.43844573	-1.585756969	-2.235468986	-2.276643183	-1.043280305	-0.428073697	2.844672275	2.479067815	2.472713303	2.399943538	1.793734973	2.364937794	3	XM_006564448.3
LOC102654662	-1.433333394	-1.476718501	-1.988824981	-1.988824981	-1.988824981	-1.988824981	-0.759504855	-1.988824981	2.926441687	1.829596868	2.096156599	2.634570577	1.843008159	2.283907766	3	XR_003306313.1
LOC408696	-2.600143235	-2.287079916	-1.826672673	-2.312468436	-2.598934271	-1.883372465	-1.710541215	-0.250036307	2.73320338	1.087772381	2.859758054	2.762036153	3.044528082	2.981950469	3	XM_397519.7
LOC413740	-2.28332768	-2.363750288	-1.398666296	-2.777735609	-0.936180378	-1.975843368	0.814950198	-0.750622963	-0.099446284	2.68814481	2.204835592	2.508740849	1.992857574	2.376043843	3	XM_006559658.3	Iyd
LOC408432	-1.983213463	-1.862155072	-1.222091726	-2.233563143	-2.490167259	-2.928169466	-1.101917651	0.099434604	2.491172856	2.381514406	2.366691389	2.366693386	2.172558309	1.943212829	3	XM_026444829.1	Gad1
LOC412279	-2.496698597	-2.38537352	-2.608320609	-1.591772922	-1.885762648	-2.186383482	-0.495577822	0.066943599	2.196508034	2.030507603	2.67258328	2.422952903	1.604761519	2.655632662	3	XM_026441477.1	CG41520
LOC100576948	-2.0548484	-1.881917443	-2.857521457	-2.50424886	-2.935776534	-2.244830233	0.585364132	1.442042351	2.411147262	1.806425332	2.348861282	1.980779206	1.742284399	2.162238963	3	XM_026441660.1	Rgk3
LOC102654490	-2.183049086	-2.738540673	-2.738540673	-2.738540673	-2.738540673	-1.162617188	1.382780647	0.576865135	2.11188674	1.676927362	1.472186944	2.487113616	2.408068456	2.184000067	3	XR_410987.3
LOC412465	-3.367749902	-1.703820313	-1.65931481	-2.470386595	-2.019201259	-2.355752766	0.103690476	0.721292976	2.381967073	1.739901818	2.350112486	2.188288242	1.874781424	2.216191149	3	XM_006557649.3	Tsp39D
LOC411771	-1.783950287	-1.551498476	-2.222513216	-2.739515041	-2.739515041	-1.746288987	-1.685950592	-1.421931859	3.085688519	2.493585411	2.60635586	2.766951698	2.295006868	2.643575143	3	XM_395238.7	b
LOC100576355	-2.311603171	-2.138232965	-1.890560037	-1.526155105	-2.802288725	-1.516673394	-0.730108951	0.089063038	2.409108173	1.363965003	1.961753505	2.354191768	2.596758645	2.140782216	3	XM_006567424.3
LOC408408	-2.3135395	-2.709623602	-1.992437258	-1.395561092	-2.382912966	-3.331811962	-0.954922025	-0.119238126	2.653561421	1.886818078	2.669723175	2.53806291	2.96741957	2.484461378	3	XM_026444693.1
LOC411201	-1.948393641	-1.686711289	-2.420144519	-1.488936366	-2.431326182	-2.477882577	-0.388984673	0.020573781	2.387931475	2.483128195	2.535392287	1.95724366	1.401452526	2.056657322	3	XM_006568367.3	Ddr
LOC412011	-2.824245047	-1.636228482	-2.307243223	-1.549188652	-2.824245047	-1.510449513	-0.278169685	0.869504758	2.571838364	0.947198335	1.99873458	2.075437898	2.239125594	2.227930119	3	XM_006558358.3	mAChR
LOC413582	-4.118349941	-1.31805393	-1.218270503	-2.177181431	-2.2847063	-2.320681851	0.521649254	1.467008892	2.800680607	1.411450234	2.001002685	1.972507054	1.081197747	2.181747481	3	XM_016916237.2
LOC100576502	-1.052219449	-2.320658622	-2.320658622	-2.320658622	-1.723368416	-1.74020855	-1.091338496	-1.516405874	1.701744882	2.492845591	2.305698006	2.459950706	2.623685449	2.501592019	3	XM_026439508.1
LOC107965266	-1.975655884	-2.419114157	-1.734025187	-2.931220638	-2.931220638	-2.350770566	0.332597184	0.676833504	2.615711041	2.156051858	2.28068976	2.560157276	1.49647438	2.223492067	3	XM_016915269.2	FucTA
LOC100576894	-1.965186376	-2.384771838	-1.694103792	-2.940289549	-2.18775528	-2.225518829	-0.259168512	0.545856228	2.316073137	1.917127716	2.588980482	2.363468814	1.70537708	2.219910719	3	XM_026440034.1	CG5043
LOC107965007	-1.179039998	-1.245316615	-2.134604752	-2.134604752	-2.134604752	-2.134604752	-1.79101165	-1.330352003	2.576687304	1.816217028	2.714397729	2.312325882	2.153413445	2.511097885	3	XR_001704304.2
LOC102654437	-2.821926591	-2.189401613	-3.377418178	-1.436249668	-2.780127972	-1.066343718	-0.644677499	-0.06201237	2.592162184	2.28704385	2.522996601	2.486223747	2.146599097	2.34313213	3	XR_408266.3
LOC550899	-3.216220022	-1.715948522	-0.994577017	-2.009826583	-2.210317045	-2.460085741	-0.691238096	-0.006340153	2.744032392	2.050568845	2.251416718	1.837448287	2.372211727	2.04887521	3	XM_016911477.2
LOC101664701	-1.728259718	-1.742390014	-2.321567222	-1.781454162	-2.884801556	-2.00848109	-1.030051437	0.335041647	2.330439224	1.628992641	2.355222136	2.205649547	1.286453507	3.355206498	3	XM_016917573.2
LOC102654944	-2.766583811	-2.286773925	-1.716084584	-1.536216403	-3.722148565	-2.728922512	1.186789143	1.671654054	2.086083545	1.326241428	1.74629404	2.153164359	2.182722359	2.403780873	3	XR_001703931.2
LOC412777	-2.055960389	-1.900323373	-2.943958038	-1.900634132	-3.176767752	-2.212626361	-0.537050723	0.473445259	2.560559346	2.676208126	2.466051979	1.792533543	2.442009381	2.316513135	3	XM_006571284.3
Gat-a	-2.549678778	-2.376308572	-2.807554618	-1.631882171	-2.03429132	-1.960920381	-1.094488864	-0.466903905	2.964389762	1.913320355	2.696800972	2.404922311	2.519919952	2.422675255	3	XM_006571456.3	Gat
LOC409631	-2.065429294	-2.065429294	-2.065429294	-2.065429294	-2.065429294	-1.484979222	-1.44453711	-2.065429294	2.60887629	2.319152949	2.530515936	2.10661984	3.107891918	2.649035163	3	XM_006562612.3	trpl
LOC102654369	-1.179470761	-1.784882669	-2.113388293	-1.150461884	-2.024386055	-3.219986227	-1.526797217	-0.786396514	1.466712903	1.939405529	1.848390045	1.563428809	5.165373358	1.802458976	3	XM_006557449.3
LOC410624	-2.681249894	-1.765041303	-1.952778249	-2.077135173	-2.7725852	-2.150948585	0.177393148	0.472257825	2.318224374	1.461102712	2.53096396	2.278558548	1.718092753	2.443145083	3	XM_026445339.1	Np
LOC411849	-1.914006026	-1.914006026	-1.914006026	-1.914006026	-1.914006026	-1.914006026	-1.570412924	-1.914006026	3.363773256	2.196337216	2.519452049	2.841562123	1.246872034	2.800458431	3	XM_026445310.1	shop
LOC725724	-1.920444523	-2.561506609	-1.752350626	-0.977672742	-2.423076509	-1.850634569	-2.097984798	-1.437837642	2.788589651	2.655496891	2.295857437	2.456175467	2.31689819	2.508490381	3	XM_001121536.5	Ir41a
LOC551204	-1.901307199	-1.991338635	-1.981032481	-1.780493387	-2.408260995	-2.433487221	-0.428204217	-0.478828393	1.722187071	1.561314561	2.615789283	2.516709804	2.254464572	2.732487237	3	XM_623599.6
LOC411294	-2.42666286	-2.092866312	-2.465152623	-2.208123204	-1.638111771	-2.401704376	-0.371136482	0.534790479	2.219686853	2.142980061	2.249671703	1.668662119	2.582786924	2.20517949	3	XM_394768.7	AANATL7
5-ht2beta	-1.980936349	-1.980936349	-1.980936349	-1.980936349	-1.980936349	-1.980936349	-1.360044164	-0.285511155	1.071074388	1.639630557	3.127050004	2.496945063	2.355159108	2.841314293	3
LOC102654998	-1.90691851	-1.90691851	-1.90691851	-1.90691851	-1.90691851	-1.90691851	-1.90691851	-1.90691851	2.477948367	2.760272007	2.689026721	2.476044387	2.11327247	2.738784126	3	XR_001703024.2
LOC410021	-2.139428374	-2.320430768	-2.593130863	-2.645401575	-2.42959125	-2.343959264	-0.571863178	1.299798506	2.456283217	1.727771215	2.508324589	2.232563575	2.514514912	2.304549257	3	XM_016913442.2
LOC725318	-1.470660714	-1.679238512	-1.719929954	-1.739145411	-2.228745192	-2.53821181	-1.819652721	-0.705749706	2.797800738	2.359109469	2.333305457	2.408982323	1.794060021	2.208076012	3	XM_016917845.2
LOC100578044	-2.039207955	-1.631627377	-1.158348335	0.033799899	-1.788067462	-1.450449558	-1.528389006	-0.936417002	4.786475641	3.348733405	-0.011280729	1.981174005	-1.209657181	1.603261655	3	XM_003250253.4	CG12402
LOC725391	-2.455824504	-1.328841698	-2.066673219	-1.146462733	-2.705811398	-1.413189217	-1.31756179	-1.729696866	1.882782181	0.308522534	3.658490992	3.156187456	1.840677694	3.317400568	3	XM_026444122.1	ChLD3
LOC726401	-2.447103823	-2.113307274	-0.99653143	-1.727539015	-3.002595411	-2.422145339	-0.104597851	-0.36482577	2.225005234	2.213062527	2.039242191	2.24118016	2.196952277	2.263203523	3	XM_026441739.1	C3G
LOC552457	-2.199696157	-1.792473121	-1.127010966	-1.625207833	-1.804849321	-2.804032648	-1.376599546	-0.688580998	2.054384046	1.72637953	2.605764715	3.10043901	0.980448105	2.951035184	3	XM_006564983.3
Melt	-1.856111866	-2.411603454	-2.411603454	-1.63757221	-1.067560777	-1.09780792	-1.358039006	-0.417036643	1.125565278	0.77994029	1.383297605	1.100003296	6.237641342	1.63088752	3	NM_001011607.2
LOC107966069	0.257707497	-0.901743387	-2.256358604	-2.05581951	-3.702039398	-2.388243864	-2.174773517	1.34621277	3.422906343	2.935086091	2.095227545	0.613987368	0.061115749	2.746734918	3	XR_001706488.2
LOC408727	-0.447125527	-2.719869738	-2.283123945	-1.28062632	-1.832182324	-2.675583588	-2.328211964	-1.18750916	2.473141206	1.794473445	2.824222255	2.84645726	2.067179084	2.748759315	3	XM_392262.6	Smyd4
LOC100577273	-1.373903797	-2.605246206	-1.671671893	-3.117352687	-1.773310009	-1.541429201	-0.571277325	0.085637284	2.489693172	2.248179169	1.67912606	1.805009493	2.447588685	1.898957256	3	NM_001327949.1	Teh3
LOC409139	-2.676493933	-2.503123727	-2.151015675	-2.036773338	-2.287188394	-2.46561849	-0.318887891	0.808665883	1.66952894	1.279436099	3.083269275	3.00453551	1.205752049	3.387913692	3	XM_006572310.3	CG34370
LOC100576300	-1.667656829	-2.223148417	-2.223148417	-2.223148417	-2.223148417	-1.229922363	-1.879555315	-1.418895668	2.488143639	1.924463877	2.968567447	3.03852364	1.311865839	3.357059399	3	XM_016913652.2	fkh
LOC725261	-2.546258363	-3.10174995	-1.904554499	-1.455530062	-2.504459744	-2.108523897	-0.25676222	-0.153865069	3.026674193	1.59088001	2.244120951	2.343390868	2.463191421	2.363446361	3	XM_016913275.2	CAH7
LOC551663	-1.660529962	-1.827925434	-2.038881387	-1.684474824	-2.847126266	-2.891507135	-0.324808177	0.78404713	2.581069624	1.975405117	2.073185823	2.100288265	1.678703282	2.082553945	3	XM_016913605.2	mmd
LOC102655319	-1.772505707	-1.813398023	-1.966822945	-1.993114012	-2.177358574	-2.05173192	-2.184839468	-1.45458711	3.089734252	2.393371696	2.95942033	2.550570487	1.425640401	2.995620592	3	XM_026442836.1
LOC102653800	-1.889010004	-1.235878159	-1.642824267	-1.706859493	-2.024969807	-2.375876261	-2.642351189	-1.300191695	3.094325804	1.564555996	2.677373711	2.541950241	2.313388496	2.626366626	3	XM_006571429.3	Grik
Y-y	-3.041494071	-1.409920025	-2.061882868	-2.38981205	-2.295438404	-1.627082609	-1.044015859	0.015422667	3.249834092	3.545594274	1.417500667	2.5016659	1.003800564	2.135827722	3	NM_001098223.1	y
LOC551967	-1.859083203	-1.859083203	-1.859083203	-1.859083203	-1.859083203	-1.859083203	-0.629763077	-1.859083203	1.758219544	0.824370764	2.53955999	2.31296593	3.622815129	2.585414143	3	XM_016914272.2	TTLL1A
LOC100578609	-1.341255291	-1.896670953	-2.830425567	-2.081025171	-2.383202381	-2.734019006	0.203718022	0.675239007	2.316711242	1.975280851	2.001596657	2.039465625	1.953932788	2.100654176	3	XM_026440404.1
LOC100577847	-1.978780089	-1.807883934	-2.01303873	-1.866151274	-3.042704159	-2.470262219	-0.109897772	0.301432635	2.684368391	2.383138504	1.849447051	2.498907875	1.16833071	2.403093012	3	XM_003251744.3	CG32816
LOC100578137	-2.268918345	-2.228650253	-2.08258955	-1.62919775	-1.879612806	-1.795462508	-1.370608305	-0.018459719	2.893015268	2.615633187	2.401569039	2.136490925	1.024664361	2.202126457	3	XM_003249527.4	mRpS11
Cac	-2.007546013	-2.063168459	-2.727236033	-1.893668066	-2.897138674	-2.45275529	-0.518015909	-0.336623543	2.760536308	2.693921339	2.294299931	2.358209523	2.363443692	2.425741195	3	XM_026439336.1
LOC100577777	-1.882035021	-1.882035021	-1.882035021	-1.882035021	-1.882035021	-1.882035021	-1.882035021	-1.882035021	2.140368484	1.738531885	3.329875377	2.533266249	2.672999464	2.641238704	3	XM_006563352.3	CG42259
Obp10	-2.56663471	-2.126041493	-2.852262979	-2.338483404	-2.478007482	-2.223085484	0.328016212	0.604703476	2.4986627	1.694410775	2.431480561	2.203216511	2.44035275	2.383672567	3	NM_001040204.1	Obp69a
LOC102656039	-1.976050412	-1.976050412	-1.459048588	-1.202019168	-1.976050412	-1.976050412	-1.355158228	-1.976050412	2.362286124	2.09603542	2.152075831	2.647345146	2.311967785	2.32676774	3	XR_407797.3
LOC113218944	-2.06923557	-2.159267006	-2.148960852	-1.653473136	-1.985128182	-2.280846112	-0.804686061	-0.279235837	3.139074574	2.043874829	2.459093321	1.850499173	1.729330595	2.158960264	3	XR_003305178.1
LOC412862	-2.087548089	-2.122906711	-2.194581445	-1.557247309	-1.888996413	-1.933377282	-1.705211296	-2.060979673	2.766890928	2.515146654	2.615281142	2.790855732	2.140896426	2.721777337	3	XM_026444357.1	SmydA
LOC113218621	-2.018642348	-2.018642348	-2.018642348	0.167289814	-1.421352142	-2.018642348	-1.675049246	0.619127293	3.208958297	-2.018642348	2.514486593	1.993451235	2.059239608	2.627060288	3
LOC725019	-1.55457758	-1.628931619	-1.377101243	-2.903969061	-0.968618471	-2.893114978	-1.99540702	-0.94650533	2.754260203	1.949633674	2.434910218	3.205757566	0.783573598	3.140090043	3	XM_006562558.3	CG17108
LOC726761	-2.051097469	-2.388486979	-2.679684053	-2.301447149	-2.979213338	-2.583277491	2.28838727	2.514385815	2.393076817	3.040832703	1.615212319	1.323179401	0.501378412	1.306753742	3	XM_026440168.1	sv
LOC413428	-1.910800331	-1.743864864	-1.982044053	-0.993307342	-2.581949298	-2.598789432	-1.651973623	-1.48381431	2.662738177	2.292967547	2.402171649	2.185385777	3.052299705	2.350980398	3	XM_026443706.1
LOC724823	-2.599119781	-2.036984848	-1.861494974	-1.926390444	-1.83996829	-3.287108882	-0.069734388	1.07962295	2.353540251	1.884205255	2.293937286	1.9240019	2.084355109	2.001138855	3	XM_026441754.1	dpr4
LOC411248	-2.51743263	-2.395642802	-1.92236376	-1.885426773	-2.287835922	-2.214464983	-1.162495296	-0.182476549	1.520690174	2.1903702	2.864057572	2.48850427	3.061806727	2.442709772	3	XM_026442069.1	axo
Nachra7	-2.049552533	-1.302144299	-2.943798429	-2.124523591	-2.109777119	-3.507484559	-0.509419795	0.515816774	2.584301554	2.776627506	2.318650304	1.602162411	2.948694381	1.800447397	3
LOC725542	-2.012871112	-2.012871112	-2.012871112	-1.238839868	-2.012871112	-2.012871112	-1.66927801	-0.69528793	1.949431833	1.659760952	2.613485517	2.975465042	1.884518703	2.585099319	3	XM_006564060.3	CG1105
LOC726126	-2.645383175	-3.078938229	-1.505968669	-3.079229298	-2.354492067	-1.129722648	-0.61802448	-0.08055759	2.454485666	2.317276471	2.666683863	2.163494838	2.342051482	2.548323833	3	XM_001121888.5	CG9372
Csp6	-2.852068379	-2.527188695	-2.361986686	-1.91238676	-2.307819288	-2.014641179	1.073185121	0.840518774	0.295574057	0.400657349	2.992344245	2.763697336	2.979415695	2.630698409	3
LOC724835	-1.693222643	-1.693222643	-1.693222643	-1.693222643	-1.693222643	-1.693222643	-1.693222643	-1.693222643	2.386877529	1.97940942	1.869803704	2.588134243	2.204167171	2.517389078	3	XM_026440859.1
LOC411622	-2.031231996	-1.778243755	-1.588452494	-1.881864591	-2.047607315	-1.95126761	-2.545548652	-1.430040718	2.397311507	2.369243373	2.740884855	2.568382206	2.529249895	2.649185296	3	XM_395092.7	CG31997
LOC413670	-2.494623245	-2.349360834	-2.458255002	-2.16698187	-2.717192149	-3.43098728	-1.25695022	-0.342298748	3.282680331	2.409771213	2.825630879	2.936935307	2.867139063	2.894492555	3	XM_006570819.3	FipoQ
Cpr19	-3.322451094	-2.980053603	-2.747027597	-3.061223736	-3.595531309	-3.257913405	1.693068608	3.160937128	2.519709113	2.160670366	2.308041243	2.444823552	2.509222703	2.167728032	3
LOC552326	-3.552257157	-1.721683051	-2.355061706	-1.906037269	-2.954966951	-3.552257157	-0.371570052	0.141492648	2.16798723	2.580216504	3.176997628	2.786346596	3.426326175	2.134466561	3	XM_624701.6	CG9259
LOC100577632	-3.838740725	-2.65072416	-2.641545274	-2.192520837	-3.241450519	-3.838740725	0.671078547	0.922461447	3.404574544	2.830775315	2.58762137	2.816530018	2.354156222	2.816524779	3	XM_003250649.4
LOC410925	-3.085059026	-2.493425499	-3.571784607	-2.477379884	-3.237220222	-3.819661386	0.537543225	1.230814564	3.340903494	2.408181047	3.039814884	3.027094006	1.985445988	3.114733415	3	XM_026439492.1	ftz
LOC100578072	-3.66952108	-2.542538274	-3.095637076	-2.198040641	-3.104316612	-1.490868657	0.979227106	1.698719797	4.510238929	3.116606635	2.371717314	3.269802878	-2.624171849	2.77878153	3	XM_006568187.3
Uvop	-2.770430462	-2.436633913	-2.429102558	-1.38475354	-1.716408586	-2.745471977	-1.798656169	-1.331355239	2.95790846	2.116602664	2.886579375	2.572453389	3.213469044	2.86579951	3	NM_001011605.1	Rh3
LOC726758	-2.15550892	-2.068383703	-2.056634632	-3.124926565	-2.88050553	-2.101289719	-0.676106661	0.160316361	4.053251544	3.121389974	2.165922789	2.873292035	-0.067124669	2.756307695	3	XM_026444174.1
LOC724608	-1.829963645	-1.829963645	-1.829963645	-1.829963645	-1.829963645	-1.829963645	-1.829963645	-1.829963645	2.19243986	1.842668418	2.568679548	2.342085488	2.950300748	2.7435351	3	XM_001120503.5	trp
LOC725848	-2.588639774	-1.807128786	-2.019081731	-2.323786919	-2.000968981	-2.690472399	-2.156590883	-1.226083945	3.122024332	2.315871028	2.765323779	2.657173072	3.157778454	2.794582751	3	XM_006569633.3	CG32023
LOC551737	-1.88046186	-1.558920906	-2.336028263	-2.15628466	-2.501438669	-2.045085049	-0.395104513	0.547770425	2.387782952	2.000485657	2.138389328	1.895374494	1.861095002	2.042426064	3	XM_624125.5	Syn
LOC100577155	-1.959876361	-2.003261468	-0.673044771	-1.741336705	-0.681724308	-0.717699859	0.621885636	-0.273160149	-0.199695724	0.168086018	3.141640928	3.38300749	-2.515367949	3.450547223	3	XM_003250494.4
LOC102656568	-2.204254645	-1.642119712	-2.275498367	-1.82647393	-2.128651141	-1.675025728	-0.523565366	-0.391625091	1.989978983	1.219936142	2.523983605	1.891931463	2.97119741	2.070186376	3	XR_001702910.2
LOC410757	-4.272537714	-1.861212085	-2.674928744	-1.942382218	-3.218515838	-2.838202187	-0.054377387	0.711771786	3.077068502	2.688878736	2.706754718	2.423186638	2.618543705	2.635952088	3	XM_394233.7	Clk
Ef-1a-f1	-2.349808154	-1.771540817	-2.637651681	-1.959306925	-3.121797199	-3.182924406	-0.88440581	0.003511324	3.050543434	2.455080127	2.675487326	2.474177241	2.626072903	2.622562638	3	XM_006566843.3	eEF1alpha2
LOC408804	-2.240718477	-2.138827731	-3.093252748	-2.010923593	-3.141329742	-3.437047672	0.26987301	1.023399822	2.698074019	2.314018574	2.352701339	2.383818086	2.533660815	2.486554298	3	XM_016911809.2	Plc21C
LOC725660	-1.693726733	-1.693726733	-1.693726733	-1.693726733	-1.096436527	-1.693726733	1.096228851	0.759776754	4.06235922	3.314703728	-1.094231177	2.4783224	-0.960825244	-0.091264339	3	XM_001121482.5	Osi7
LOC409043	-2.200838779	-1.557824117	-2.145145155	-1.594323055	-2.611853848	-2.284245594	-0.451792724	0.60609968	2.469004161	1.94391937	1.899687858	1.845745045	1.933417333	2.148149825	3	XM_026440694.1
LOC100577019	-2.688129734	-2.514759527	-2.782264771	-2.210527807	-2.43698924	-3.212405266	0.590385932	-0.027126579	2.671497037	2.00393295	2.809201079	2.603597916	2.783998395	2.409589615	3	XM_006570837.3
LOC724398	-2.666958832	-2.530485116	-2.053365181	-2.292947927	-2.392964225	-1.905591264	-0.970833356	-0.854563481	2.134559861	1.782630817	4.75829261	3.635064704	-0.783800269	4.140961658	3	XM_001120232.5	TwdlE
LOC100577132	-3.096595614	-2.405695901	-2.046096387	-2.405940479	-2.70811769	-1.741085907	1.126856825	2.28497617	-0.218134954	0.058182874	2.034756455	0.29772263	8.539043382	0.280128594	3	XM_003249519.4
LOC410581	-1.583673782	-1.673705218	-1.911884406	-1.462859969	-1.76503718	-2.115853804	-1.124292768	-0.866872058	5.874633316	5.038103912	-0.905469359	1.671529471	1.024274539	-0.198892694	3	XM_006563659.3	dy
LOC552844	-2.038324933	-2.536150607	-2.412083673	-2.337651506	-3.363982165	-3.186513397	-0.468577738	0.628374555	2.569448321	2.310486092	2.823065802	2.863125161	2.280234621	2.868549466	3	XM_625220.6	cpx
LOC408586	-2.505394145	-2.43541896	-3.082614414	-2.217719346	-2.20357673	-2.439992076	-0.595715776	-1.718770044	2.773299522	3.821042429	2.790277708	2.698411379	2.782048365	2.334122088	3	XM_026445298.1	Hr3
LOC410552	-2.092858032	-1.98486613	-1.653047651	-3.159789099	-5.100957609	-2.205828814	1.42091882	2.373633668	1.334251975	0.945337913	2.784374624	2.844285383	1.155779816	3.338765139	3
LOC551714	-2.805602649	-2.805602649	-2.288600825	-2.805602649	-2.208312443	-2.225152577	-1.419631796	-0.352099162	1.791757699	2.262359583	3.248132318	3.081287616	3.3204975	3.206570036	3	XM_026439414.1	Pkg21D
LOC727010	-2.410251502	-2.927875041	-2.705287291	-2.953263561	-0.650114183	-3.076130391	0.137996398	0.82891181	5.019746016	1.423096654	4.871975157	1.404324781	-0.308815317	1.345686471	3	XM_001122724.5	CG14661
LOC102653621	-2.654946355	0.499808499	0.800594611	-3.923385528	-3.326095322	1.040747623	2.394777538	0.069819783	1.1705569	1.816225753	1.594559113	-2.962934711	2.216323689	1.26394841	3	XR_409090.3
LOC551044	-3.367861282	-2.049856811	-3.126230584	-1.928295125	-2.979383358	-1.335301397	-0.801419881	0.588428607	3.886330099	3.269757198	2.904324199	3.400860823	-1.829305484	3.367952995	3	XM_006567631.3	Gld
LOC100576853	-2.982545223	-2.470438742	-2.982545223	-2.982545223	-2.982545223	-2.402095151	0.281272599	1.419938843	1.402321653	2.233112714	2.841208258	3.33909686	2.109108571	3.176655288	3	XR_119878.4
LOC410498	-2.225830371	-2.267112732	-2.103392755	-1.782312703	-2.618343473	-3.244102833	0.569768317	0.841077544	2.300030042	2.125113233	2.201301519	2.129274345	1.867967131	2.206562735	3	XM_016916277.2
LOC113218926	-3.141837449	-2.629730968	-3.141837449	-3.141837449	-3.141837449	-2.148611395	-1.062218554	1.099223682	1.675043769	3.089420395	2.470289768	3.162641174	3.151890825	3.759401099	3	XR_003305117.1
LOC409937	-3.074223653	-3.074223653	-3.074223653	-2.300192409	-3.074223653	-2.493773581	0.723600914	1.426641574	2.984158542	2.353227697	2.654618063	2.076579786	2.22570737	2.646326655	3	XM_006571240.3	ninaC
LOC408428	-2.683662114	-3.021051625	-2.551477732	-1.631267246	-3.611777984	-2.895272656	-0.905414932	-0.515318385	2.709962358	2.504606597	2.878170921	2.728163731	4.188755919	2.805583147	3	XR_003305964.1	CG2852
LOC408547	-2.866387054	-1.713068811	-2.778117407	-2.856282387	-2.614511602	-2.949458874	-0.710074783	0.320144203	3.124070379	1.789294773	2.938580095	2.766830199	2.66497442	2.88400685	3	XM_006559974.3	CG14275
LOC409327	-2.818574273	-3.214658375	-2.626830627	-2.687457277	-3.09514406	-3.137716436	-0.50502069	0.57555377	3.324546148	2.613061079	3.151571525	2.805836588	2.829689398	2.78514323	3	XM_397559.7
LOC102653978	-2.00024785	-2.955812604	-2.43881078	-2.955812604	-2.955812604	-2.955812604	0.181440981	0.125256123	2.611436725	2.855226491	2.562132037	2.823376669	2.294799665	2.808640355	3	XR_412383.3
LOC408510	-2.059725769	-1.612292338	-2.26366472	-2.444563387	-2.14654727	-2.014081241	0.192365207	0.414739663	4.992467364	4.358708868	0.311874226	2.905531114	-2.245766673	1.610954956	3	XM_006563565.3
LOC100576320	-2.506553721	-1.553419012	-2.993696061	-1.188340016	-2.088037344	-4.439376855	-0.252683861	-0.256402965	2.791255754	3.40144286	3.563621481	2.719360863	1.314395036	1.488433841	3	XM_006561157.3
LOC102654686	-2.371084647	-2.371084647	-2.371084647	-2.371084647	-2.371084647	-2.371084647	-1.517696653	-0.675659453	3.743600507	2.809042569	2.624906354	2.836217847	1.079093757	3.327002954	3	XR_003305899.1
LOC107964319	-1.767559996	-1.770216233	-1.883032506	-1.826024541	-3.484561049	-2.694963888	-1.539645884	-1.332430884	2.249677631	1.71899856	2.522321563	2.533876754	4.527116557	2.746443916	3	XM_016911806.2
LOC727129	-2.333452805	-1.996145761	-2.593912723	-2.495099816	-2.646283315	-2.461046754	-1.745559658	-0.972016294	3.117498326	2.62572792	3.028318451	2.913779313	2.710297175	2.847895942	3	XM_001122842.5	CG13675
LOC408681	-2.80692332	-3.250381593	-2.565292622	-2.487431678	-2.418445396	-2.76926202	-0.813359622	0.420485816	3.108316386	2.874637415	3.100481695	2.997222751	1.937183598	2.67276859	3	XM_016910766.2
LOC408902	-2.163917259	-2.130447424	-3.203682791	-2.09724081	-3.109338468	-2.415212946	-1.581482301	-0.465198469	3.503278173	2.796936946	2.961992131	2.644246515	2.661528349	2.598538354	3	XM_392431.5	CG32085
LOC726322	-2.142021977	-1.671044515	-1.528480917	-1.976110823	-2.412873497	-2.437163281	-2.639613418	-1.388120838	3.202065099	1.366349751	3.162231268	3.134869494	2.17732839	3.152585264	3	XM_006564858.3
Eaat-2	-2.346027525	-2.188073357	-2.613932233	-1.930330273	-2.904695716	-2.640827324	-1.028222614	-0.245187235	2.966368616	2.536741408	2.634446929	2.69514079	2.38765423	2.676944305	3	NM_001011597.1	Eaat2
LOC107965377	-3.829872631	-3.829872631	-3.829872631	-3.829872631	-3.829872631	-3.829872631	2.939674415	3.422669243	2.093169228	2.274443107	3.503041655	2.290708346	4.51017942	1.945350371	3	XR_003305845.1
LOC100576666	-1.9935991	-1.9935991	-1.9935991	-1.9935991	-1.9935991	-1.9935991	-1.9935991	-1.9935991	7.128732324	5.747118482	0.210011399	1.789846153	-0.126527799	1.199612238	3	XM_006565366.3	OtopLb
LOC726276	-2.942476708	-2.584244263	-2.276172076	-2.070885351	-2.499140355	-2.422088818	-0.334990004	-0.574842652	2.608544405	1.940691766	3.002239064	2.798144179	2.575344336	2.779876478	3	XM_001122027.5
LOC113218577	-2.535616954	-2.535616954	-2.535616954	-2.535616954	-2.535616954	-2.535616954	0.075401012	0.981327973	2.061743394	0.4241347	3.121391923	2.244992375	2.902895716	3.401814628	3	XR_003305997.1
LOC107965534	-2.226437637	-2.226437637	-2.226437637	-2.226437637	-2.226437637	-1.645987565	-1.882844535	-1.422184889	2.37092271	1.883905604	2.648126609	2.673245307	3.953345076	2.553659869	3	XM_016916329.2	Fer3
LOC102655591	-1.966586887	-2.522078475	-1.625258983	-2.522078475	-0.912565011	-2.522078475	0.375919085	-0.527511664	1.44022447	1.625533819	2.859888285	2.739593582	1.555803481	2.001195249	3	XR_410805.3
LOC102654795	-1.212033663	-0.376141254	-0.951930162	-1.35460757	-1.541651734	-2.254938949	-1.249110495	-0.344635792	5.207050533	4.30267487	-1.182395001	1.708473802	-0.473476361	-0.277278225	3	XM_016914151.2	CG44666
LOC726382	-1.759311253	-1.759311253	-1.759311253	-1.759311253	-1.759311253	-1.759311253	-1.138419068	-0.441728071	1.693009317	0.58208823	3.282526349	2.748870859	0.554477152	3.27504275	3	XM_026442959.1
LOC100577017	-1.14415517	-1.234186605	-2.669561245	-1.023341357	-2.669561245	-2.669561245	-0.684774155	-0.216057758	1.760382029	2.546096692	1.831103204	2.111048084	2.654410995	1.408157776	3	XR_003305412.1
LOC410621	-2.701889391	-2.745274497	-3.257380978	-3.257380978	-3.257380978	-2.264154925	0.747940428	1.335582697	3.177828606	1.922746238	2.773801032	2.139991682	2.922401736	2.46316933	3	XM_006561043.3	NimC2
LOC113219006	-2.127501969	-1.478820503	-0.958130023	-1.523387248	-2.25204246	-0.179833075	-0.902666575	-0.44432424	3.544503732	2.74675605	1.925953467	1.759381969	-2.19946927	2.089580144	3	XM_026442951.1	CG7432
LOC100577043	-4.555562657	-4.043456176	-4.555562657	-4.555562657	-3.958272451	-3.975112585	4.521708297	4.180356888	3.889220104	3.368159644	2.730497796	3.619522711	0.153461748	3.180601993	3	XM_006571436.3	CG15506
LOC107963969	-2.180717407	-1.846920858	-2.736208994	-1.96217775	-2.736208994	-2.736208994	-0.751421905	0.344859732	3.970287153	3.368106743	2.845202159	3.272253176	-2.003307505	3.152463444	3	XM_016916070.2
LOC410067	-1.618130014	-1.917004555	-2.104987439	-1.608233966	-2.598638927	-2.177899232	-0.573383252	0.053304315	2.635903039	2.268227622	1.683171743	2.075666615	1.703564744	2.178439309	3	XM_393553.7
LOC409949	-3.159356182	-2.506550885	-2.454060347	-2.994615159	-2.802626872	-2.301884501	-0.258218326	0.418755359	4.39162239	3.619040966	1.705744804	2.996731473	1.240816895	2.104600384	3	XM_006569316.3	CG9572
Nachra4	-1.995466377	-2.304767366	-1.468872884	-1.898787217	-2.718255363	-2.121059947	-0.230843169	0.599688277	2.647818726	1.927481324	2.202884908	1.683288589	1.601925673	2.074964826	3
LOC100576916	-3.488188971	-4.400371423	-4.142707194	-5.588387989	-4.244345311	-5.007937916	6.179015153	7.185826409	2.468110912	2.416272019	2.102025522	2.370631422	1.785195679	2.364861689	3	XM_006568265.3	CG13047
LOC409402	-2.269681232	-2.710317393	-1.802713937	-1.584535419	-2.478475162	-2.274830248	-1.712788837	-1.388163995	3.02976318	2.565860407	2.627795324	2.61646685	2.829438647	2.552181814	3	XM_016917404.2	f
LOC409827	-2.415826728	-2.338243216	-2.650253742	-2.793784782	-2.844043544	-2.503681407	0.62676725	1.072631888	4.814513633	4.202752033	3.018373149	3.746090311	-5.361783715	3.42648887	3	XM_006559333.3	Np
LOC100577819	-3.705628321	-2.197718733	-4.552257719	-3.507908701	-4.105034533	-3.13800275	4.163293626	5.096828093	3.928972831	3.180433094	2.602353454	2.413559384	-1.758033529	1.579143803	3	XM_003249792.4	CG31659
LOC724891	-2.226693322	-1.34681027	-1.885365418	-2.78218491	-2.78218491	-1.206261424	0.11581265	0.018958981	1.892120675	1.750610421	2.81466602	2.14017727	1.889855364	1.607298873	3	XM_006559781.3	DNApol
LOC552311	-2.353305766	-2.261251171	-2.407818732	-3.669796529	-3.366224134	-3.060005796	-0.130527431	1.192359575	2.949176803	2.51869847	2.91865748	2.599555824	2.536421213	2.534060195	3	XM_026446483.1	Doc1
LOC102655054	-1.689463044	-1.732848151	-1.727952807	-1.470923387	-1.647664425	-2.244954631	-1.901361529	-0.927371449	2.093381905	1.526488751	2.081432233	2.292904849	2.7300793	2.618252386	3	XM_006560400.3
LOC727496	-2.420913075	-1.531624939	-1.223717624	-2.420913075	-1.823622869	-1.840463003	-2.077319973	-1.103329893	2.32644088	2.68541463	2.079751374	2.65094252	2.050489248	2.6488658	3	XM_026444264.1	CG30345
LOC409608	-2.225920525	-2.454918272	-2.441687268	-2.110420639	-2.49900074	-3.052672161	-0.821060692	0.230087503	2.328416489	2.087312643	3.069162923	3.322382422	1.205719628	3.362598689	3	XM_026446245.1
Lcch3	-2.697580135	-2.778002743	-2.30842885	-3.966019308	-2.356505844	-2.972793255	2.01398066	4.516600058	2.280500667	1.577826943	1.909291619	1.381949252	1.873641787	1.52553915	3
LOC107965595	-1.61607079	-1.706102226	-1.695796072	-1.86642047	-3.141476866	-2.561026794	-0.889066864	-0.687973379	2.578767521	1.695032768	2.310080277	2.877545699	2.058070822	2.644436374	3	XR_001705672.2
LOC410402	-2.269928612	-2.282332862	-2.080065229	-2.953179827	-1.216720281	-1.658565181	-1.801876571	-1.578942529	2.398611208	3.021294823	3.168245706	3.778846382	0.805323334	2.669289639	3	XM_016915931.2	CG8172
LOC102655520	-1.536987666	-1.072031294	-1.917266164	-1.636926319	-2.000455484	-1.311273505	-0.035253863	0.222424451	3.994564686	3.890252432	0.565647423	3.253047715	-4.337967678	1.922225265	3	XM_006560988.3	Osi24
LOC725144	-3.237245945	-2.504659458	-2.489055012	-2.782456997	-3.222480943	-2.776289712	0.145659349	0.528329211	3.980589612	3.379368543	2.429423488	2.723105585	1.224841281	2.600870998	3	XM_006568900.3
LOC102653936	-3.046340372	-2.534233891	-2.529338547	-2.272309128	-3.046340372	-3.046340372	0.090913213	1.012933799	3.62304455	3.184917471	2.610668505	2.732848901	0.003597126	3.215979118	3	XM_016916071.2	CG13541
LOC412791	-1.319322882	-2.681455198	-1.579782799	-1.646899863	-2.699730237	-0.916712903	2.156096674	2.560106325	3.208105727	2.699146384	0.26232235	0.754188285	-0.761539775	-0.034522088	3	XM_026445393.1	Muc68D
LOC107965485	-2.064477216	-1.758061463	-2.551334641	-1.215512808	-2.721237282	-2.177447998	7.015068155	6.717432658	1.351535778	0.973718729	0.429055169	0.275391767	-4.339675303	0.065544457	3	XM_016916052.2
LOC727479	1.100292871	1.249109725	1.342107173	1.395088051	1.225321398	1.295801429	0.280348687	0.926614551	-1.108088441	-1.798160393	-1.543802775	-1.372926434	-1.378764629	-1.612941211	4	XM_001123187.5	ZnT77C
LOC100578386	0.985221561	-1.911570867	1.449519406	0.757476553	-1.265943791	1.769938201	1.169900651	1.448061814	-0.047576695	-0.226186262	-1.067091542	0.150352495	-0.605466881	-2.606634643	4	XM_006569649.3
LOC726654	0.222921577	0.55406752	0.478636445	0.700532633	0.037348332	0.326607344	2.370507714	2.949580672	-0.283040749	-0.57271163	-1.62431942	-1.50646624	-1.751223143	-1.902441056	4	XM_026440748.1	CG10918
LOC409646	1.583004305	2.444139826	2.363397104	2.117425789	1.583683509	1.885531102	-4.433021494	-3.28339043	-1.008603105	-1.954589344	-0.446713811	-0.498271065	-0.088769096	-0.26382329	4	XM_006570015.3	slif
LOC409095	0.990951274	0.346042566	-0.594821667	2.060813444	0.782505069	1.130346513	1.082639689	1.89210928	-0.448738119	-2.236340421	-1.067965831	-1.101805012	-1.364258933	-1.471477855	4	XM_026443738.1	ATPsynF
LOC550671	2.149945983	2.293285941	2.109922736	2.260803736	1.773327448	2.118597586	-0.416370646	0.873134408	-2.912355199	-2.794589565	-2.204965644	-2.588606795	-0.517628916	-2.144501072	4	XM_006560557.3	CG1299
Gpdh	2.039666785	1.392515479	1.043223298	0.808008532	0.9983675	-0.704206395	1.808053753	-0.564835163	-1.682959972	0.420633087	-1.394942976	-1.399429633	-1.050162818	-1.713931477	4	NM_001014994.1	Gpdh1
LOC412430	1.883298635	1.616411781	1.918803601	2.904903827	2.236150406	2.612646776	-2.501825956	-3.580853645	-1.72872726	-1.603554992	-0.644774551	-1.455045615	0.169928091	-1.8273611	4	XM_006558279.3	CG15706
LOC725510	1.066368161	1.545949947	1.314475245	1.65819653	1.376437439	1.670983342	-2.038965527	-0.959456592	-0.903777547	-1.687872553	-0.871656285	-1.125215514	-0.304338214	-0.741128431	4	XM_001121347.5	CG1105
LOC552733	0.034356647	0.18145326	1.276734902	-0.115066445	-0.013193929	1.246325069	2.077729474	2.621374303	-1.264278985	-1.240880871	-1.785078971	-1.192799984	-0.638941519	-1.187732952	4	XM_625108.5	aurB
Or30	2.443119409	0.043026288	0.056257292	2.299597808	-0.51875205	1.492946111	-0.696446935	-1.548142943	-0.483612606	-1.116068371	1.442505368	-1.078058402	-1.135812644	-1.200558324	4	XM_006565827.3	Or13a
LOC411307	1.263742677	0.675633795	1.505941513	0.556458956	1.446096086	1.215566973	-2.937692105	-2.481619111	-0.911581793	-0.288925099	-0.011318705	0.027030218	-0.159951707	0.1006183	4	XM_394781.7
LOC551437	1.53128343	1.678061068	0.869284457	0.873307322	1.044365529	0.576673256	-3.384682674	-1.49332379	0.058308039	-1.084020339	-0.343595195	-0.617146545	0.636907813	-0.345422371	4	XM_016913157.2	CG13397
LOC552210	2.44729334	2.036852531	1.938861098	2.559250613	2.455648029	2.410082455	-0.382042337	-0.710757184	-2.039922747	-2.807308676	-2.009453756	-2.175084718	-1.624828292	-2.098590357	4	XM_026444830.1	Faa
LOC725966	-0.296659749	1.194018107	0.812482698	2.126404361	0.854864219	2.135593663	-0.273774099	0.813065722	-1.221919697	-1.479637985	-1.042746216	-1.019160185	-2.321008874	-0.281521965	4	XM_006569466.3	croc
LOC113218710	1.428976072	1.359254329	1.556032455	1.914919535	0.90880638	0.8609878	-0.260798612	-2.166066579	-1.167977536	0.334772089	-1.451153871	-1.225531451	-0.55389997	-1.538320642	4	XR_003304496.1
LOC726737	-0.889299742	0.416376271	1.765165582	1.950682952	0.740772378	2.666803129	0.407923602	0.671301863	-0.708398163	-1.494771429	-0.441796859	-1.66440618	-1.622221267	-1.798132138	4	XM_026440659.1	CG9449
LOC411613	2.215124684	1.841709078	1.927505421	2.724394832	1.391339866	2.588225158	-2.841433967	-4.070754093	-1.961291633	-0.679555493	-0.945136009	-0.894383148	0.217264104	-1.5130088	4	XM_395083.7	Buffy
LOC408299	1.38509204	2.57107006	1.512293603	0.522452629	0.829122814	0.160366108	-2.539063759	-1.054770263	0.626312464	-0.921735251	-0.833117205	-0.857345952	-0.760752023	-0.639925265	4	XM_006564487.3
LOC413141	2.385954778	0.779677111	1.307246009	1.481002068	1.646535621	0.801322424	-1.627566789	-0.89843744	-0.837851284	-1.120225038	-0.971428819	-1.285654753	-0.785531853	-0.875042035	4	XM_006567172.3
LOC102654300	0.297882072	1.527069176	1.018117788	1.707711257	0.529782366	1.804666865	-3.204540852	-0.403396962	-0.548161719	-0.331139682	-0.709695147	-0.274480074	-0.154603354	-1.259211734	4	XR_412580.3
LOC100577098	-0.20383953	0.387381141	0.333141415	-0.021564978	-0.526694797	0.165770903	1.38399139	2.280832345	2.103951379	1.112550398	-1.729084254	-0.925510323	-2.963700926	-1.397224165	4	XM_016913158.2
Mrjp2	1.985496706	2.592908775	2.241543557	2.38556827	1.354106372	2.73082438	-2.138701253	-2.138701253	-2.138701253	-2.138701253	-1.539205697	-0.864363964	-2.138701253	-0.193372135	4	XM_026443530.1	yellow
LOC100576414	1.407208992	1.561895545	1.541705983	1.891115783	1.695045	1.30517993	-0.64279039	-0.626467686	-2.250525463	-1.472193923	-1.268291822	-1.269643091	-0.758348608	-1.113890251	4	NM_001327947.1	CG4020
LOC551960	1.606437818	0.860792815	1.712158439	0.911838876	0.739875156	0.105028121	1.483681132	-1.487597263	-1.44634195	0.990986733	-1.745045389	-1.138631833	-1.129512347	-1.463670308	4	XM_003251710.4	eIF3k
LOC725086	1.873304453	0.635951847	1.254775761	0.819083428	0.408393904	-0.501510349	1.604596623	-1.49514299	-1.337857779	1.67724942	-0.814342454	-0.931147999	-1.942319072	-1.251034792	4	XM_006566915.2	PIG
LOC107964884	1.513283256	-0.232543841	0.622134339	1.0656257	2.215893239	0.530972364	1.576242667	-1.423430675	-1.796855389	0.588330673	-1.309073902	-0.735577696	-1.171517924	-1.443482811	4	XM_016913727.2
LOC409384	1.793876951	1.148666968	1.389548438	1.32540956	1.582640609	1.26096607	-0.796648966	-0.099121031	-0.897749778	-1.260293209	-1.420809456	-1.417123554	-1.232195674	-1.37716693	4	XM_392899.7	Hsp60A
LOC724893	0.624335623	0.814749079	-0.155027209	0.573529944	0.402695183	-1.302163816	1.19794703	-1.560504119	-2.878087301	2.623203686	-0.257063027	-0.245226246	0.481953183	-0.320342008	4	XM_016913276.2	br
LOC410114	2.365078788	2.014676143	1.662106875	2.382981886	2.086506415	1.982447589	-3.49463477	-4.076352874	-1.94880731	-1.489407022	-0.284660392	-0.826830037	-0.065998412	-0.307106878	4	XM_016911442.2	CG6293
LOC725904	1.769318292	0.141522787	0.904965494	0.351449705	0.479752792	-0.868604788	1.635514696	-2.060057951	-1.447907684	2.325055139	-0.778159333	-0.490310111	-0.546026579	-1.416512459	4	XM_001121698.5	Trs33
LOC726158	0.564260608	0.824098162	0.797273954	0.714889277	0.092270163	0.615607946	2.101500251	2.899212952	-1.174729586	-1.654120265	-1.268171206	-1.832125336	-1.148016722	-1.531950198	4	XM_006564005.2	CG4829
LOC412460	2.156835113	0.71108817	0.883234314	0.660731456	2.706118549	-0.127640747	0.83237316	-1.512365073	-2.273357694	0.7146148	-1.441712874	-1.086447054	-1.148311854	-1.075160266	4	XM_395917.7	Eip55E
LOC726253	1.648544645	0.716357303	1.308892941	1.110878685	0.93491576	0.133516784	1.403699408	-1.249956611	-1.648869317	1.121361914	-2.156813628	-1.089096304	-0.76509443	-1.468337149	4	XM_001122008.5	CG14512
LOC552511	1.438672284	1.198556922	1.519008948	1.455093786	1.621275012	1.503021962	-1.30927841	-1.112114089	-1.172170546	-1.514302258	-1.174109612	-0.984958279	-0.33879694	-1.12989878	4	XM_624887.6	Adk3
LOC102654481	0.923065929	0.62027527	1.313335942	1.162823925	1.38462941	1.462862891	1.449202583	1.229724918	-1.96039901	-0.989382814	-1.67249501	-1.41990277	-1.96133857	-1.542402693	4	XM_006563314.2	PIG
LOC552654	2.310862255	0.90022548	1.188595804	0.492250898	0.909421224	-0.23237564	2.041055358	-0.805794641	-0.876716595	0.984112165	-1.807932395	-1.856156252	-1.068376484	-2.179171178	4	XM_016916454.2	Prosalpha6
LOC100576957	0.176110594	0.747207784	0.343059614	0.977348567	0.667528639	0.773829328	1.896544558	2.368811981	-0.402477311	-1.222295135	-1.358646997	-1.987769949	-1.441300662	-1.537951012	4	XM_016914220.2	CG43295
LOC725154	1.66848222	1.811807279	1.771313002	1.475930867	1.324515818	1.707687049	0.981832038	1.591356345	-1.521624348	-2.094438869	-1.994813518	-2.256801926	-2.42589997	-2.039345987	4	XM_001121032.5	spirit
Trnad-guc-6	-1.068579476	0.923765033	-0.50778002	1.990538755	1.564537449	1.176727719	0.245886133	0.978084051	-2.317805349	-1.432905627	-2.87581146	0.383800376	0.12263447	0.816907947	4
LOC100576949	1.34275146	1.888650097	1.706549289	1.520783925	1.03349423	1.498435479	-0.671029029	0.012559958	-1.48171918	-2.38515652	-1.225061349	-1.474443268	-0.582907121	-1.182907969	4	XM_006568909.3
LOC411697	1.531686384	0.516957345	0.743015968	0.385002189	1.227095059	-0.4626825	1.898190918	-1.851842145	-2.225266859	1.716989151	-0.885690801	-0.413278521	-0.64387154	-1.536304651	4	XM_623167.6	Arc42
LOC412163	2.03012636	1.790423101	1.417609	0.705147383	1.426383892	0.92257863	-1.810069208	-2.160345291	-0.884463048	-0.631906212	-0.782161217	-0.945711163	-0.134481569	-0.943130658	4	XM_016916650.1	CG10638
LOC413590	2.882714364	2.501791977	2.772789901	1.744824617	2.332032856	1.536546535	-1.473943705	-2.873003189	-2.060500909	-0.146379461	-1.827779203	-1.814899926	-1.306315696	-2.267878159	4	XM_026440030.1
LOC725142	1.70500707	0.589917262	1.054744372	0.603711896	1.123150038	0.172245762	2.091632311	-0.578165975	-1.792677567	0.953657279	-1.456513933	-1.167351393	-1.516036307	-1.783320814	4	XM_001120188.4
LOC113218960	1.031933838	0.427759624	0.520362743	1.205902646	-0.322793883	-0.729638634	2.170202188	2.306720381	-1.945610367	-0.333817785	-1.687041654	-1.585099443	-0.726729464	-0.332150191	4	XR_003305225.1
LOC100578412	0.317970822	1.260247239	1.043107793	0.743229639	1.642931815	1.751644573	-3.448174853	-1.700595411	-1.569940989	-0.991303048	0.267742645	-0.054808668	0.617653815	0.120294628	4	XM_003251239.4
LOC724803	0.881252452	0.782006963	0.65767775	1.846519702	0.818954309	1.468553481	-1.256612197	-0.344143266	-0.768832859	-2.188884673	-2.077228893	0.746837141	-1.558140692	0.992040781	4	XM_016915900.2	Nep2
LOC551857	1.749842578	1.075478712	1.146327941	1.807584571	1.358007804	1.307914945	-0.202366224	-1.181683358	-1.74786415	-0.338339306	-1.348221354	-1.410173024	-0.808916618	-1.407592519	4	XM_016915435.2	Sptr
LOC727593	2.242528479	2.568420289	1.98807123	1.534789691	1.664570266	1.795293229	1.483727577	-0.731040836	-2.963017858	-0.637395653	-1.917853839	-2.348629304	-1.743675827	-2.935787444	4	XM_016914951.2	Ugt36D1
LOC726860	1.888834517	1.210337362	1.707357703	1.0375723	1.171385349	1.008771473	-2.37431508	-1.696055604	-0.495992843	-1.334403214	-0.562567073	-0.790522521	-0.064223034	-0.706179335	4	XM_001120801.4	Cyt
LOC410087	1.104235666	1.327377612	1.882176391	1.322609235	0.519450064	2.069299884	-0.539383121	-0.134080863	-0.876454255	-1.507604291	-1.697264622	-1.260039909	-0.754727391	-1.4555944	4	XM_026439152.1	Hsp67Ba
LOC726771	1.800805825	0.176525053	0.08575173	0.582505203	1.45666274	-0.124415961	2.074328851	-0.740065228	-2.435490422	1.185076484	-1.835994865	-0.327564066	-0.857307803	-1.04081754	4	XR_003305646.1	mio
LOC725316	1.699324607	0.730702763	0.958958724	0.651983846	0.763665315	-0.707329708	1.999106007	-0.379781983	-1.35377014	1.585189976	-1.797856732	-1.635989568	-1.104483806	-1.4097193	4	XM_001120146.5	CG8320
LOC411023	1.291033387	0.429543465	2.457184998	-3.003682705	-0.721657699	0.06589846	0.900278092	0.018160744	-1.346940789	0.19658496	1.103227659	-0.266645518	-1.624343458	0.501358405	4	XM_026440246.1	ft
Cpr1	-0.115357303	-0.509958935	-0.480158947	-0.102182158	-0.799525345	-0.580268037	2.529470691	3.657706682	-3.626421165	-3.356089863	0.952451778	-0.587274985	3.254323096	-0.236715509	4
Jhbp-1	1.457394573	1.395064593	1.219346714	1.863688175	0.949464814	1.32486088	-0.45462836	0.588965901	-0.942120785	-1.563610893	-1.548443284	-1.256683975	-1.804338433	-1.228959919	4
LOC410432	0.718488523	1.344669847	0.886582421	0.528167265	1.866849159	1.393613038	-2.722869574	-2.722869574	-0.613407114	-0.830688374	-0.519259075	-0.204437837	1.040285574	-0.165124281	4	XM_393912.5	CG5955
LOC113219118	0.458940222	0.753578267	0.499899892	0.649352555	0.236712601	0.50941396	2.137208956	2.365281039	-0.937866632	-0.509229295	-0.214747155	-1.150684375	-2.668337865	-2.129522171	4	XR_003305730.1
LOC724644	0.354758714	3.072264761	1.642613299	1.186538351	0.453951283	0.978305052	-0.685808044	0.440390284	-0.442476568	-1.67062705	-1.440800446	-0.850152802	-1.827586487	-1.211370346	4	XM_001120535.5
LOC726855	1.024577677	0.858317114	1.038387724	1.359229186	0.970598124	0.940091785	-3.495830679	-2.103959049	-0.671338893	-1.050223515	0.271175861	-0.1453997	1.10909661	-0.104722245	4	XM_001122571.5	Sgs3
Cyp314a1	0.941513439	1.400907331	1.546390877	1.693574262	1.189218845	2.079651523	-0.550845809	-0.012020427	-1.505964427	-1.531199061	-0.845063557	-1.587766717	-1.621351323	-1.197044957	4	XM_026440528.1	shd
LOC100578130	2.17248711	0.749244894	1.481038141	1.472683822	1.013861231	0.672340582	0.21047444	1.013714651	-1.120834	-1.115885454	-1.101039705	-1.441153117	-2.142042593	-1.864890002	4	XM_016914188.2	CG5768
LOC408443	0.93388186	0.628391256	1.311110092	1.963490766	0.60408944	0.918887244	0.667517509	1.272348683	-0.289528871	-1.823466669	-0.941288425	-1.192457113	-3.017220607	-1.035755165	4	XM_391991.5
LOC551706	0.608466894	0.470509828	0.592417072	0.969593732	0.494339733	0.694925888	1.731198468	2.528592358	-0.270437186	-0.77540047	-1.773068746	-1.366923701	-2.537463029	-1.366750841	4	XM_016914569.2	d
LOC724933	2.227970428	1.845224263	2.148240511	2.251516944	2.237493725	2.330470552	-3.459838869	-3.035365709	-0.629268777	-1.445982931	-1.050678674	-1.460309378	-0.987369264	-0.97210282	4	XM_016913397.2	AOX3
LOC406081	0.665365518	0.083187849	-1.227396295	0.826445093	-0.815078282	0.149063108	0.621663504	1.568613564	-1.690750696	-1.495568348	-1.402846696	1.990709523	-1.691690257	2.418282416	4	NM_001011574.1	Gld
LOC100576994	2.311383523	2.3741373	2.961133225	2.691570122	0.87842101	2.486048439	-1.960423377	-1.960423377	-1.960423377	-1.031399978	-1.960423377	-1.401706169	-1.960423377	-1.467470587	4	XM_006557840.3
LOC412209	1.673051009	1.449597359	1.429027561	1.691176381	1.216821515	1.008067014	-0.249781765	0.139736468	-0.731293847	-1.416251655	-1.143012832	-1.340724987	-2.527933255	-1.198478967	4	XM_395671.6	Cyp6a13
LOC724979	0.963370564	1.726430034	1.20480335	1.563122896	0.617382017	1.237564817	2.577882497	3.216131373	-1.256287433	-1.675115225	-2.29861046	-2.16059511	-3.576873118	-2.139206202	4	XM_016913809.2	fd96Ca
LOC551223	1.01681813	0.539322388	1.235803908	1.317026511	1.934788297	1.875899443	-1.654080474	-0.967129361	-2.807069992	-1.125610261	-0.823794806	-0.292534091	0.28521912	-0.534658813	4	XM_623618.6	Cyp305a1
LOC724188	1.814762177	-0.213948996	1.11784744	0.047781162	2.958322714	0.567205161	0.024579562	-2.572306485	-1.622618992	0.763123474	-0.708411846	-0.460225628	-0.634753128	-1.081356616	4	XM_001119885.4
LOC410994	0.41850327	0.485494257	0.371096799	0.816401508	-0.223916241	-0.025549769	2.275213827	3.096494843	-0.678119122	-0.621756202	-1.390209485	-1.304594803	-1.798844874	-1.420214008	4	XM_394469.6	betaTub60D
LOC726481	2.074211476	2.213268818	2.603171714	2.000240293	1.879268657	1.740975356	-3.594853521	-3.122951343	-1.323748729	-2.423813621	-0.569849582	-0.810785763	0.202077979	-0.867211734	4	XM_001122213.5	CG17029
LOC409590	1.519395056	0.659842384	0.238895174	0.17177811	1.913089029	-0.574833925	2.88804764	0.404082501	-1.054884595	0.250010086	-1.33806093	-1.838571217	-1.262905377	-1.975883938	4	XM_003249408.4	Cdk1
LOC113218762	0.937690213	1.433003994	1.581323654	1.507799117	1.228308387	1.837945521	-0.300096977	0.016799774	-1.429822949	-1.809076769	-2.276860984	-0.665744979	-0.98481763	-1.076450371	4	XM_026440610.1
LOC552717	1.987785249	1.591284382	1.134299956	1.057368008	1.161004584	0.838060543	0.584575702	-1.791096955	-1.942076188	0.708438985	-1.707475774	-1.367529296	-1.303043243	-0.951595951	4	XM_006558652.3	CG5590
LOC726478	0.614493217	-2.08183024	-2.256448976	2.019668798	2.073109233	0.885901663	1.215845821	-0.120924079	-0.746548376	0.224201454	-0.255769623	0.084552074	-0.984736437	-0.67151453	4	XM_001122210.4	gbb
Miriab-4	0.935164801	1.152237555	0.45607875	0.193191473	0.345982958	0.3835961	1.821214646	2.41983765	-0.8010882	-0.405218264	-2.711141462	-0.556515567	-2.154703893	-1.078636549	4	NR_031531.1
LOC409150	1.29682943	1.299189981	1.65802611	1.311660119	1.836175852	1.772306605	-1.238425317	-1.841410814	-1.786935693	-0.969448267	-0.867795265	-0.893993358	-0.697863508	-0.878315875	4	XM_001123353.5	Echs1
LOC107964872	1.003493966	2.120755658	0.81361614	3.428687976	2.971461479	2.628392082	-0.700492445	-0.768880116	-2.086463298	-2.086463298	-1.064718248	-2.086463298	-2.086463298	-2.086463298	4	XR_001704026.2
LOC412548	1.140913527	0.731162212	1.405604505	0.769175915	1.960813185	1.670314947	-0.308083971	-1.227395253	-3.492537363	0.067531623	-0.642726525	-0.52787901	-0.869204309	-0.677689482	4	XM_396003.7	CG8199
LOC100578694	1.522366626	-0.101818439	1.864189703	0.739155072	2.116475601	1.738755555	-0.396592878	-2.005182637	-2.537695341	-0.445488442	-1.165447806	-0.208303164	-0.504890847	-0.615523001	4	XM_026439002.1	Meics
LOC552712	1.789017398	1.484094341	2.052665678	0.977969847	1.653038963	1.272159763	-1.362290272	-0.90504035	-1.428248545	-1.77330691	-1.216733801	-1.123314674	-0.229762003	-1.190249433	4	XM_006566923.2	Pgd
LOC409207	1.121704967	0.943045995	1.028068716	1.010940977	0.754841379	1.124616138	1.255067552	2.121109056	-1.226421289	-1.410196275	-1.469088824	-1.789384323	-1.848879464	-1.615424604	4	XM_006570187.2	CG17221
LOC100576132	1.357422498	1.164616916	1.27962225	0.949490039	1.008016854	1.37992789	0.740499516	1.477715571	-1.818644205	-2.0582573	-1.21591267	-1.618947881	-1.061674039	-1.583875438	4	XM_026445957.1
LOC725387	1.833212652	1.382544361	0.950884664	1.934970142	1.975114523	1.321569351	-1.072471684	-1.536521891	-1.148112935	-1.410840766	-1.128188089	-1.30116825	-0.746901415	-1.054090664	4	XM_001121241.5
LOC551717	-1.395401661	0.873156923	2.408806318	0.159751184	0.168077446	3.324356069	-1.892761101	-1.770875207	-0.144278522	-0.551746631	-0.277158867	-0.299445748	-0.146496739	-0.455983464	4	XM_026442457.1	CCHa1
LOC102656864	0.928131822	1.63761301	2.154786561	1.785945847	0.931020051	1.599372077	-0.575498734	-0.086366062	-1.538082128	-1.26406667	-1.222395712	-1.121544184	-1.650246477	-1.578669401	4	XR_411676.3
LOC412166	2.251571765	1.424412818	2.339871685	2.508056381	3.042281061	2.290626126	-1.957378729	-1.397518252	-1.546509196	-1.926007989	-1.688037553	-1.768404322	-1.558723421	-2.014240373	4	XM_026440108.1	Desat1
LOC100577675	1.216316812	0.987924817	0.684869797	1.154360494	2.582477387	1.420963324	0.335272852	-1.594164424	-2.706158503	-0.153828573	-0.951898626	-0.724337154	-1.439063419	-0.812734784	4	XM_006569202.3
LOC100578329	0.937100676	1.844892827	1.052735062	1.435162723	1.308030976	0.912227474	0.524443868	1.074814729	-1.75617749	-1.630974634	-0.853451253	-1.879169716	-0.894361999	-2.075273243	4	XM_026444402.1	wat
LOC552548	2.307822591	1.112099774	1.899996024	2.260561554	3.330680863	2.746969341	-1.233825258	-1.854717442	-1.854717442	-1.854717442	-1.854717442	-1.296000235	-1.854717442	-1.854717442	4	XM_026440045.1	Nipped
LOC551775	2.098419693	1.258059343	1.224368925	0.71429639	0.968713709	-0.037334105	1.376490896	-1.589181845	-1.799791749	1.342557231	-1.433906894	-1.190364128	-1.115013141	-1.817314325	4	XM_624161.5	Mtpbeta
LOC113219418	1.116886489	1.194885406	1.705366895	1.617921777	1.64019544	1.15129857	0.135429938	-1.961463239	-2.28378199	-0.164567876	-1.373135215	-0.980534411	-0.365217377	-1.433284407	4	XM_026446339.1
Obp13	-1.018700806	-0.713827087	0.159897441	0.514220426	0.386734052	1.199056688	2.818484749	2.74870294	-1.490654343	-1.539881518	-1.117641486	-0.440967648	-1.047279338	-0.458144071	4	NM_001040224.1	Obp56d
LOC413435	1.877792925	0.752159159	0.999805724	0.685605781	2.232727409	0.858564292	0.682059665	-1.481508863	-2.502393727	0.600247917	-1.203552731	-1.265432257	-1.383316499	-0.852758796	4	XM_396879.6	CG8207
LOC107964069	1.510791065	1.530185314	1.457022147	1.648121205	1.344606216	1.728802828	-1.41519571	0.080880023	-1.395445213	-0.893695286	-1.813237705	-1.307110347	-1.39757348	-1.078151056	4	XR_003306562.1
LOC727598	2.41688814	1.976915224	2.3559091	1.857628649	3.097936439	1.736901683	-0.421235982	-2.331969373	-2.746785022	-1.13499244	-1.589486876	-2.068417874	-1.165658124	-1.983633545	4	XM_026444747.1	Cyp6a13
Trnad-guc-4	-1.083078523	0.909265986	-0.522279066	1.976039708	1.550038403	1.162228673	0.231387086	0.963585004	-2.332304395	-1.570656073	-2.564072457	0.36930133	0.108135424	0.802408901	4
LOC409773	1.972253334	0.916081446	1.295053288	0.773503242	0.932567675	0.348295606	1.5079812	-0.032457364	-1.960448665	0.837410132	-1.685281249	-1.479954734	-1.705597038	-1.719406874	4	XM_393266.6	Fdh
LOC409708	1.679697391	2.242951823	1.383796582	1.732968466	1.508710934	1.818584984	-4.640251673	-4.169561996	0.307576884	-0.754183288	-0.051103046	-0.689293632	0.163407592	-0.533301022	4	XM_006570549.2	Gba1b
LOC100578223	1.699980842	0.741641849	1.658548508	1.162163911	1.345570584	0.94692467	0.78133703	0.489127663	-1.493322527	-0.89745473	-0.867259907	-1.830120009	-0.867985061	-2.869152823	4	XM_006572243.3	Sirup
LOC100576522	0.918488763	0.699306398	1.346965689	1.479415052	0.476526825	0.820535459	0.726069427	1.866074016	-0.244008253	-1.183846038	-1.787033119	-0.967226747	-2.565415073	-1.585852398	4	XM_026440709.1	Or13a
LOC725099	2.418597305	2.137632353	2.074692322	2.17718335	2.007558174	2.072210121	0.175616584	0.623083329	-1.847102182	-2.488068382	-2.171952961	-2.473222186	-2.458814538	-2.247413289	4	XM_001120306.5	SpdS
LOC725688	1.475872117	0.84041028	1.981589703	1.169498493	1.28839132	1.155036768	-2.63040481	-2.220211387	-0.714873571	-0.837315539	-0.426499079	-0.290077829	-0.559458795	-0.23195767	4	XM_001121505.5	CG30269
LOC551154	1.587590158	1.535420153	1.88627966	1.135878532	1.767142493	1.053338535	-1.294588243	-0.764772735	-1.074497752	-1.88079678	-1.004244763	-1.07509412	-0.873447297	-0.99820784	4	XM_623549.6	Pgi
LOC410683	1.343540894	1.614581912	2.205862168	1.878637937	1.988642126	2.095647926	-4.486791665	-3.89481966	-0.276899269	-1.582193629	-0.515940972	-0.449324402	0.464446678	-0.385390044	4	XM_394160.6	CG9657
Cryl1	1.478506322	1.491642297	1.795208229	1.24770023	1.557360031	1.191996213	-1.571313397	-1.034469922	-0.770996274	-2.24055024	-0.936696747	-0.924930241	-0.483427524	-0.800028975	4	NM_001135735.1	Had1
Trnad-guc	-0.174739059	0.825124661	-0.595063109	2.128942452	1.24045021	1.153386859	0.737211009	1.834777895	-2.269875042	-2.074692694	-1.389832421	-0.073655314	-0.896064649	-0.445970799	4
LOC725274	0.839500505	0.89350313	1.526314477	0.915672499	1.919931395	1.896343422	-0.582176299	-0.73101376	-3.003949167	-0.970311193	-0.798898684	-0.70250563	-0.393643393	-0.8087673	4	XM_001120471.5	scu
LOC552405	1.775002047	0.761822315	1.115089248	0.796370766	1.060602142	0.150938715	1.983603794	-0.956855903	-1.907019399	0.931432064	-1.619008126	-1.043313203	-1.172567337	-1.876097123	4	XM_026446505.1	CG11885
LOC413332	1.163623086	1.307677894	1.62894548	1.14516805	1.287378706	1.019252628	-3.017297619	-1.857177113	-0.637744781	-1.301159976	-0.349031309	-0.238410345	0.097608559	-0.248833259	4	XM_006558798.3	kst
LOC107965814	1.299640524	0.503532343	-0.101788396	1.181963077	1.753817939	0.411732267	-1.178379949	-3.677780457	-0.519730261	0.050762124	-1.050604537	0.08490544	1.306710319	-0.064780432	4	XM_026444612.1	Fpps
LOC725254	0.137510369	1.659958082	0.229752293	1.456209482	0.500029304	0.715719517	1.408647352	2.141157682	-0.660215765	-1.375507054	-1.057646694	-1.782670151	-1.651808715	-1.721135701	4	XM_001121126.5	CG12071
LOC551845	1.439115799	1.909900476	1.692372731	1.882312658	0.465450225	1.303582392	-1.917837948	-0.755058331	-0.987864536	-0.956896706	-0.973922174	-0.638933127	-1.136317884	-1.325903574	4	XM_006565012.3	Shal
LOC727649	1.318902442	1.686459672	1.600850182	1.584645117	1.394341212	1.111367023	-0.549504371	-1.852588234	-1.438550968	-1.490059491	-0.116584759	-0.915152373	-1.440361985	-0.893763465	4	XM_001123356.5
LOC413313	1.872743498	0.844081318	0.651859797	0.708867761	0.79294992	-0.988822262	1.747769699	-0.905988424	-1.038733764	1.776833209	-0.110354808	-1.873858935	-1.931613177	-1.545733829	4	XM_396758.7	Rrp40
LOC551744	1.553822533	0.982471484	1.811164797	1.429425857	1.281217678	1.72159481	-1.053054126	-0.205965673	-1.106485194	-1.720630868	-1.452404649	-1.243658575	-0.715893391	-1.281604682	4	XM_624131.6	Hydr1
LOC410296	1.113294522	1.414477337	1.634633057	1.727508665	1.289776988	1.457100494	-2.248373935	-1.601012496	-0.34693411	-1.013751417	-0.886196465	-0.856121088	-0.673039151	-1.011362403	4	XM_393777.6	sbm
LOC113219358	-2.172028864	-0.123151345	3.27730505	3.430221437	1.194820112	0.675460229	1.158651832	-1.151253648	-0.592722842	0.412410139	-0.796683906	0.277936314	-5.171873433	-0.419091075	4	XM_026445952.1
LOC100577844	1.88642007	1.343704261	1.43348809	0.389058068	0.472782475	0.215944087	1.058717729	-0.203661261	-0.996929664	1.086692212	-2.059324932	-2.155009076	-0.43110229	-2.040779767	4	XM_006565533.3	spz
LOC411372	1.681769566	1.268365639	1.055069278	0.788981377	1.239161688	0.132602273	1.616213699	-1.197709128	-0.508118615	0.592869284	-1.236306429	-0.921485191	-2.223333881	-2.28807956	4	XM_394846.6	Gss2
LOC100577344	1.86958104	0.788305054	0.998486493	0.709586138	0.915982477	-0.787107016	2.040265195	-1.459049372	-1.781146788	1.418796989	-1.25238511	-0.416047589	-1.602698462	-1.44256905	4	XM_003250835.3	arx
LOC726591	1.335782412	0.978597719	0.765385067	1.290565778	1.081907468	1.271697861	-3.18912568	-2.597066083	0.032923538	-0.357720207	-0.002430194	-0.234670583	-0.096122417	-0.279724678	4	XM_026439758.1	CG13032
LOC413567	1.659227938	1.974274647	1.816044643	1.151754025	1.624815643	1.220627622	-0.822602996	-0.555940082	-1.181020654	-1.665577877	-1.324466387	-1.476904263	-1.206061251	-1.214171007	4	XM_397008.5	CG7322
LOC725334	0.957804184	0.715521132	0.321556833	1.951160811	1.329028052	0.787589792	1.883980156	0.655904004	-0.34382958	-1.730478406	-1.637756754	-1.699050987	-1.926600315	-1.264828922	4	XM_026442169.1	CG30259
LOC413705	2.675937997	1.205430891	2.246189676	3.007937485	2.631069815	1.980931637	-1.417793223	-1.761386325	-1.761386325	-1.761386325	-1.761386325	-1.761386325	-1.761386325	-1.761386325	4	XM_006562100.3	Cht8
LOC412619	1.091449002	2.340798333	1.739443613	0.526746136	1.718004752	1.057980857	0.17514265	0.213596557	-1.347478428	-1.630803568	-1.327684133	-1.600861415	-1.469999979	-1.486334377	4	XM_396074.6	Prat
LOC412796	2.591310556	1.273697643	1.350573533	0.983869786	1.300494566	-0.586565224	0.623674979	-1.415216193	-1.96182703	0.868616144	-1.055179816	-1.441835219	-0.658109567	-1.873504159	4	XM_006563643.3	CG5044
LOC552014	1.945935153	0.906984804	1.545618739	1.344739511	2.05288815	1.40149895	-0.615397858	-1.768583126	-1.884606463	-0.545049498	-1.213036912	-1.153923575	-0.763056413	-1.254011461	4	XM_624394.5	CG11134
LOC725456	0.086361415	0.534828671	1.314177513	0.996866254	1.351947947	1.369983207	-3.222790625	-1.438408977	-2.207395533	-0.684980018	0.665791695	0.169654666	0.668905463	0.395058322	4	XM_026445123.1	NAAT1
LOC726315	0.128927125	0.689378445	0.509283907	2.018814051	1.657335028	1.491369325	1.142583607	0.477267178	-2.427255519	-1.587228295	-0.358571079	-1.537255876	0.045861451	-2.250509349	4	XM_026442378.1	CG15533
LOC551109	0.946888937	0.445238049	0.512026574	0.894515324	2.004254017	-0.109300782	2.431688863	1.14363571	-1.228642335	-1.205244221	-0.893814921	-1.565439817	-1.880842373	-1.494963025	4	XM_623505.6	Klp61F
LOC551005	1.276156357	1.613935906	1.839687159	1.355974026	0.970788476	1.08278677	-2.573955197	-2.15333799	-0.487040297	-1.121395766	-0.437628011	-0.700159818	-0.053128485	-0.61268313	4	XM_006557583.3	Hex
LOC107964158	1.85781169	0.747045587	1.593601372	1.436928819	1.200081682	1.869412901	-1.42072602	-0.515916494	-0.927822779	-1.531382451	-1.569551485	-0.73474436	-0.65118152	-1.353556941	4	XR_001702356.2
LOC724838	1.939960154	1.135507909	1.920190956	1.341511819	1.659729197	1.110472645	-1.49229779	-0.743153943	-0.845488014	-1.274298049	-1.04046699	-1.34582692	-1.163534062	-1.202306914	4	XM_026443365.1
LOC113219044	0.861140223	1.554364819	0.579427087	1.244578113	2.179349918	2.08341607	-1.95696141	-0.815782592	-1.230598242	-1.574022083	-0.777853513	-0.177488348	-0.943278103	-1.026291938	4	XR_003305468.1
LOC113218580	1.823151461	0.395870895	0.371984893	0.458520869	1.023717869	-2.020483162	2.006406289	-1.900981453	-0.795755483	2.118587276	-1.101560942	-0.579485356	-0.546469148	-1.253504009	4	XM_026445300.1	CG4679
LOC725165	2.417258304	1.640425743	2.402214527	2.058236123	1.880730504	1.907756746	-3.364415426	-3.364415426	-1.048743201	-1.65955818	-0.519981523	-1.832429823	1.063279592	-1.580357961	4	XM_016918054.2	Eglp4
LOC113218784	1.421239527	1.298069464	1.116381487	1.455598762	2.475031317	0.836152001	-0.692257961	-1.503921154	-1.483697349	-0.25450339	-1.073646253	-1.287844547	-1.756972765	-0.54962914	4	XM_026440869.1	CG14762
LOC411171	1.56470126	2.150903933	1.399267698	1.002562842	0.804773943	-0.345382833	1.382952212	-0.928099239	-1.06087843	0.306348438	-1.138767855	-1.415230957	-1.747495185	-1.975655828	4	XM_016912741.2	HIP
LOC107964857	1.690601542	1.28469155	1.631337256	1.648777356	1.661343136	1.168949076	-0.795715536	-1.640990816	-1.105145044	-0.87995801	-1.21555391	-0.983216051	-1.559592005	-0.905528545	4	XR_001703970.2
LOC113218590	0.677841755	-2.53472583	0.423231278	-0.808260078	0.315997839	0.639556288	0.359592332	0.16224146	1.337658137	-1.978185245	-2.70644105	1.017929463	1.273758157	1.819805494	4	XM_026439017.1	primo
LOC102653658	1.195253242	1.164985093	1.26659652	1.355160215	0.67369972	1.116529275	0.793059945	1.051061114	-0.583847259	-0.73144015	-1.833319304	-1.737043703	-2.626602536	-1.104092173	4	XM_006561914.3
LOC552146	1.066400322	0.800099985	0.835188556	1.18861265	0.275785579	0.659405987	1.775976093	1.857243865	-0.648296832	-0.618913362	-1.981855065	-2.077539208	-1.691345012	-1.440763559	4	XM_026444647.1
Pih1d1	2.119274216	0.74282951	1.181224236	0.640669424	0.379116979	0.086459132	2.329926699	-1.584082324	-1.321914345	0.770966557	-1.879920456	-1.369679903	-0.587877101	-1.506992624	4
LOC102653850	1.57559262	1.020198992	1.354405491	1.290211222	0.355151847	1.648603075	-2.764716294	-2.764716294	0.9285027	-0.300065411	-0.561105795	-0.656789938	-0.450927889	-0.674344326	4	XR_003306204.1
Tret1	0.849954887	1.341581986	-0.117721922	2.256249753	0.837160163	1.226989842	0.579398697	0.826595579	-0.901285729	-1.226978601	-1.228410581	-1.384751603	-1.688456247	-1.370326226	4	XM_006570577.3	Tret1
LOC727257	1.117172385	0.966470895	1.087117649	1.188320846	2.004046114	1.29719439	0.2811425	-0.767128297	-2.497060735	-0.350354651	-1.184739775	-1.099837696	-0.715472327	-1.326871298	4	XM_026440842.1	Pex13
LOC552755	1.780856312	0.803043681	1.221540809	0.781432395	1.434155136	0.055357776	0.923285713	-2.066558025	-1.404745702	0.44322102	-1.116748577	-0.741186186	-0.797231521	-1.316422831	4	XM_625131.6	Gmer
LOC412985	1.125604946	0.749699622	0.009074666	0.209940309	1.279081043	0.34109059	1.102964702	-1.599578416	-3.182795594	0.883474991	-0.837695959	0.475919183	-0.162438921	-0.394341162	4	XM_396436.7	Ns4
LOC726279	1.720796675	0.590091735	0.076060707	0.044229533	0.621128894	-1.135124241	2.247761267	-0.78231071	-1.087394537	1.717380579	-0.639078342	-0.950593545	-0.784822536	-1.638125481	4	XM_001122030.4	Mpp6
LOC100578205	1.245480874	0.492658273	1.775255896	1.518570259	1.094815664	1.107356719	0.488130977	-1.693041761	-1.321789918	-0.389528244	-1.149529121	-0.990665234	-1.083066805	-1.09464758	4	NM_001256038.1	dgt6
LOC100576161	-0.117879626	-0.225085662	-0.597409707	-0.402843627	-0.691481262	-0.689298328	3.747340659	4.146457162	-3.021236933	-2.862249284	0.147596159	-1.659215185	3.762442528	-1.537136895	4	XR_003305349.1	CG14096
LOC408828	1.066406788	1.191926298	1.476227833	1.733115752	0.874451799	1.52458639	-1.644801812	-0.918057867	-0.869585276	-1.096463896	-0.86249167	-1.069695787	-0.470471985	-0.935146566	4	XM_006562140.3	CG1358
LOC102654465	2.081267638	0.05789619	-0.081530211	0.422728311	0.64025945	-1.561312872	1.081053263	-2.01507642	-1.077844919	2.132095586	-0.326026075	-0.040471839	-0.559464827	-0.753573275	4	XM_026440128.1	Egm
LOC412449	1.259698887	0.674152271	0.702290793	0.973582366	0.608397593	0.785935745	1.340924886	1.286877193	-2.181441005	-0.477746314	-0.9415854	-1.531588553	-1.150259029	-1.349239432	4	XM_395906.6	CG17493
LOC552600	1.268834776	1.449579299	1.224532329	1.516780923	0.727005216	1.74261142	-0.563396112	-0.825027198	-1.008570265	-1.110620807	-1.157428579	-1.290845677	-0.932961685	-1.040493641	4	XM_624974.6	GILT1
LOC726646	1.869994144	0.316762333	0.81961986	0.866066155	0.472993191	0.728457886	1.645135766	0.714820937	-1.599369868	-0.5084013	-1.111588381	-1.717634486	-0.974032402	-1.522823835	4	XM_026440425.1	Cyp6a13
LOC552328	1.718727126	0.872495672	1.3639209	0.719064751	1.017098077	0.664838018	0.483132501	0.943463593	-0.775041731	-1.8134991	-1.359893051	-1.101734501	-1.556093753	-1.176478503	4	XM_624704.6	GlyS
Hbg2	2.535019734	2.341939537	2.097455094	2.179254958	1.860995066	1.609800536	0.13909401	1.162737151	-3.040643186	-3.35883787	-1.214979199	-3.207884161	-0.155312452	-2.948639218	4	NM_001040259.1	Mal
LOC726571	1.362815672	1.139699284	1.190038039	0.808282029	1.03875789	0.144107157	-0.650285534	1.537456556	-0.71424187	0.027913456	-1.032574196	-1.05959366	-2.237412656	-1.554962166	4	XM_001122299.4	CG9449
LOC411813	0.732620971	1.134858384	1.902405192	1.219514331	1.189987112	1.593138708	-0.806728686	-0.680109418	-1.201086213	-1.493692757	-0.706649958	-0.729320945	-1.371043372	-0.78389335	4	XM_006559258.3	Men
LOC100578824	0.741103343	0.504540517	0.490822264	0.51393631	0.300765319	0.146594678	1.541237365	2.430091719	-0.74905511	-0.243338556	-1.523796743	-1.151611453	-2.086000921	-0.915288733	4	XM_003250427.4	opa
LOC550922	-0.586168893	-0.078503397	-0.091900452	-0.386418428	-0.379694591	-0.759379461	2.551059127	2.929887504	-0.66767201	-0.468911213	-1.00296995	-0.151814427	-1.05151902	0.144005212	4	XM_623263.5	mab
LOC552740	1.753171096	0.83901217	1.247594051	0.690700417	1.188334949	0.511846419	0.972249588	-1.569031895	-1.728211792	0.381850708	-0.876915923	-0.757013937	-1.664847391	-0.98873846	4	XM_625115.6	Mtap
LOC102656527	0.880848604	0.196246418	1.734916831	0.638620826	1.174820646	1.805198967	-1.004276218	-2.184810559	-1.409312146	0.683568756	-0.632498735	-1.048801222	-0.675274903	-0.159247265	4	XR_407843.3
LOC102656433	1.321563162	0.063666726	0.351730689	0.029452195	1.771866911	0.346780046	1.891692991	-0.852923555	-1.814507699	1.072218157	-0.515852859	-1.587897932	-0.681277449	-1.396511382	4	XM_006560428.3
LOC100578446	1.339178956	1.34731825	0.809013947	1.851483737	0.574945625	1.351197608	-1.930057467	-1.463952399	-1.049915133	0.1018333	-0.955767094	-0.765239294	-0.50498195	-0.705058086	4	XM_016911966.2	Ptx1
LOC724653	-0.113297206	0.091097051	0.175645178	-0.250768818	-0.097127284	0.736776926	2.432695749	2.26729152	0.148831232	-0.444719816	-1.124182583	-0.844237703	-2.089832776	-0.888171471	4	XM_001120545.4	IFT43
LOC552509	1.423871209	0.702473135	0.990593693	0.498804545	0.844851663	-0.718182048	1.690086295	-1.504545219	-2.101343086	1.368761915	-0.785673652	-0.565134886	-0.901233794	-0.943329769	4	XM_006564270.3	CG40813
LOC725552	1.438719204	1.691200723	1.50270983	1.185584868	0.987605881	1.039980021	-1.057973385	-0.288780359	-1.044386092	-1.125046467	-1.415524205	-1.18425484	-0.604070533	-1.125764647	4	XM_006569901.3	RpI1
LOC113219153	-0.025864338	0.377698507	-0.543736417	0.590267476	-0.651210034	-1.107422547	2.148742715	2.85534151	0.426422484	-1.060169917	-0.529747202	-1.158870154	-0.612400866	-0.709051217	4	XR_003305859.1
Pgrp-s3	1.518915303	0.946176403	0.785267176	1.458198246	0.784483925	0.517404078	1.421823859	-1.417237924	-1.416380137	0.238042521	-1.604236522	-0.706415487	-1.640131974	-0.885909467	4
LOC551695	0.505639651	0.122606436	0.757765764	0.445849615	0.985201822	0.192577392	1.47673246	-1.491042066	-3.145570265	1.488385563	-0.747663591	0.207746948	-0.567214477	-0.231015252	4	XM_624083.6	pen
LOC411822	1.067542032	1.140675971	1.589321568	1.307152048	1.480254541	1.216339891	-0.968731935	-0.990766596	-1.562097156	-1.848954964	-0.509007014	-0.794317223	-1.013442909	-0.113968255	4	XM_026442860.1	Aldh
LOC551941	0.701988335	1.992553461	0.931821687	1.855302492	0.831322174	1.383492809	-1.477147649	-0.750305158	-0.524294579	-1.73775451	-0.646783141	-0.713146122	-0.921012529	-0.926037271	4	XM_026443772.1	CG4025
LOC413551	2.715627972	1.858585732	2.44941268	2.429026796	2.513198081	2.554110251	-1.468885529	-3.131622953	-2.960729447	-1.954391178	-1.393462695	-1.532812468	-0.426100893	-1.651956349	4	XM_396993.7	DPCoAC
LOC102655983	-0.554546862	0.494564847	0.982157422	0.528702745	1.520415495	1.532114342	-2.258533273	-2.326920944	-1.328831901	-0.253305526	0.605815815	0.564908727	-0.194325722	0.687784836	4	XM_026443969.1	CG6125
LOC411200	1.518599061	1.867998243	2.292184972	3.004344689	2.600920478	3.340136248	-1.429500023	-2.140776716	-1.340141847	-1.629575317	-1.80370602	-2.085683443	-3.10330042	-1.091499905	4	XM_394674.6	Trh
LOC413763	2.190390126	0.457086685	1.189141919	0.636410168	1.366062179	0.502547022	0.250223032	-1.704554888	-1.410526217	0.666105933	-1.497890626	-0.891820912	-0.155551896	-1.597622524	4	XM_026440853.1	Hmgs
LOC100576174	1.325054215	0.420228561	0.604621176	0.228721209	1.261104701	-0.78662531	1.617849201	-1.702277862	-1.835023202	1.956601706	-0.818867578	-0.374258894	-1.145853597	-0.751274325	4	XM_003249640.4	crim
LOC102656338	-0.432827307	1.106959214	0.755079375	1.715343898	1.304654374	1.834971081	-1.800234776	-1.964728863	-0.940930895	-1.247185009	0.260515906	-0.034887529	-0.591799372	0.035069905	4	XR_003305319.1
LOC550854	1.576513996	0.400273372	0.584665987	0.419689027	0.743235345	-0.888953579	2.319279167	-0.18980153	-1.163789687	1.268659601	-1.020064593	-0.865593015	-1.310045208	-1.874068883	4	XM_623244.6	CG7519
Cpf1	0.686606925	1.434400589	1.76422115	1.638399005	1.029283973	2.099875867	1.895230523	3.915419234	-2.284154547	-2.425940675	-2.318939436	-2.440747607	-2.692009561	-2.30164544	4
LOC100577751	0.320615497	0.729020883	0.200947093	0.754475957	0.324067004	0.52600365	1.76814542	2.420651176	-0.735310966	-1.609584727	-1.282725228	-1.24939773	-1.40845832	-0.758449709	4	XM_026439189.1	Lim1
LOC726418	0.830833729	1.626454499	1.590345417	1.656518558	0.622420448	1.593671606	-0.86799945	-0.569866633	-0.752258759	-1.36811624	-0.986887472	-1.082027013	-1.110969282	-1.182119407	4	XM_001122155.5	Fmo
LOC725905	1.693995448	0.918566558	0.615506667	0.476767016	0.506512662	-0.976601732	1.834268992	-1.456686641	-1.194518662	1.641198212	-0.935949949	-0.834007737	-0.66661838	-1.622432456	4	XM_026440111.1	Prp18
LOC100578669	0.779809016	0.830723001	1.161116389	0.861961255	0.553653562	0.960086326	0.904879766	1.469715378	0.037608086	-1.971394877	-1.398204344	-1.186105832	-1.941925208	-1.061922519	4	XR_003305719.1
LOC725400	1.787562752	2.565702506	2.29160891	1.366651773	2.545051929	1.695838533	-5.773026855	-2.334644869	0.0190105	-0.69139313	-0.665077324	-0.917789431	-1.000137317	-0.889357976	4	XM_016911191.2	Hpd
LOC552078	1.321301269	2.155996449	1.39286601	2.619249798	1.738226887	2.461786906	1.019409754	2.18100547	-2.284582061	-1.548864065	-2.277303443	-2.725513864	-3.407764258	-2.645814852	4	XM_006560577.3	CG32473
LOC100576348	1.749597741	0.483642621	0.325732154	0.56574194	0.649321483	-0.479341836	1.979918174	-0.671859469	-1.233655697	1.564268066	-1.974800173	-0.915053024	-0.763991307	-1.279520674	4	XM_016917321.2
LOC551685	1.001307062	1.334803897	0.838062485	1.454445912	1.077008843	0.957763131	-2.582796524	-1.996173173	0.285915567	-0.411365757	-0.27511902	-0.357677113	-0.674199509	-0.651975803	4	XM_026445858.1
LOC107964008	1.360855431	1.631553807	1.370621137	0.805128497	0.912699679	0.914766574	-1.323504727	-1.661870301	-1.76152677	-0.77282689	-0.242404175	-1.44746788	0.635683808	-0.42170819	4	XR_003304991.1
LOC552459	1.792584813	2.680513508	2.436158787	2.69446466	2.567548463	1.899313402	-3.509898676	-2.508942525	-2.018557468	-2.186786695	-1.624066236	-1.721608633	0.749669871	-1.250393271	4	XM_016914755.2	Cpr47Ef
LOC551304	1.314724427	0.45186113	0.844681921	0.694234035	1.474402097	-0.21478538	1.630247707	-2.229056684	-1.019870087	1.085053543	-1.021270732	-0.71468216	-0.796301078	-1.49923874	4	NM_001278332.1
LOC412301	1.549843795	1.227165188	0.9584373	0.730049147	0.481599218	-0.038168487	-0.406073254	-3.196028839	-0.880356614	1.308317017	-0.458979531	-0.80189054	0.067864476	-0.541778876	4	XM_016916351.2	CG9449
LOC411381	1.407045812	1.785162328	1.72860437	2.799480799	2.202285353	3.027108194	-3.250421689	-2.528896693	-3.014368359	-3.123413991	-0.288202981	-0.947077687	0.796059566	-0.593365023	4	XM_394855.6	Drice
LOC726997	1.058284376	0.791318127	0.766857667	0.675293006	0.374184762	0.466517138	0.873062651	1.96747331	0.290779341	-0.380259573	-2.01199335	-1.761359487	-1.365894813	-1.744263154	4	XM_026444930.1
Cyp4g11	2.172556774	2.445733693	2.473106387	2.696739865	1.855954769	2.447025813	-2.119445435	-0.277032341	-2.334871178	-3.785239331	-1.513038211	-2.274532692	0.437269848	-2.224227962	4	XM_006559340.3	Cyp4g15
LOC410149	1.885762201	3.26428285	2.505558831	1.826016045	2.043250401	2.329893471	-3.165928216	-4.217347298	-1.033725726	-2.204986975	-0.998719259	-1.277066229	-0.047500582	-0.909489515	4	XM_393632.7
LOC552195	2.436070263	-1.297566752	2.426272799	3.158541208	2.334203786	-4.892044271	1.569480951	2.114783615	-0.418390426	-3.963020872	-0.722026255	-0.646210987	-1.06021113	-1.03988193	4	XM_006562168.3	CG42700
LOC724126	2.698512567	2.232391379	3.010793915	1.799869048	2.046023949	1.812052509	-5.104295008	-4.407604011	-0.778561915	-1.817162719	-0.776547679	-1.047461097	1.059138914	-0.727149852	4	XM_001119858.5	AANATL5
LOC552728	3.218400262	2.556308719	2.321788774	2.355189932	2.133331048	0.893679069	2.7253752	-0.535827404	-3.616896131	-1.275496648	-2.595151081	-2.656445314	-2.400313084	-3.123943342	4	XM_026443413.1	CG2145
LOC408280	2.29311554	2.163281593	2.357427699	2.37793139	1.5784019	2.389108377	0.907095531	2.67538932	-3.273039595	-2.217744193	-3.462260994	-3.32940891	-1.456420299	-3.002877359	4	XM_397488.7
LOC550941	2.056618322	2.143462855	1.616173518	2.109523672	2.19224365	1.254310963	2.869667717	2.716227442	-2.724004549	-1.600531778	-2.920186211	-2.981480444	-3.941931261	-2.790093894	4	XM_026445674.1	CG11147
LOC107964879	-1.916318119	4.347679884	1.838395348	3.553324504	0.699268357	5.147018692	-1.572725017	-0.598734937	-1.916318119	-1.916318119	-1.916318119	-1.916318119	-1.916318119	-1.916318119	4	XR_001704036.2
LOC102655690	-0.113839035	0.469557245	0.323783701	0.438295346	-1.018273923	0.127134793	5.134896459	6.202492672	-0.670710677	-1.818487338	-2.12266236	-1.92965089	-2.992640368	-2.029895625	4	XM_026442256.1	Cpr72Eb
LOC408534	1.9214205	2.481848999	2.06097663	2.490500039	2.533140374	2.40365543	-5.480667383	-5.480667383	-0.443859631	-1.192919749	-0.30943275	-0.273364889	-0.417296742	-0.293333445	4	XM_016916502.2	CG6041
LOC411330	2.26904979	2.078880427	1.7026348	2.590015585	1.538533634	1.796938473	1.265884483	2.394274691	0.076983789	0.243339115	-3.898524624	-3.913839887	-3.982850705	-4.161319572	4	XM_026442960.1
LOC412273	1.287905916	1.477948294	1.277252514	1.745795267	0.785347395	1.204355508	3.82843692	4.438246681	-1.367805989	-2.104906812	-3.752439748	-4.231370746	-0.753526105	-3.835239093	4	XM_026444020.1	Cht10
LOC113218518	0.567887609	1.756643079	2.328733222	2.893949975	2.765261887	2.839429306	-3.174386388	-3.384069087	-3.967811219	-2.495025676	-0.754432441	0.577696987	0.444956861	-0.398834117	4	XM_006563358.3
LOC410729	2.221997503	1.940474416	2.376798378	2.212632325	2.201368051	1.980854052	-6.067154707	-5.60649506	-0.078625039	-1.212745853	-0.249251568	-0.23249531	1.024833628	-0.512190816	4	XM_623673.6	CG3734
LOC100578920	0.613080747	1.235898305	1.696033747	1.606437374	0.936920903	1.567725796	4.565978126	4.874253051	-3.004225241	-2.075201843	-3.004225241	-3.004225241	-3.004225241	-3.004225241	4	XM_003249340.4
LOC100576602	1.396794349	1.575952222	1.293668349	1.811842203	1.047905008	1.556491395	3.442670539	4.757076978	-2.24692326	-1.122416417	-4.742983323	-1.644135487	-2.875912023	-4.250030534	4	XR_003306485.1
LOC408421	2.938197205	2.329073711	2.541596286	2.507957213	1.962729087	2.057505679	-6.944957351	-4.607700796	-0.812114456	-1.585590182	-0.370532726	-0.409389338	0.525921346	-0.132695678	4	XM_006560410.3	CG10513
LOC411706	2.375126324	2.171682059	2.176506716	2.528484278	1.898804882	2.194054424	2.134250423	4.190569041	-3.612786154	-3.612786154	-3.612786154	-2.338448865	-2.879884665	-3.612786154	4	XM_026441933.1	CG7365
LOC107965774	1.980980391	1.859424903	1.788752958	-4.330718481	-2.497074839	1.913267854	3.993320652	2.990752845	-4.330718481	1.80175518	-4.330718481	1.828565186	-4.330718481	1.663128793	4	XM_026439034.1
LOC100577362	1.418013401	1.478467238	1.20430665	1.628827668	1.235940353	1.369074474	4.764557819	6.081387735	-1.638502136	-2.550169729	-4.30997608	-3.581202664	-4.598819641	-2.501905088	4	XM_003250646.4	CG32036
LOC726352	2.322967404	2.490895518	2.220113554	2.471539065	2.05168554	2.50871617	-7.337493213	-7.646001649	0.318578308	0.663188182	-0.06723134	0.799887077	-1.084330763	0.287486148	4	XM_016915694.2	CG8172
LOC113219265	3.317392879	2.159536371	2.680793222	2.858426334	2.337467877	2.604655753	-7.355086393	-8.531003707	0.926716478	0.882892208	-0.092476667	0.015567963	-1.844400452	0.039518134	4	XM_026445472.1	CG31954
LOC102655844	-0.380634472	-0.660746676	-0.741193589	-0.826125721	-1.647112996	-0.774548924	8.608559737	8.975735396	-3.501607503	-0.817418823	-1.903711264	-3.51328661	0.518196743	-3.336105296	4	XM_006565721.3
LOC102653832	2.207343056	2.428281771	2.573133671	2.761744026	1.710994812	2.67861052	4.879699219	5.874450934	-2.671020054	-3.504567274	-4.302270118	-4.543826343	-5.062819331	-5.02975489	4	XM_006560093.3
LOC408452	2.476894373	3.085907543	2.53100858	2.642635835	2.444418378	1.346517866	-7.140784519	-2.035520768	-0.21405854	-1.088794526	-1.629608905	-2.01786341	0.112892662	-0.513644567	4	XM_392000.7	Cyp9b2
LOC725146	1.501864031	1.141703422	1.640317765	1.002804458	1.353023668	1.146963556	-0.944891388	-0.593841358	-1.13623709	-1.690274316	-1.018243444	-0.928741566	-0.425300653	-1.049147087	4	XM_026440554.1
LOC550965	1.662180582	2.728309776	2.42823006	2.571446117	1.475270805	2.175466728	1.426551143	1.449129363	-2.284999098	-2.883325087	-2.590367209	-2.543080029	-3.588869661	-2.025943491	4	XM_623359.6	Cyp6a14
LOC725903	1.868564464	1.321094273	1.096907415	0.984321135	1.182590864	0.310966698	3.560914973	4.293314515	-1.852092733	-1.903601256	-2.613572093	-2.211036726	-3.228653703	-2.809717825	4	XM_001121697.5	CG33299
LOC100578811	1.666786675	-0.097253248	0.546591973	-0.059539466	-0.093145371	-1.086545314	1.163377586	-2.191093636	-1.466694526	2.440036529	-0.618135659	-0.073295128	0.052070225	-0.18316064	4	XM_016914239.2	CG12935
LOC551401	2.35529481	2.709049667	3.085195664	2.713710607	1.411975382	2.345230073	-0.454064643	-0.440609473	-2.031542151	-3.02554074	-1.827356045	-1.934395442	-3.10048861	-1.806459098	4	XM_026442355.1	CG8665
LOC412199	1.300842954	1.108261809	0.711939126	0.37123172	0.300628989	-0.361323618	1.868001118	-2.452199665	-0.76039235	1.247893442	-0.635428139	-0.239531123	-1.14880097	-1.311123295	4	XM_395661.7	Ada1
LOC409882	0.723659834	2.062045857	1.457376165	0.799870795	0.72280789	1.481063495	-1.278016067	-0.173185274	-0.116232656	-1.303491897	-0.59973847	-1.142678926	-1.590930277	-1.042550469	4	XM_016912172.2	mtd
LOC551353	1.826768892	1.24469735	1.784385214	0.64635559	1.582410855	0.466913654	-1.048767227	-0.668610066	-0.414069944	-1.017216414	-1.035454213	-1.333879998	-1.043626924	-0.989906768	4	XM_623750.6	l
LOC409847	0.704794396	1.638977187	0.81908133	0.510580213	0.445895352	0.491095219	1.083218811	1.786556203	-0.835057414	-0.845654157	-1.281418143	-1.643285378	-1.616731719	-1.258051901	4	XM_006560115.3	Pdh
LOC408596	1.216513909	0.772354609	1.793579258	0.762934864	0.353903611	1.591428885	-1.29182453	0.570728382	-1.485987192	-2.065208685	-0.25557564	-1.213223715	-0.339945104	-0.409678652	4	XM_392138.5	Cralbp
LOC411603	2.111190088	0.51637128	-0.025895154	0.636843771	0.586049171	-0.781442118	1.641517262	-0.553953082	-1.245634513	1.673451599	-0.860251267	-1.247170617	-1.041308568	-1.409767854	4	XM_006567722.3	CG3735
LOC551740	1.985555459	0.432814669	0.001628681	0.298705803	0.78533343	-0.896730353	1.940509919	-1.061537504	-1.476353154	1.531960295	-1.023608426	-0.218470606	-1.189033015	-1.110775197	4	XM_625261.6	Nse4
LOC725899	1.409605347	1.480784638	1.089207369	1.512044028	1.067226157	1.352134479	-1.354953996	-0.921339087	-0.695416691	-1.144250696	-0.767251038	-1.171829415	-0.92275386	-0.933207234	4	XM_026440704.1	CG5731
LOC725671	1.934751909	1.249801018	1.92703675	1.882659383	1.834068553	2.274672538	-4.832828458	-5.686216452	0.252505639	-0.579888747	-0.104805299	-0.194838538	0.186417962	-0.143336258	4	XM_006561640.3	C15
LOC413714	1.708049205	0.597430107	0.8862909	1.177693518	0.689033735	-0.537840303	1.267964628	-1.190761298	-1.853217937	1.23422142	-1.229358599	-0.334121262	-1.325317655	-1.090066459	4	XM_397155.7	l
LOC726584	0.673005856	0.72277498	1.469559346	1.19187853	1.314809997	1.540550081	-1.845908609	-1.78366638	-1.140525807	-1.392289447	-0.275239729	-0.226062845	0.062789405	-0.311675379	4	XM_006560894.3	Syx1A
LOC726961	1.249399415	0.367172786	0.592356633	0.193837567	0.580939884	-0.675101779	2.126513685	-1.209722931	-2.083475257	1.587108181	-1.459615919	-0.036668789	-0.399333103	-0.833410375	4	XM_001122678.5	CG1575
LOC100577161	2.485149983	1.36433291	2.242837129	1.512429429	3.770597656	2.186370467	-3.636553852	-3.175894206	-3.246305904	-0.359580048	-0.85452887	-1.347285899	-0.020050358	-0.921518436	4	XM_003251822.4	e
LOC411863	1.456435258	0.886565187	0.671283111	1.544649677	0.636717544	-0.467632917	1.325599985	-0.247767086	-1.602940299	0.968961871	-1.477976087	-1.000152526	-1.049062863	-1.644680855	4	XM_395330.6	CG31937
LOC411290	2.819559788	0.708850684	2.487290439	2.951395496	2.238761002	3.188119813	-0.314228641	-0.188012267	-2.266681046	-2.964176492	-2.360535994	-2.437822176	-1.532119511	-2.330401097	4	XM_006569773.3
LOC726288	2.81820542	1.655881432	3.105726309	3.08698481	-0.068611503	3.350860542	-1.171175635	-0.34251691	-3.423585637	-2.885550793	-2.401840587	-1.315659281	-0.769189994	-1.639528172	4	XM_001122039.5	CG13616
LOC725041	0.661043018	2.363982323	1.108675177	1.421924934	0.667181448	1.262075282	2.999963033	4.029483444	-2.276605558	-1.774119288	-3.010446608	-3.010446608	-1.432263989	-3.010446608	4	XM_001120937.5	CG7509
LOC408474	2.602627184	2.651623752	2.920105215	2.23042765	2.248247494	1.790954701	-4.618831762	-3.000914799	-1.019449672	-1.540533347	-0.825064706	-1.476259517	-0.343011607	-1.619920587	4	XM_006564806.3	CG42249
LOC724418	3.213583372	2.671837934	2.246757565	2.089329898	2.076713439	1.212127801	-3.475868048	-4.529432496	-1.366460139	0.986183506	-1.908408222	-0.517338914	-0.914295205	-1.784730491	4	XM_001120274.5	Acph
LOC102655710	2.900666999	2.264717508	2.024375969	2.565390612	2.05809834	1.622666651	-4.877960684	-3.996611159	-0.307355008	0.36705311	-1.229261669	-0.875000638	-1.618584228	-0.898195804	4	XM_006562285.3	CG15635
LOC725031	1.623876536	0.659591462	1.513743056	1.116634264	1.616429278	0.944209035	-0.974548521	0.080527672	-1.194882788	-1.655932445	-0.950082273	-0.916669248	-0.911608824	-0.951287203	4	XM_003251802.3	Baldspot
LOC726941	1.595769608	0.998408565	0.21463872	0.533127131	0.766008374	-0.726807411	1.449216989	-1.857554588	0.187030981	1.771198259	-1.336817896	0.144800879	-1.958554723	-1.780464888	4	XM_006561817.3	ABCA
LOC100578226	0.740115532	0.825512978	-0.153964228	1.768159634	0.922392179	0.590207019	1.449506508	1.497419193	-0.877588343	-1.263940303	-0.993358502	-1.322675597	-1.616754237	-1.565031833	4	XM_003249259.4	opa
LOC410438	1.353718041	0.784162493	0.798977818	1.466346855	1.385474525	-0.075277286	0.249065419	1.275032838	0.007446993	-1.719908742	-1.627187091	-1.116946538	-1.916030651	-0.864874675	4	XM_006560409.3	amon
LOC100578085	1.356787903	1.314454767	1.604220038	1.260483895	0.699772684	1.054971188	-0.344681038	0.527502575	-0.10128057	-0.88279041	-1.384048092	-1.505216403	-2.36570786	-1.234468676	4	XM_003251062.4
LOC409171	1.075270745	1.055666709	0.731197753	1.037534682	1.143228514	1.082098259	-2.94997513	-2.392502868	0.384936715	-0.879213966	0.059584999	0.073875414	-0.270159356	-0.151542471	4	XM_026443850.1	CG10175
LOC724687	0.611454927	0.591004429	0.415369988	0.919628511	0.521663634	0.428753416	2.385054596	1.80211792	-1.403280572	-1.306116439	-1.017897327	-1.980757429	-1.198954627	-0.768041027	4	XM_026444715.1
LOC100576617	1.99069038	3.584028725	2.043547008	2.369274319	1.823143868	1.927051443	-0.37215296	-0.066000912	-1.969929503	-2.165735709	-2.104274997	-2.145053346	-2.703770553	-2.210817764	4	XM_026444801.1
LOC102654929	2.167269696	1.271257248	1.682726314	0.700299887	0.852758723	0.971559911	-0.817356054	0.02973908	-0.23716711	-0.806192784	-1.164385842	-1.535111276	-2.058956581	-1.056441212	4	XR_003305976.1
LOC100576760	1.711536234	1.245919711	1.761663398	3.260632031	2.309858299	2.840417389	0.101734471	0.386516573	-1.724738295	-2.181645824	-1.85148526	-2.495627144	-2.994318633	-2.370462949	4	XM_006569790.3
LOC410238	1.480043004	0.687087124	-0.043029201	0.321375731	0.167258437	0.423853286	2.278608646	-0.868846159	-1.346344641	1.940074502	-0.950387681	-1.03228575	-0.986088734	-2.071318564	4	XM_393720.7	CG12818
LOC551097	1.98734949	0.822748728	0.535879982	0.641143136	0.931894418	-0.275310336	1.828219585	-2.033214426	-1.482014522	0.969955701	-1.318301718	-1.410535522	-0.189919548	-1.007894969	4	XM_623495.6	Mtr3
LOC412432	1.982474832	0.425159634	0.490293624	0.293204478	0.849691886	-0.291627598	1.956738437	-1.548078014	-1.385196491	1.7261106	-1.14800624	-1.168926365	-0.825807171	-1.356031612	4	XM_026439715.1	Atf6
LOC412876	1.846933342	0.705067632	2.232531656	0.739933855	1.307715401	1.198363707	-1.417550351	-0.957487582	-1.373764533	-1.451372709	-0.554175754	-0.757514001	-0.806905167	-0.711775496	4	XM_006568043.3	PCB
LOC410405	1.682204402	0.75852182	1.673203897	2.505370998	1.966207309	2.386533791	-2.842280832	-1.070666451	-1.022310288	-2.140348324	-2.565335154	-1.745528781	3.114171675	-2.699744062	4	XM_393885.5
LOC726722	1.151553921	1.243477804	1.659682171	1.151309617	0.909118592	1.261440543	0.36173161	0.250971485	-0.488985139	-1.557950478	-0.999922936	-1.532480397	-1.910060109	-1.499886683	4	XM_026441539.1
LOC409360	0.785274203	1.813185605	0.785094703	1.251237509	0.729275387	1.325761695	0.310642938	1.233914757	-1.074026632	-1.368609282	-1.38896788	-1.56545242	-1.363968231	-1.473362351	4	XM_623093.6	CG1998
LOC100578697	1.763405566	0.549409054	0.898163008	0.430790235	1.365562041	-0.729008486	1.687782284	-1.170633794	-1.514674821	1.443824951	-1.129291576	-0.786503571	-1.13001673	-1.678808163	4	XM_003249375.4	CG15014
LOC100576397	1.408896717	1.311669443	0.230333466	1.401498775	1.25146994	1.651479988	-1.441428677	-1.131974336	-1.247648369	-0.24920304	-0.470834957	-2.268682323	0.436493785	-0.882070411	4	XR_119746.4
LOC107965219	1.755111557	2.179870651	1.968262066	2.050132984	2.125462148	2.078407562	-4.43797761	-4.128523269	-0.97352105	-0.89891903	-0.013377468	-0.879258056	-0.018031966	-0.80763852	4	XM_016915072.2	CG1358
LOC409023	1.563166224	1.364077451	1.196038724	1.682272283	1.075230273	1.678446203	0.227822053	0.674696858	-1.254109495	-1.769407909	-1.573343396	-1.675252007	-1.656123768	-1.533513495	4	XM_006560747.3	CG11334
LOC100576818	1.953542895	0.885866219	0.660300897	0.457313615	1.176733748	-0.643220911	1.287082863	-0.429288542	-0.723223359	1.299057855	-2.284952214	-1.238622785	-0.656729572	-1.743860708	4	XM_026446440.1	wol
LOC102655156	1.170866096	0.753217687	0.901957667	0.763134147	1.975439067	1.765760398	0.386489416	-0.377704299	-2.245005965	-0.940111284	-0.936096824	-0.681383234	-1.510740691	-1.025822183	4	XM_016914630.2
LOC727490	1.31121032	0.672973644	1.297518181	0.964359396	1.268725373	1.431699444	0.960173172	0.025489914	-2.013938679	-0.761443001	-1.890299884	-1.043219074	-0.938627651	-1.284621155	4	XM_026444265.1	Fancl
LOC725328	1.795647961	0.59461038	1.154598999	0.627816994	1.034539526	-0.310909725	1.560156127	-1.682283958	-1.781940427	0.81855471	-0.378842865	-0.162233429	-1.421684521	-1.848029772	4	XM_001121188.5	Rlb1
LOC724792	1.247466211	0.633484555	0.46377654	1.057131953	0.273414155	-0.030734037	2.247030031	0.109062857	-1.256038675	1.224381847	-1.692991282	-0.737333371	-1.693716436	-1.844934349	4	XM_026446389.1	Tes
LOC724349	1.357055087	0.231136823	0.084569261	-2.088284301	-0.243472555	-0.674383282	2.131769978	-0.725571056	-0.706961563	2.692788353	-1.006776124	-0.043402047	-0.099447382	-0.90902119	4	XM_026441062.1
LOC102655796	0.752498254	0.906592547	1.144438187	0.890167284	1.877182844	0.704747416	1.084389416	-0.922595723	-2.664366539	0.193503533	-1.412992755	-0.601779865	-1.323650594	-0.628134005	4	XM_016911923.2	CG3552
LOC409697	1.454665445	1.182152971	1.494786704	1.475372163	1.140241219	0.870130312	-2.244090975	-1.484443494	-0.715434164	-1.081752294	-0.749107481	-1.082570956	0.632508125	-0.892457576	4	NM_001242387.1	cher
LOC552204	1.38944228	0.430176243	0.201075207	0.526008671	1.00540552	0.182514993	1.695961487	-0.917782707	-2.613207902	1.640761247	-1.591462852	-0.672945816	0.185424163	-1.461370534	4	XM_624581.6	CG9109
LOC411351	2.170686402	0.922886564	0.68599235	0.340254861	1.199480449	-1.0109729	0.75551793	-1.937505826	-0.150493032	1.674886691	-0.596108254	-0.879402563	-1.127115998	-2.048106675	4	XM_006571155.2	mEFG1
LOC551101	1.79348231	0.599310537	0.75625217	0.018290169	0.553081386	-0.656600933	1.360607096	-2.042070536	-0.770631579	2.448639669	-1.192203444	-0.410079717	-0.875759287	-1.58231784	4	XM_016911794.1	beta
LOC410890	2.311649254	0.999839922	1.116354	0.56903585	2.144416798	-0.565574197	0.348603542	-0.50145941	-1.55947789	0.188439197	-1.300909177	-1.388710584	-0.825440647	-1.536766657	4	XM_016918028.2	sel
LOC725822	1.953980397	0.671992003	0.572849509	1.109151004	0.538047153	0.171197657	1.235919359	-2.012674233	-1.599000269	1.567655262	-1.795181931	-0.876664895	-0.32280643	-1.214464586	4	XM_006566703.3	CG4553
LOC727074	1.6688992	0.683208643	1.012052019	0.476221507	2.025803668	-0.249528741	1.278601905	-1.208242146	-1.255602732	1.059023541	-1.625654991	-0.952530767	-1.356330164	-1.555920942	4	XM_001122788.5	Spase22
LOC409673	1.773540983	0.476616214	0.247515177	0.884849314	0.048818544	-0.576940816	2.622918658	0.07100171	-1.832926881	1.053798975	-0.728448057	-1.034782328	-1.833866442	-1.172095049	4	XM_026443292.1	DNApol
LOC113219094	2.499934741	1.31447917	1.664324776	2.161905455	3.375489326	1.856031004	-1.188654153	1.058719287	-1.497993321	-2.715920034	-2.715920034	-2.715920034	-1.983018544	-1.113457639	4	XR_003305628.1
LOC100577836	1.391928538	0.107415556	-0.284227472	0.047039158	0.426987687	-1.116956969	2.442652149	-0.99745526	-1.474953742	2.450818846	-1.078996783	-0.174448718	-0.198759903	-1.541043087	4	XM_026445519.1	CG11882
Npf	1.853649555	2.452126964	2.154771511	2.622897659	2.475354923	2.009354338	-0.87607172	0.349390836	-2.229676516	-2.632093614	-2.093117793	-2.958984212	-1.120442944	-2.007158987	4
LOC551581	0.988094719	1.013522412	0.900438421	0.854689846	1.325953647	1.036979323	1.093783665	1.334267466	-1.388277787	-1.946058171	-1.154314684	-0.978527471	-1.62551892	-1.455032466	4	XR_001706186.2	Galk
LOC410805	1.314175322	1.183967913	1.571943544	1.542326875	1.012758805	1.384188196	-2.32998503	-1.481658642	-0.726856481	-1.063308691	-0.742667955	-0.779577786	-0.210067433	-0.675238636	4	XM_016918120.2	Ork1
LOC724769	0.813914813	-0.204024219	0.507375117	-0.450707695	0.250886624	-1.859441321	3.077557569	-0.314566369	-0.172193804	1.852320833	-1.021160528	-0.253996094	-0.475938539	-1.750026387	4	XM_001120666.5	CG15387
Kef36_r01	1.112304613	0.644612075	1.210678424	0.877669118	0.050027889	-1.270537737	1.398595807	-2.421659482	-0.966508942	2.2901195	-0.613777326	-0.311582041	-0.767789898	-1.232152001	4
LOC551689	2.049750576	0.144902333	0.78352432	0.279847693	0.521618478	-0.981362031	2.175338097	-0.333419505	-2.237348096	1.381831598	-0.767578647	-0.577050847	-0.863537703	-1.576516264	4	XM_016918016.2	Mat89Ba
LOC725701	1.116103801	1.347629543	1.604044344	1.570064089	0.899693376	1.412125129	-2.31076663	-1.340587861	0.120895922	-0.993554116	-0.961331409	-0.919939676	-0.614255535	-0.930120975	4	XM_026440359.1	CG3036
LOC725669	1.893881645	0.41873356	-0.047772594	0.48509912	1.078251552	-1.855819918	1.44387965	-2.172327568	-1.510515245	1.879401143	-0.426562536	-0.154800796	-0.716715975	-0.314732038	4	XM_001121491.5	CRIF
LOC410308	1.565574047	1.405992333	1.643515698	1.286877255	1.585847386	1.067236064	-0.539559478	-1.237660191	-1.27213274	-1.286623966	-1.022769775	-0.995567219	-1.242553283	-0.958176133	4	XM_393789.6	CG7834
LOC725202	1.515334688	1.397291376	2.542838075	1.551093545	1.819557164	2.435609844	-0.848201872	-3.02374962	-4.483283692	1.184633163	-2.806225572	0.077241814	-0.550548294	-0.81159062	4	XM_001121077.5
LOC100576828	0.663957424	1.179437185	1.621014767	0.327907968	0.654049733	2.145515418	-0.482359373	-1.138149133	-2.646515883	0.292275131	-1.176746434	-0.861925197	0.579739664	-1.158201269	4	XM_026445981.1	mael
LOC725954	1.514875256	1.095524696	1.863369954	1.135009122	1.390312996	1.253792072	-1.443879266	-0.851907261	-0.5177285	-1.996943295	-0.929279148	-1.037975941	-1.004959733	-0.470210952	4	XM_001121740.4	CG6136
LOC725793	1.829148611	0.442533121	0.513229875	1.124717483	0.901591649	-0.194838618	1.865774216	-0.748353713	-2.256720463	1.042224699	-1.376677841	-1.050299427	-0.496440961	-1.59588863	4	XM_001121600.4	Zw10
LOC551661	0.792837838	1.520140297	2.083556134	1.264958102	0.509135445	1.256658246	0.098746763	0.080882418	-0.34686162	-1.406240795	-1.409256888	-1.354749078	-2.034684768	-1.055122094	4	XM_624050.6	CG10841
LOC411662	2.317602828	0.865817004	1.002625279	0.458976589	1.814661787	0.460234624	0.041918723	-1.817839023	-1.456900468	0.747421933	-0.64383883	-1.054618864	-1.354194959	-1.381866622	4	XM_395130.7	CG16935
LOC412024	1.051708438	0.423602957	0.36127745	0.519435385	1.938877117	-0.046126333	1.906967608	-0.625214377	-1.885940138	0.890655066	-2.020285631	-1.087795585	-0.752709888	-0.674452069	4	XM_006563448.3	CG5880
LOC724961	0.644764858	0.430982524	0.223289546	0.497353903	-0.153858554	0.555784597	2.136023121	2.430522532	-0.607022036	-0.330402735	-1.866838199	-1.018828731	-1.740309749	-1.201461079	4	XM_016915938.2	CG11145
Mir6059	1.708599113	1.768689625	1.581346306	1.220562685	1.099560677	0.861514503	-1.674735337	-0.843091859	-0.72531466	-1.166633471	-0.731898672	-0.940778333	-1.10487904	-1.052941538	4	NR_127334.1
LOC107965891	1.086068955	0.601797778	1.38313815	0.756791867	1.601304021	0.457618241	1.293740212	-1.311092109	-1.467673183	0.970675671	-1.573413246	-1.035670522	-1.241686767	-1.521599069	4	XM_016917628.2
LOC724750	1.923694154	0.845628768	0.886626613	0.651449562	0.832998684	-0.321682219	1.568384679	-1.835964957	-1.217332008	1.230828861	-0.919451808	-1.219217921	-0.925214865	-1.500747543	4	XM_026442579.1	EMC10
LOC724721	1.837488288	2.488969281	2.722269904	2.442678626	2.130409867	2.091070369	-3.610953586	-2.744506659	-1.512136144	-2.589087011	-0.887070521	-1.3712746	0.226311508	-1.224169321	4	XM_001120613.5	CG10962
LOC726385	1.073856006	1.229092168	1.026928766	0.418227624	-0.019423316	-0.124532172	2.020797385	-1.243547885	-2.117300211	1.603783807	-0.659209957	-0.958173918	-1.383262967	-0.867235329	4	XM_026439397.1	CG7488
LOC107964899	0.138497208	1.582029195	1.675201491	0.756804845	0.251107589	1.123225298	0.901102916	1.041745255	-1.371708895	-2.413425212	-0.747849557	-0.557321757	-1.373277437	-1.006130938	4	XR_001704061.2
LOC410997	2.223023884	2.036355633	2.830535987	2.224556862	1.732720398	2.638608799	-1.832719631	-0.778027727	-1.797918984	-3.006373618	-1.979770728	-2.628202943	0.794790664	-2.457578597	4	XM_016911712.2
LOC409180	2.117824206	1.236860614	1.290635491	0.995686486	1.145438534	0.692318401	-0.170505713	-0.87961463	-1.081817275	0.243916377	-1.407765404	-1.642247047	-0.992977915	-1.547752126	4	XM_016916765.2	CG7920
LOC100577537	1.277164568	0.139719051	0.43529278	0.824647063	0.7249677	1.577149363	0.694615196	1.872338205	-0.668558632	-1.147576058	-1.106360881	-1.516667776	-2.227486805	-0.879243774	4	XM_006557415.3
LOC100577373	0.850648214	1.07157604	1.259814756	1.366081922	0.782746791	1.658148517	-2.126435095	-2.492722524	-0.124638676	-0.610126377	-0.576302181	-0.228497584	-0.460508943	-0.36978486	4	XR_120594.4	CG44271
LOC726077	2.109069747	1.010823532	0.085822602	0.662620638	1.233873723	-0.688607123	0.903459214	-2.373218343	-1.136845224	1.232191643	-0.569916063	-0.61813992	-0.236810396	-1.61432403	4	XM_026443072.1	Rhau
LOC102656130	1.169462294	1.259139269	1.244400615	1.533430416	1.244741209	1.599908371	-0.234007247	-0.384576834	-1.567741091	-1.235479568	-1.309681271	-1.226867563	-0.780308707	-1.312419894	4	XR_411275.3
LOC413852	1.267020502	1.447577848	1.313791992	1.462935396	1.540555578	0.984717203	-0.53141836	-1.592863818	-1.339011555	-0.443873017	-1.631461119	-1.096194164	-0.674193558	-0.707582927	4	XM_397291.7	CG8132
LOC552286	1.297969897	0.763514559	1.302516609	1.616427075	1.517144199	0.974241147	-2.238337863	-1.818674476	-0.915918727	-0.78796683	-0.457934537	-0.178063307	-0.605824918	-0.469092828	4	XM_006565175.3	ACC
LOC726058	2.155690675	0.755662196	0.444831585	0.606302823	0.011047303	-0.702339784	1.591532729	-0.976683165	-0.725816318	1.793707629	-1.040777747	-0.940193345	-0.979194991	-1.99376959	4	XM_001120264.5	Ssrp
LOC551597	1.347203601	1.498902933	1.179273418	1.896255296	1.373238009	0.679498279	-1.39541215	-1.538356482	-0.587899703	-1.411512142	-0.810484034	-0.837346601	-0.804344547	-0.589015876	4	XM_016911319.2	CG3640
LOC409619	1.634193042	0.865981678	1.602437464	1.037488099	1.228938262	0.921192961	-2.170056365	-1.37554161	-0.314488284	-0.93971573	-0.777908798	-1.145126617	0.526626837	-1.094020939	4	XM_026441672.1
LOC100577053	1.469251179	1.525426853	0.533723785	1.562351079	1.047086162	0.959682538	0.551206151	-0.243354377	-0.97055392	-0.513676172	-1.499510379	-1.398925977	-0.876519203	-2.146187719	4	XM_026442311.1	CG3999
LOC552279	3.535552126	1.850594571	1.841743464	2.636468337	2.82596753	1.425195526	-0.926589626	-2.809870063	-2.076029013	-0.231673573	-1.461886964	-1.849419246	-2.809870063	-1.950183006	4	XM_006559537.3	CG7912
LOC410509	-0.054288275	0.876887811	-0.296118998	0.73368157	0.311115804	1.734240968	1.859494735	1.834390023	-1.372751563	-1.704102174	-0.568885082	-1.211743922	-1.002631145	-1.139289751	4	XM_026444892.1	Muc12Ea
LOC552599	1.46893344	0.585342645	0.764424535	0.394999021	0.5478078	-0.586711974	2.340946202	-1.060061352	-1.42022797	1.456425544	-1.328200107	-0.513280513	-1.227730423	-1.422666848	4	XM_016917466.2	Rpb7
LOC552578	0.893875926	0.729880054	0.441043649	0.387260122	0.517322211	0.336815826	1.508608097	2.283010463	-0.338674855	-1.026484132	-0.983656348	-1.210542323	-2.388097575	-1.150361115	4	XM_006558502.3
LOC413532	0.868839479	1.84854505	1.532089126	1.613083375	1.733769694	3.015201421	0.84293506	2.756090805	-2.684141187	-0.860843568	-2.880322849	-3.343350692	-2.32388528	-2.118010434	4	XM_026445865.1	CG6271
LOC727007	1.085911956	1.414435119	1.302807375	1.284673503	0.750275666	1.369188698	-0.268852656	0.612578664	-1.645702497	-2.085405898	-0.791359416	-0.838912334	-1.445603904	-0.744034277	4	XM_001122721.5	CG10237
LOC412832	0.259858605	0.539763835	0.72415645	0.867222833	1.568389719	1.554112005	1.506371136	-0.405258595	-2.245199227	0.322661906	-0.880574129	-0.726102552	-2.246767769	-0.838634216	4	XM_396284.6	SMC2
LOC100576543	1.756481669	1.012333143	0.879168916	0.492792967	0.888951769	-0.570148458	1.588718665	-1.602224077	-1.64224169	1.451851071	-1.180632681	-0.8802811	-1.114170365	-1.080599828	4	XM_016915617.2
LOC413792	1.712819231	0.574286107	0.469760377	0.645029881	0.914338846	-0.331483255	1.629423544	-0.610866221	-1.574725566	1.751212402	-1.793941223	-0.912667583	-0.913015046	-1.560171494	4	XM_026443136.1	CG5080
LOC551088	2.048609026	0.770953025	0.594874997	0.81278306	1.47389284	-0.822957038	1.007292989	-1.390537891	-0.787826179	1.421028159	-1.60187054	-1.240002916	-0.850133087	-1.436106444	4	XM_623487.6	AsnRS
LOC411809	0.864882747	0.574120801	0.628630528	0.54111611	0.379031132	0.504544526	1.756980761	2.330973479	-0.746436712	-0.758643652	-1.516782777	-1.493744572	-1.721392042	-1.343280328	4	XM_026441043.1
LOC552673	2.097056509	0.588856398	0.144624244	0.411186922	0.219432155	-0.941236208	1.737206158	-1.819465869	-1.199218838	2.056643621	-0.477049647	-0.677257353	-0.716258998	-1.424519095	4	XM_006569959.2
LOC410952	1.309068307	0.669413544	0.7964605	0.815629004	1.163307224	-0.267447172	1.415607043	-0.981127758	-2.844269772	1.380328229	-0.775585333	-0.611692868	-1.26356442	-0.806126528	4	XM_026439542.1	CG7601
LOC724760	2.361641508	2.792331354	2.373488066	2.293574233	2.448132499	2.018773656	-0.6478366	-0.308626101	-2.304004703	-2.455658604	-1.837139171	-2.048138996	-2.565269594	-2.121267545	4	XM_001120657.5	mthl10
LOC100576484	1.149505961	1.337509048	1.114322631	1.323139365	1.484314304	1.680740087	-0.931488087	-0.76788451	-1.287940877	-1.332042415	-0.827998299	-1.717876047	-0.047318869	-1.176982291	4	XM_006566897.3	Decay
LOC100577856	4.024408735	1.979215574	2.332504876	2.183988641	2.339095578	0.343820062	-0.11597964	-2.3315769	-2.46432224	0.041140303	-2.217220127	-2.1796464	-1.919389056	-2.016039407	4	XM_026443391.1	T3dh
LOC726292	2.331932367	2.480083012	2.556117994	2.085089206	2.12365171	2.287191322	-3.450695317	-3.131090738	-1.581776433	-2.202351424	-0.988967577	-1.049615186	-0.222030091	-1.237538845	4	XR_003304187.1	CG31086
Apid1	0.750777646	1.267383467	0.309711465	3.86955503	1.303604457	3.073813741	1.627372999	1.41122438	-2.521887383	-2.022382602	-1.649643254	-2.008847295	-2.928159124	-2.482523527	4	NM_001011613.1	CG15023
LOC551508	1.621443697	0.624605405	0.325584152	0.495457084	0.393002595	-0.88700414	2.308173157	-0.502966332	-0.362690723	1.542895144	-0.835879894	-1.266655359	-2.089064694	-1.366900094	4	XM_623902.5	Vang
LOC727237	1.896533085	0.826318775	1.302490869	1.314534708	1.180194251	0.873576753	-2.283776313	-1.215720504	0.089296746	-0.962883268	-0.898774767	-1.224952025	0.06614861	-0.962986918	4	XM_003249415.4	CAH2
LOC724654	1.255979498	0.91191609	1.604614181	3.216830569	2.595001555	4.253617659	-1.711308024	-1.250648378	-2.054901126	-2.054901126	-2.054901126	-1.094450309	-2.054901126	-1.561948337	4	XM_006569927.3	CG5157
LOC409341	2.611578744	1.895026994	1.771289459	1.941416616	3.313837299	2.419722911	0.084070431	-1.713242971	-3.426446963	-1.069547094	-1.893670154	-1.792844586	-2.039824994	-2.101365693	4	XM_392857.6	cathD
LOC100577064	2.228875435	2.334977118	2.609082954	2.260171803	2.010632141	2.799393352	-0.9006604	0.019773431	-1.778034988	-2.490269801	-2.368000806	-2.237968918	-2.627887609	-1.860083712	4	XR_003305297.1	CG15497
LOC107966055	1.888368835	0.997983924	0.799576238	0.295899611	0.537670397	-1.157469138	1.818514687	-0.960570417	-1.737210516	1.549208627	-0.751526729	-1.423151625	-0.847485785	-1.009808109	4	XM_026445618.1	CG8441
LOC100577579	1.340448225	0.498054277	1.067233414	0.329515104	0.486079269	-0.379579603	1.680465729	-1.759641681	-1.875315714	2.060549127	-1.098502302	-0.82220582	-0.294188815	-1.232911211	4	XM_003251785.4	CG42271
A4	2.513279451	1.772373655	2.654227963	2.545451825	2.399239323	2.390513892	-0.455930049	-0.590721694	-2.679279668	-2.786101604	-2.300766962	-2.041381598	-1.374265663	-2.046638871	4	NM_001114198.1
LOC411065	2.246545555	1.567883599	2.875252092	2.589191955	1.985778129	2.910752506	-0.913988769	-0.245682184	-1.626221835	-2.410316841	-1.594100572	-2.161746167	-3.083062569	-2.1402849	4	XM_006562160.3	CG8468
LOC726470	0.843345223	0.677843537	1.132407832	1.429484302	0.258120959	0.421937937	-2.871400094	-2.301177044	-0.007326576	-1.302631592	0.59119037	0.317175064	0.495931738	0.315098344	4	XM_006566207.3	Oatp33Eb
LOC726617	0.967042847	-0.047536855	0.611170238	0.018190258	0.122127553	-0.659191726	1.310635379	-2.428593832	-2.499005531	2.14841607	0.265880893	0.599319385	-0.30309679	-0.10535789	4	XM_006559603.3	mRpL48
LOC552152	1.30020121	0.127700803	0.306607029	-0.032837691	0.059856281	-1.235325413	1.121685102	-2.834473429	-0.910602287	2.622171732	-0.366428317	0.19855803	0.135699485	-0.492812535	4	XM_624531.6	mRpS24
LOC727471	1.511219309	0.348210473	1.096570231	0.554968244	-0.498547578	-0.544047476	1.913930143	-1.470580402	-0.872073152	2.122211633	-1.567519317	-0.353857122	-0.874146391	-1.366338596	4	XM_001123179.5	Naxe
LOC725178	0.602660639	1.701882643	1.70255455	1.284313273	0.823403691	1.762078039	-1.813069524	-1.113504209	-0.688781793	-1.393829134	-0.528666665	-0.615036186	-1.207146335	-0.51685899	4	XM_003249866.4	Hexo1
LOC412231	2.113419621	1.854793321	1.533135033	1.254364773	1.698448725	0.766601836	-1.176102003	-2.179836836	-1.425862798	-0.325127028	-0.907638547	-1.218658815	-0.627664056	-1.359873226	4	XM_006563677.3	CG3609
LOC410550	1.888013102	2.217494626	1.74982894	1.399645826	1.188510314	1.641755781	0.064724235	1.087341462	-1.930884559	-2.177429659	-1.707198724	-2.102624586	-1.331033198	-1.988143561	4	XM_394029.6	CG6415
LOC411724	1.345070528	1.560026672	1.743455729	1.25554317	1.713737868	1.470700491	-2.568100736	-1.860733822	-0.916962284	-1.325823149	-0.396477398	-0.851959159	-0.454386622	-0.714091288	4	XM_006563376.3	mino
LOC412929	1.817231309	2.205864232	2.250921732	2.001612533	1.484852172	2.096902447	-1.902877844	-1.549878955	-1.057089167	-2.150755505	-1.25812195	-1.341266829	-1.334192593	-1.263201581	4	XM_026439409.1	CG3625
LOC724449	1.706116058	1.833981264	1.652701059	1.974862307	1.123778798	1.966058537	-2.593110027	-1.257668973	-1.52653804	-1.27431727	-1.092378418	-1.309692125	0.005006818	-1.208799988	4	XM_001120137.4	l
LOC411188	2.044221028	2.033901921	1.583031542	2.097197417	1.312525272	1.349568626	-1.95230876	-0.588273534	-1.458281683	-1.909443927	-1.673901053	-1.256557981	-0.450458981	-1.131219886	4	XM_006569399.3	Ldh
LOC408532	1.705721281	1.946486614	1.720001633	1.6239714	1.12924195	1.667520026	-3.890563611	-3.974200862	-0.687079842	-1.181296943	-0.394779996	-0.562506118	1.219746187	-0.322261719	4	XM_392078.7	CG5023
LOC113218552	1.097723762	2.34354787	1.273453017	2.073510361	2.374988395	0.799031533	-2.222089373	-1.580228627	-0.619274688	-1.570796575	-1.927670722	-0.642792766	-0.34590403	-1.053498158	4	XR_003304722.1
LOC100578829	1.367880235	1.084425504	0.055171377	0.890537494	1.33835066	-0.730045848	0.082058869	-2.932089876	1.960402917	3.03418135	-1.079175459	-0.448775275	-4.193755197	-0.429166752	4	XM_003250013.4	sit
LOC102655821	1.682528673	2.621960393	1.087587217	2.343810231	0.461879964	1.892614391	-0.589602197	-0.74178814	-1.510774696	-1.674700535	-1.76567411	-0.861126045	-1.512486481	-1.434228663	4	XR_003304576.1
LOC725088	1.552388686	1.492778207	1.395140126	1.285161625	2.507149861	1.470657828	0.469980928	-1.129440237	-2.781302166	-0.438254029	-1.734472102	-1.448261368	-1.504071374	-1.137455984	4	XM_026445323.1	Gcn2
LOC552227	2.652878726	1.563129558	2.21075408	1.461733504	1.691833343	-0.124155	0.879782568	-2.664659818	-1.734982305	0.806451574	-1.701849423	-1.350541456	-1.828777937	-1.861597416	4	XM_624604.6	Tapdelta
LOC100577513	0.703599605	1.202485311	0.603929288	1.295626222	-0.1707923	0.892415725	1.875755645	2.194323187	-1.000489097	-4.091435507	-0.937479045	-1.161053289	-0.395617552	-1.011268193	4	XM_003251295.4	CG43897
LOC113218571	1.773903351	1.571186367	1.75521172	1.899810449	1.308876652	1.542124261	-0.649280656	0.105208548	-0.952809932	-1.043031828	-2.532561093	-2.532561093	-1.315978047	-0.930098699	4	XM_026442934.1
LOC100577026	2.298744574	1.757679826	1.90117546	1.772721459	1.682515731	0.708100454	-3.530165338	-3.008471105	-0.602959338	-0.652395706	-0.55285197	-1.080194337	-0.134434624	-0.559465087	4	XM_016913266.2	Marc
LOC552157	1.637624095	0.575975897	1.975161949	1.443989781	1.975065014	2.557534763	-1.661905055	-2.196072332	-0.721034457	-0.849303652	-1.451360377	-1.369579511	-0.771823225	-1.144272891	4	XM_006564282.3	SmydA
LOC410167	1.240721116	2.142336164	2.044985407	1.671579664	1.197912601	1.958785004	-1.67760529	-1.792625682	-0.341536265	-2.17204009	-0.660081456	-1.290797347	-1.065446427	-1.256187398	4	XM_393651.6	Sodh
LOC724226	0.296170706	2.44745697	0.762593617	0.910517543	1.201268824	0.606485821	-2.460531017	-3.081423201	2.146177443	-0.2998718	-0.877812702	-1.330904735	0.815966613	-1.136094083	4	XM_026440383.1	Desat2
LOC551710	1.941001313	1.448972866	1.578803619	1.316382029	1.950170358	1.001240524	0.588144415	-1.808967311	-2.727197132	0.302228395	-1.287413999	-1.440665284	-1.144760914	-1.717938879	4	XM_624099.5	wal
LOC410862	2.133680854	1.64668766	2.286446505	0.577340637	1.233444214	1.411341381	-0.116884217	0.690001923	-1.17431448	-1.583565439	-1.986960784	-2.255641067	-0.956146406	-1.905430783	4	XM_006568197.3	CG33181
LOC724193	1.075182074	0.988846402	0.853381534	0.736646239	1.549420627	1.357191262	2.022123454	1.976647777	-2.115974142	-1.990868057	-1.857405429	-1.301587004	-1.381936899	-1.911667838	4	XM_001119963.5	Klp67A
LOC102656397	1.267020416	1.911286002	1.701566504	1.406419401	0.777028196	1.660522167	-0.874420439	1.275456863	-1.914667065	-0.756326916	-0.616012225	-2.648508115	-0.540856672	-2.648508115	4	XM_016916739.2	CG3306
LOC550749	1.656793465	1.751011899	2.024976234	2.059599983	2.4242477	1.895989647	-1.255992655	-1.02332171	-1.695587962	-2.347848379	-1.226293614	-1.700739313	-1.414539398	-1.148295897	4	XM_026440687.1	pug
LOC102654111	1.27872006	1.80488742	1.690893262	1.5328145	1.016768559	1.930284667	0.334995703	1.148227651	-1.426912342	-1.740660572	-2.023371727	-1.986243968	-2.016892278	-1.543510935	4	XM_016916590.2	CG7509
LOC408871	2.134459075	2.10392134	2.509415457	1.493377608	1.718775286	1.940309521	-2.726559765	-2.202643799	-1.263897388	-2.525217448	-0.934745757	-0.825105245	-0.751934359	-0.670154527	4	XM_392401.7	Sodh
LOC100577142	1.460647067	2.053716728	1.558577109	1.548463563	0.870525823	1.694667291	0.387804968	1.01027473	-1.205013758	-2.265475668	-1.70619446	-1.60482396	-2.35840397	-1.444765462	4	XM_026446250.1	mthl15
LOC724947	1.125925	1.919320625	2.229089425	0.972360533	1.697618717	1.729979895	1.373351639	1.340019042	-2.135877332	-1.903940309	-1.508290484	-1.851201493	-2.137688349	-2.85066691	4	XM_016911425.2	CG11357
LOC552446	2.195935977	2.24299905	2.310713362	2.342505195	1.192551946	2.06235203	-2.81308034	-1.203213192	-1.478789856	-1.985888645	-1.668985456	-1.850792465	0.258021118	-1.604328725	4	XM_624819.6	Muc91C
LOC551180	1.844917735	1.755350111	2.018155888	1.541415456	1.385816135	1.746275849	-4.607964042	-3.227321677	-0.12637331	-0.626109998	-0.188384937	-0.516225753	-0.569522148	-0.430029309	4	XM_006565481.3	CG31198
LOC725462	1.591438524	2.162765969	2.257493602	1.982879099	0.895923265	1.41906322	0.32201738	0.04132269	-0.565303224	-1.425377315	-1.726022842	-1.78089575	-3.374582757	-1.800721863	4	XM_006566475.3	CG9864
LOC552784	1.317790303	1.161890167	1.51061952	1.453836599	1.533243172	1.48310627	-2.980408958	-3.661819976	-0.491902194	-0.692949796	-0.017540924	-0.05494126	-0.476909643	-0.08401328	4	XM_016916750.2	CG6959
LOC102654399	2.592037277	-0.378293308	2.73543889	2.992737203	3.079735436	0.345706014	-1.470074846	-1.813667948	-0.595741236	-1.813667948	-0.791922898	-1.254950741	-1.813667948	-1.813667948	4	XR_409317.3
LOC724199	0.448031297	0.787158029	1.197886171	1.946085032	0.914369685	2.072921247	-4.213706217	-3.669910078	-1.507066737	-0.867827825	0.817669931	-0.115229999	2.167994413	0.02162505	4	XM_016917951.1	CG11345
LOC551282	2.215639901	1.910639422	1.614370075	1.697709078	2.209073442	1.579702841	0.374409338	-0.162035244	-0.888171193	-0.363393872	-1.277720362	-3.140338789	-3.20220359	-2.567681047	4	XM_623678.6	CG13369
LOC413802	1.992358769	2.318371813	2.314419276	1.783834294	1.814599261	2.00781532	-0.753800401	-0.328385119	-1.516956972	-2.290999631	-1.66281027	-1.755887778	-1.997772477	-1.924786083	4	XM_397241.7	prd1
LOC551849	2.631205358	1.181013336	1.954705727	1.398374191	1.199627318	0.677651653	0.849156822	-1.237243498	-2.745610248	0.141115608	-1.641131424	-1.539189212	-1.612379997	-1.257295634	4	XM_006561097.3	CG18547
LOC107963996	1.136062362	0.164734838	0.203769833	-0.261028145	1.206679451	-0.06466821	1.018787135	2.568196816	-2.227875503	-3.61452433	-0.803215885	-1.705914018	3.111656714	-0.732661058	4	XM_016916938.2	CG1504
LOC409409	3.132874369	1.251598931	1.727985059	2.496749787	2.612974668	1.52764462	-2.179231679	-1.635020435	-1.097323804	-1.779631661	-1.4160337	-1.676329806	-1.165581704	-1.800674646	4	XM_006567406.3	CG42366
LOC410495	1.54561264	1.643877069	0.866905169	1.961309891	1.297846249	1.688703532	0.864705324	0.257201274	-1.956842557	-2.152648763	-1.668938557	-0.750421522	-2.690683607	-0.906626142	4	XM_026445109.1	Mf
LOC408961	2.200960685	1.35084899	2.293012275	1.911515069	2.091979152	2.110376941	-0.176017016	0.705824241	-1.976299967	-2.251278442	-2.017454907	-2.343677209	-1.820351158	-2.079438654	4	XM_026442500.1	apolpp
Dhrs4	2.796830563	1.47538448	2.095368636	1.548108866	1.370130602	0.907240447	-0.335717182	-1.152417492	-1.719924488	-0.995071393	-1.471287442	-1.686669115	-1.267730755	-1.564245727	4
LOC412271	1.659424242	1.802166261	1.159550511	1.117236956	1.618422635	1.701734172	2.235581121	1.692024198	-2.808841029	-2.270806184	-2.808841029	-1.848390212	-1.592257982	-1.657003662	4	XM_395732.6	aurA
LOC551327	1.868631376	2.772920065	1.736039841	2.370017284	1.67494488	0.355243593	-4.880622705	-1.125076385	-0.797595028	-0.946599626	-0.772080905	-1.067045673	-0.589237075	-0.599539643	4	XM_623724.5	CG8562
LOC409267	2.72853849	0.973034433	1.364438974	0.859437232	1.567681748	0.023883183	1.397239037	-0.582097868	-1.84725144	0.700422616	-2.022173716	-1.588298058	-1.021503462	-2.55335117	4	XM_006561711.3	GlyP
LOC102655449	1.571480684	1.920926646	1.204386009	2.108209826	1.716453845	1.778808532	-1.184791821	-0.252271274	-1.446153422	-1.840486633	-1.318943131	-1.437939228	-1.448423295	-1.371256736	4	XM_026444803.1
LOC726929	0.379863976	1.055077231	0.224057557	1.297954124	-0.125720561	0.857352801	2.635691728	3.529234712	-0.478328215	-0.784582329	-2.130450311	-2.783883166	-1.877262682	-1.799004864	4	XM_026444404.1	hh
LOC725540	1.312737781	3.222655146	0.892461917	1.603852053	1.322760226	0.823358895	0.156443868	-0.558148351	-1.94282524	-0.36359619	-1.744961354	-1.719099939	-1.273964456	-1.731674357	4	XM_001121373.5	CNMa
LOC411202	2.276558195	1.584215813	2.483004475	1.789540885	2.353607227	2.333114586	-2.880724674	-2.492856771	-1.289837802	-1.838140482	-1.179265009	-0.859292616	-1.521177684	-0.758746141	4	XM_394676.6	CG2767
LOC100578668	2.504036456	1.834745035	1.659565321	3.26612725	-0.196235224	3.253984373	-1.540277901	-1.540277901	-1.540277901	-1.540277901	-1.540277901	-1.540277901	-1.540277901	-1.540277901	4	XM_003250899.4
LOC102656349	1.731758891	3.752930899	1.625076608	2.578072132	0.986463074	1.915057009	-2.200762371	-0.754868408	-2.022454253	-1.897281985	-1.054252021	-1.661912096	-1.063696096	-1.934131382	4	XM_026445787.1
LOC107965676	1.514991237	1.421192482	1.740867897	1.82316482	2.098469473	2.547517379	0.389302335	1.314758256	-1.875365673	-2.609206723	-2.609206723	-2.609206723	-1.031024104	-2.116253933	4	XR_001705902.2	CG13244
LOC102654610	2.400916916	1.628118288	1.985863107	1.495746695	1.745000614	0.882523072	-0.744969114	-1.919463314	-1.756711656	-0.624657363	-1.354839045	-1.206152817	-1.317831739	-1.213543643	4	XM_026445722.1	Gip
LOC412540	0.238216298	0.913077749	1.632031681	1.602236044	0.904281374	1.728708158	-3.776207528	-2.668850413	0.028630257	-0.751830958	-0.015307719	-0.275707069	0.742118001	-0.301395876	4	XM_026440175.1	CG42269
LOC724237	1.802245745	1.798314611	1.899364209	1.31279902	0.989809402	1.387290342	-0.418620775	0.912167817	-0.905007375	-1.737598439	-1.805545295	-2.112584439	-1.1238627	-1.998772122	4	XM_006570997.3
LOC725574	0.872673694	0.869926342	0.554864663	1.078802697	0.684836441	0.923362587	1.745552621	2.944011813	-1.884779715	-1.529591293	-1.790631676	-1.475810439	-0.944304677	-2.048913057	4	XM_006561948.3	Awh
LOC412768	1.737079975	1.680061335	1.354757772	2.050266969	1.11563693	2.179167899	-1.401243194	-0.394670142	-0.786164288	-0.999208036	-1.561321163	-1.57374553	-1.76502757	-1.635590957	4	XM_006561656.3
LOC413631	2.071527468	2.589660078	2.311776477	2.124552329	2.125876436	1.810204163	-2.911392062	-2.377139208	-0.969660913	-1.864984605	-1.248322551	-1.188315154	-1.193214132	-1.280568324	4	XM_026444503.1	vanin
LOC406093	1.903779783	0.644165629	1.70993245	2.007008919	0.317300413	2.094841368	-2.097537019	-2.859572732	-1.681095851	-0.66671966	-0.890544762	-0.165062331	-0.217059317	-0.099436892	4	NM_001011582.1
LOC107965175	1.482707753	0.718906778	1.259133051	0.960825288	0.910566526	0.687411359	2.322770551	2.08809795	-2.089915642	-1.894733293	-2.224261135	-2.265039484	0.86728699	-2.823756692	4	XR_003305567.1
LOC551966	1.725884163	1.889261239	2.3438761	0.128901389	2.681587676	0.705900693	-0.443361234	-0.818001217	-1.620290767	-1.052063847	-1.658598078	-1.380760358	-1.182491492	-1.319844268	4	XM_624348.6	Paics
LOC550828	0.439807593	0.597834206	1.601100004	0.07537471	0.555880627	1.303346201	2.31533896	3.611271634	-1.993022682	-2.186433522	-1.05428567	-2.250173576	-1.338622029	-1.677416457	4	XM_623218.6
LOC724772	1.514558115	1.457054913	1.288515234	1.746410476	1.41927281	1.906755653	-3.32677234	-1.697323045	-0.544918514	-1.050927224	-0.596678092	-1.150714294	0.103105832	-1.068339524	4	XM_001120669.5	CG5096
LOC552523	0.139247055	1.994287682	1.022552684	2.411872901	1.248293297	2.706281143	1.187986454	1.728644154	-1.797007576	-1.920166516	-2.229741106	-2.057530256	-2.669001087	-1.76571883	4	XM_624899.5	Srr
LOC724921	2.397348998	1.545464369	2.358006897	2.052554192	1.731416798	1.30561664	0.741107391	-0.704177144	-1.391350883	-1.205868457	-2.212313978	-2.226629458	-1.324857096	-3.066318269	4	XM_016911261.2	CG15673
LOC550804	2.726973509	1.654672278	2.516786521	1.28714552	1.886273264	1.626001628	-2.251993555	-1.595586761	-1.177663371	-1.8980351	-1.274148659	-1.439315181	-0.77801632	-1.283093771	4	XM_623354.5	CG8036
LOC726839	1.390532811	1.952786493	1.346278307	1.773296627	1.290261544	1.904843699	-0.149175867	1.957694104	-2.11193626	-1.840333707	-1.981879873	-1.389600887	-2.596961483	-1.545805507	4	XM_026445125.1	Tret1
LOC107965340	2.206370335	1.805644486	1.927070327	2.507428875	2.130561205	1.973170653	-0.875924082	-2.261894935	-1.528053885	0.202755947	-2.261894935	-1.301444118	-2.261894935	-2.261894935	4	XR_001705196.2
LOC410222	0.61362907	0.798123375	0.398822581	1.205256339	0.896836509	0.742661536	2.261422731	2.839814926	-1.033969099	-1.685139254	-1.633715313	-1.656057238	-2.195897884	-1.551788279	4	XM_006564478.3	jim
LOC102654496	1.484992367	0.94867614	1.959784382	-0.128194239	1.02867828	0.620803367	-3.926241354	-3.020610941	0.047018878	-0.113894508	0.293417513	-0.068149336	0.765642911	0.108076539	4	XM_006571713.3	Ctr1B
LOC725325	1.837197548	1.655556278	2.417008316	1.182880289	1.63083749	1.516006019	-1.964615893	-1.441936897	-1.782527501	-1.618594373	-1.082591325	-1.125123143	-0.166611675	-1.057485132	4	XM_006564722.3	Zw
LOC100578666	1.452333031	0.426143341	0.956323747	2.228175152	1.383860173	1.852497563	1.09257627	0.827015397	-1.3889582	-1.448623011	-2.315170136	-1.500161737	-2.092400348	-1.473611241	4	XM_016911475.2
LOC102656186	1.219806054	0.210507765	1.086917114	1.913982434	1.34480063	1.61719145	-3.208450406	-3.418133105	0.081164931	-0.414962978	0.476194111	-0.197856807	-0.548943654	-0.162217541	4	XM_016916711.2	CG31954
Or52	1.91320693	2.349682597	1.396113497	2.165669554	1.066936342	1.272767475	-2.358599969	-1.041016787	-0.778848808	-0.869070704	-1.336854919	-1.398149152	-1.62569848	-0.756137575	4	NM_001242977.1	Or13a
LOC552493	2.767114086	1.640944545	2.226894886	1.244687333	2.607778972	0.812085075	-2.66313791	-3.677172322	-2.33837637	-0.434060881	-0.596112311	-0.456896024	-0.807982871	-0.325766208	4	XM_006558418.3	CG3603
LOC552066	1.070808754	2.421123551	1.601534303	2.20640152	2.054827582	3.105794568	-1.103174865	-2.293033329	-3.231937878	-1.027211578	-1.388738464	-1.144420707	-1.019165833	-1.252807623	4	XM_026442776.1	CG3270
LOC725363	1.958111344	0.944994104	1.7737072	1.527520929	1.161944733	0.479230624	2.01843368	-1.198212813	-1.959205434	0.227449852	-1.497596426	-1.671674175	-2.072240293	-1.692463324	4	XM_003251043.4	Idi
LOC409517	1.811004077	0.868453622	0.604246211	3.024013097	2.594961024	0.423068289	0.297220095	-3.088175128	-1.976802211	-0.633812464	-0.59091129	-0.889523094	-2.693069443	0.249327215	4	XM_006562537.3	26
LOC412458	1.940407398	2.814236417	2.475208653	1.680535335	1.691292428	2.025328817	-0.989600784	0.138797601	-1.553327633	-1.622951982	-2.13553532	-2.301032076	-2.095850909	-2.067507944	4	XM_026443298.1	CG9360
LOC100577149	1.57500611	1.257054204	1.362632878	1.883656288	0.914034911	1.852295079	0.743005795	0.565777155	-0.721053504	-1.615232786	-1.686371797	-1.750286759	-2.395879454	-1.984638118	4	XM_003249582.4	Pdh
LOC725784	1.454790358	2.282521194	2.418342338	1.312206424	1.307357385	1.564743941	-1.233136345	-0.556099565	-1.294619256	-1.733766137	-1.494493983	-1.218757998	-1.208327802	-1.600760553	4	XM_001121591.5
LOC725832	0.813456118	0.787216645	1.116498728	1.631277133	2.310360519	2.388748006	0.402931383	-0.872583869	-3.213654156	-0.946326231	-1.146788404	-0.993863712	-1.182683855	-1.094588305	4	XM_001121634.5	GNBP1
LOC100576532	0.736239155	2.060355538	2.941861424	1.404129775	1.96544879	2.311783027	-0.418066642	-0.186998888	-1.245017368	-1.895745131	-0.792272639	-2.824768529	-2.09186704	-1.965081473	4	XM_006566481.3
LOC551837	2.786386841	1.21280987	2.42253512	1.950012555	2.270052845	1.740885012	-2.824851393	-3.050539454	-0.546125402	-0.942875256	-1.108335269	-0.988092015	-1.837443913	-1.084419542	4	XM_006571341.3	bgm
Ssrbeta	2.384764449	0.840256556	1.294310832	1.747205	2.161045769	1.307545183	-1.665752488	-1.291867896	-0.293050813	-0.417703135	-2.131487711	-1.006493929	-1.63771994	-1.291051876	4
Def1	0.318476522	-0.78991449	-0.360448064	0.638593215	-0.299530526	1.366614669	3.45831635	4.527551789	-0.579024008	-1.091790945	-2.007082892	-1.695882306	-1.391470826	-2.094408488	4	NM_001011616.2
LOC413575	2.022476069	2.656890148	3.257097527	0.330734588	0.465985001	0.720474233	-2.105077974	-1.612928753	-0.826596794	-1.037255441	-1.177896274	-1.359183767	-0.216814523	-1.11790404	4	XM_006571296.3	CG1213
LOC413047	0.895046772	1.908836968	1.252999466	1.589671487	2.568314452	2.346678987	-1.141346044	-2.194910492	-1.461069442	-1.656875648	-1.595414936	-1.636193285	0.459485151	-1.335223436	4	XM_006568066.3	CG6414
LOC100577128	1.813824652	1.141795398	1.900748749	1.483230242	2.031064839	0.92076057	-2.536250182	-3.589814631	-1.274142406	0.520528611	-1.094968926	-0.57289334	0.101229051	-0.845112626	4	XM_003251355.4	CG34236
LOC724952	1.469418825	1.999648667	2.647514409	2.251985563	1.842895709	2.204670969	-2.821169515	-1.819719682	-1.283485661	-1.573120161	-0.906171232	-1.330561642	-0.767434012	-1.914472237	4	XM_006557471.3	CG5002
LOC107964328	1.582529832	1.08227167	1.738867832	1.562581171	1.301641076	1.460547668	0.931828859	1.560371169	-1.227378095	-1.677130636	-2.862012179	-1.775830873	-2.016685929	-1.661601565	4	XM_016911849.2	dpp
Acph-1	1.773093349	1.289421459	1.841914035	2.056308013	1.850526238	2.30473078	-2.321724043	-0.878702316	-0.753752199	-1.612117306	-1.028760271	-1.815707927	-1.038204346	-1.667025465	4	XM_016912046.2	CG9449
LOC410616	1.927598953	1.233799089	1.977035291	0.384387881	3.139720872	1.949434078	-0.770176491	-2.460115646	-2.41755907	-1.190735617	-0.966399305	-0.375759653	-1.150463986	-1.280766396	4	XM_394094.6	ApepP
LOC409425	1.768067441	1.797728262	1.579126235	1.715580024	1.764945541	1.566158641	-3.391589712	-2.426287311	-0.459246904	-1.471023917	-0.520021397	-0.648016911	-0.602057107	-0.673362884	4	XR_003304949.1	Tg
LOC725529	2.587655946	1.676064388	2.029669583	1.638714041	1.69190406	0.642011429	-0.008470168	-1.689719023	-1.427301556	0.366047215	-2.603809289	-1.216725182	-1.06708435	-2.618957095	4	XM_026440894.1	CG6321
LOC551143	2.847842354	1.994012185	1.269767084	1.851287027	1.724512566	0.270513828	1.207058057	-0.404672409	-1.85961249	0.662002311	-2.388568949	-2.195557479	-2.195868466	-2.782715619	4	XM_623374.5	Inos
LOC100577487	3.658074174	1.078680248	1.040301243	-0.179636435	2.930411617	0.342686719	-1.246744836	-2.042133609	-0.419397673	-1.978746484	-1.415676146	-0.860329476	0.299395036	-1.206884378	4	XR_119778.4
LOC550785	2.168496776	1.573746564	1.788176861	1.802570042	2.328883945	1.607995694	-1.777506615	-0.896375929	-1.204369718	-1.570366394	-1.536504972	-1.760578873	-0.930030097	-1.594137283	4	XM_623339.6	Ald1
LOC411633	1.772618157	-0.613309031	2.137814681	0.682751302	2.732034275	1.56560248	-2.111777734	-3.563574449	-2.183052522	-0.620254166	-0.067729103	-0.107308034	0.336269084	0.039915058	4	XM_006569315.3	Gale
LOC412448	1.846139913	2.01337631	2.205731216	1.991901612	1.639545189	1.906999187	-2.275015623	-1.786039605	-0.892752419	-1.587577133	-0.818355516	-1.306985933	-1.621095219	-1.315871981	4	XM_395905.6	Zip88E
LOC725670	1.620229141	0.347618356	1.436754166	1.031829429	2.000037672	1.501251333	-2.411783219	-4.185870895	-1.529491762	0.198711348	0.24758718	-0.615644128	0.241824123	0.116947257	4	XM_026442222.1	FER
LOC113218891	1.55795889	2.235618416	1.326691536	1.769280329	1.614913517	0.65405933	-3.077032923	-3.420626025	-0.154620257	-0.639074623	-0.059789782	-0.78776497	-0.15673271	-0.862880732	4	XR_003304993.1
LOC100578066	1.375877065	1.68662643	1.973862954	2.019870531	1.702451332	1.781337225	-0.065280166	0.10333465	-1.388646602	-1.766340532	-1.433768292	-1.848787798	-2.511429144	-1.629107654	4	XM_006558591.3
LOC413785	2.236643848	1.458308725	1.776977957	1.452262989	1.692217661	1.380083016	-3.184229516	-2.496856542	0.237969994	-0.555775308	-0.932764813	-0.764668724	-1.656172144	-0.643997143	4	XM_026441387.1	Fkbp14
LOC100642173	2.012297575	1.970301696	1.874965237	2.110675406	1.607253968	1.672260447	-0.747949251	-0.043561409	-1.490184132	-1.654109971	-2.337222167	-1.418705131	-2.14238417	-1.413638099	4	NM_001242999.1
LOC412670	2.174954615	1.62243845	1.84911745	1.421428333	2.80048756	0.978369506	0.018769406	-1.19823441	-1.894241421	-1.20988381	-1.125164643	-1.807775226	-1.774222676	-1.856043132	4	XM_396126.6	CG11899
LOC725273	0.147707665	0.192953732	-0.097015038	0.042754668	-0.602911932	-0.132288194	3.612482055	3.475114512	0.865893294	-0.025340882	-1.862429243	-1.477373919	-2.436362844	-1.703183875	4	XM_016914193.2	nw
LOC410207	2.422823416	1.760910894	1.22557899	1.749993123	1.906387994	0.552946783	0.3308244	-2.717485823	-1.652955486	0.766009063	-0.900714297	-1.127600272	-1.654667271	-2.662051515	4	XM_016914269.2	su
LOC107965573	0.845509488	-0.136318303	0.76921753	1.554210584	1.054706602	1.389136959	2.474049819	2.600349305	-1.593379392	-1.405985488	-1.352390147	-1.981513099	-2.872856408	-1.34473745	4	XR_001705651.2
LOC552508	0.63027038	0.828893941	1.251408665	0.999351209	1.514091061	1.427652729	2.554218076	1.906934195	-1.31099388	-1.123599975	-2.459070843	-1.866791857	-1.939982642	-2.41238106	4	XM_624883.6	pav
LOC100578156	2.015771269	2.284851238	1.234497277	2.198234572	2.338429597	2.075537559	-1.134144117	-2.661508962	-1.150089486	-1.124362228	-1.433265821	-0.535700932	-2.732860221	-1.375389743	4	XM_003251064.4
LOC107965571	0.758345061	0.520926934	0.929365831	0.718701857	0.880841067	1.688363213	2.626829811	2.645596386	-1.356183184	-2.523033051	-1.808951818	-1.494130581	-1.358166674	-2.228504852	4	XM_016916524.2
LOC408788	1.885296148	2.707346564	1.739679226	1.394977351	1.488209687	1.068484343	-4.181395534	-2.884827228	0.283085679	-0.944472626	-0.224488291	-0.784153625	-0.786832136	-0.760909557	4	XM_392319.7	Ugt36D1
LOC552738	1.667058272	1.911679843	1.470049487	1.95237935	1.674395488	1.304248927	0.486665279	0.916023025	-1.950882908	-2.212561231	-1.946001501	-1.615681811	-2.070886484	-1.586485735	4	NM_001277300.1	Hacl
LOC100577278	1.311711844	2.866871401	1.245501955	2.61064736	1.572009154	1.38294429	-1.233077386	-1.658144763	-1.2444708	-2.462397512	-1.440652462	-1.188060222	-1.245814465	-0.517068393	4	XR_003304414.1
LOC411991	2.19524357	1.720792911	2.275331944	1.618001212	1.665417834	1.625179975	-0.699726195	-0.105904482	-1.163223889	-1.655920446	-1.672273765	-2.188562993	-1.987561174	-1.626794501	4	XM_006561453.3	CG16952
LOC408567	2.890472696	1.929609905	1.99710252	1.653102814	2.057220366	0.723506684	-0.474838344	-2.56954161	-1.526502004	0.849205732	-1.761130717	-2.078417459	-1.543249858	-2.146540726	4	XM_392111.7	Mcad
LOC551860	1.019544494	1.340472216	1.158114974	1.574379959	1.050644774	1.342474539	2.372023623	2.495873355	-2.367612514	-2.584893775	-2.120510402	-1.378227138	-1.982954423	-1.919329681	4	XM_624245.6	CycB3
LOC724239	-1.094647606	2.48892978	0.355924787	-1.650139193	-1.052848987	-1.650139193	3.827664335	2.590921937	0.459323267	-0.721115795	-0.628394143	-0.11815359	-1.650139193	-1.157186404	4	XM_001120032.5	CG6321
LOC726798	2.115525709	1.443956613	1.44628891	2.201366258	1.477627987	1.915962131	-0.158982247	0.659274015	-1.841513754	-1.920171503	-1.990007976	-2.19834878	-1.742496548	-1.408480816	4	XM_026439061.1	inaE
LOC726054	1.414237365	1.701720309	2.378447636	1.77831058	2.204795289	2.232680328	-1.304741759	-3.271659004	-2.575328268	-1.980654577	-0.473296573	-0.532698202	-0.77652882	-0.795284305	4	XM_026441419.1	Tango2
LOC107965072	0.745917451	1.616695202	2.23728304	1.907573289	1.473770389	2.386340055	0.786819108	-0.779825052	-1.735141714	-1.903876977	-1.216958939	-1.450112219	-1.874232769	-2.194250866	4	XM_016914448.2
LOC102656189	0.936909649	2.659523351	1.784718963	2.178525049	1.415153824	2.43232725	-1.074310356	-1.378177918	-1.124325655	-1.413759125	-1.416775219	-1.680123632	-2.042203099	-1.27748308	4	XR_410471.3
LOC725021	1.967785665	2.027891026	1.82243157	2.185576841	2.286126222	2.4499432	-1.497355142	-1.409092086	-1.146924107	-1.79765187	-1.378692169	-1.766224451	-1.510092221	-2.233722479	4	XM_026442431.1	Ser8
LOC413264	1.426304765	1.927289771	1.859335161	1.726037699	1.751149953	1.818762574	0.046406721	-0.008840659	-1.478769826	-2.640040342	-1.600623025	-1.424753424	-1.936694479	-1.46556489	4	XM_026442168.1	Cyt
LOC412316	1.638348391	1.05532676	1.167276848	0.938822781	2.786546901	2.075561991	-1.965310528	-3.258745312	-1.91994936	-0.853444978	-0.678116227	-0.651395547	0.09571178	-0.4306335	4	XM_016917454.2	zyd
LOC100576738	1.259576526	0.448348821	1.554130289	1.027078172	1.380785722	0.426390502	-2.525236514	-3.146128699	1.636407685	0.964214543	-0.525104424	0.733166257	-3.146128699	-0.087500181	4	XM_003249555.4
LOC412220	0.261946463	0.48797217	-0.117979324	0.615876308	0.995824836	2.992049637	-2.124043305	-2.124043305	-1.390202255	-2.124043305	1.438983042	1.800889642	-2.124043305	1.410812701	4	XM_006571635.3	MFS9
Pgrp-s2	1.02140371	-0.889973594	2.264142052	2.61082733	1.8932884	2.96838704	-1.835361142	-2.708517878	-1.171247382	-0.768343151	-1.054675164	-0.790658579	-0.659952559	-0.879319083	4	NM_001163716.1	PGRP
Trnad-guc-8	-1.118521874	1.339601124	-0.743004166	2.553599119	1.448032494	1.141893758	0.372245659	2.025121177	-2.15075473	-3.368681442	-1.754797771	0.201545325	0.166332813	-0.112611486	4
LOC726818	2.325298715	1.866095341	2.069333658	2.004157594	1.53450172	1.683450548	-0.85741111	-0.177790205	-1.338329896	-1.707297357	-1.950339464	-2.160013524	-1.34756277	-1.944093249	4	XM_006561800.3	Hexo2
LOC102653748	0.245799566	-0.784245096	-0.202247365	2.841810359	-0.062460166	2.543100667	1.611497108	2.455392526	-1.257585263	-1.132367685	-1.718557378	-1.618994321	-1.835522921	-1.085620032	4	XM_026445002.1	gbb
LOC413697	1.944303331	1.453141784	1.761609918	1.876743353	1.507868642	2.317959787	-2.14861226	-2.076127729	-1.049316749	-1.508894877	-0.996137975	-1.270431196	-0.659632235	-1.152473794	4	XM_397138.7
LOC102656112	1.972065917	1.025653819	1.588716287	2.189254004	1.877454151	1.025353254	0.186219251	0.766261186	-1.661063701	-2.053668298	-1.801451384	-1.54037181	-1.392055213	-2.182367463	4	XR_001706016.2
LOC725125	1.970925908	0.960613856	2.270007554	1.103147198	2.394383256	2.137615015	-1.737023609	-1.109109606	-1.363135165	-0.911635197	-1.515115654	-1.570042538	-1.088590557	-1.542040461	4	XM_001121010.5
LOC107965117	2.068958156	1.912186951	1.202484572	2.918712409	1.916308912	1.989074955	0.046527491	-0.314211925	-1.372230405	-1.715654246	-1.930236516	-1.677644277	-2.951981566	-2.09229451	4	XR_001704627.2
LOC726755	0.845186768	1.532978538	1.816992856	0.256391164	2.015479323	0.317150986	0.819597598	2.481480892	-1.948439654	-2.291863496	-1.324580317	-1.996205213	-0.598441025	-1.925728421	4	XM_026439975.1	PK2
LOC551525	2.125141029	0.95702973	1.906321087	1.788901211	1.621279777	2.024567525	-2.128566448	-1.041726627	-0.541956857	-1.484359796	0.650118288	-2.142444343	-3.078595865	-0.655708709	4	XM_026445413.1	CG42272
Mir3715	1.286137236	1.77342033	1.845876631	2.11629029	1.445109532	2.200788771	-1.12074092	-0.448783723	-1.469668587	-1.759102057	-0.927887234	-1.332867595	-2.387546031	-1.221026645	4	NR_039517.1
LOC724919	2.218738411	2.459191989	1.826805821	1.958981198	1.535823658	1.391875114	-2.665217383	-2.057221208	-0.269966774	-1.408401566	-1.28238026	-1.232675773	-1.199117925	-1.276435301	4	XM_026438947.1	Marc
Mir3720	1.474150988	1.468581206	2.136250809	2.26080155	1.702029744	1.386926321	-0.194311506	-0.298386267	-1.496076009	-2.287278826	-1.371111798	-1.359275017	-1.884484629	-1.537816566	4	NR_039458.1
LOC552832	2.188161517	2.30242398	2.13183318	1.497504404	1.952411131	1.455268617	-0.903072336	-0.343362126	-1.623009052	-2.13937798	-1.964528815	-1.932715088	-1.523991846	-1.097545586	4	XM_625207.5	Gnmt
LOC408818	2.210221018	2.18537157	2.072697663	1.168804913	1.77719427	0.914007018	-2.768451763	-1.731670914	-0.487485865	-1.244463565	-0.865443594	-1.223837323	-1.081521101	-0.925422328	4	XM_016911661.2	Hex
LOC726703	1.620769643	1.241324991	2.353544336	1.91622058	1.751944123	1.628322296	-2.420386928	-1.901951058	-0.902817053	-1.798329079	-0.422904984	-1.137539099	-1.082800528	-0.84539724	4	XM_006569916.3
Tsf1	1.612867222	1.466770571	0.949568625	2.20590842	1.326381213	1.494392222	0.533046392	1.142415907	-1.373915736	-2.338307161	-1.849012837	-1.988261032	-1.43885721	-1.742996595	4	NM_001011572.1	Tsf1
LOC411968	2.550073039	1.977878533	2.123052621	1.983152665	1.528964217	2.271822725	-0.595735724	-0.405609799	-1.988826977	-2.277730291	-1.368433815	-1.456235222	-1.62857107	-2.7138009	4	XM_026441732.1	klhl10
LOC107965624	2.592606047	1.753395489	1.253756554	2.448824258	2.419011062	1.719304047	-0.846125139	0.378058222	-1.341604215	-2.075445265	-2.075445265	-2.075445265	-2.075445265	-2.075445265	4	XR_001705759.2
LOC725500	1.732709569	1.836487027	1.147620731	1.839917535	1.568046198	1.477234933	-2.766264958	-1.558176554	-1.173999186	-1.520973506	-0.003514166	-0.094967079	-2.720869493	0.236748949	4	XM_026444460.1	stw
LOC100578041	1.645731226	2.241079896	1.682020312	2.240996502	1.575055801	2.225098894	-2.689048033	-1.523343821	-1.076487642	-1.322069262	-1.289315961	-1.310480239	-1.104689901	-1.294547772	4	XM_003249794.4
LOC410539	2.59192532	1.783006228	2.313094167	1.351712293	1.332750287	0.7275383	-4.378582492	-2.734747269	-0.280193607	-1.140518394	-0.56384771	-0.915154814	0.441325917	-0.528308224	4	XM_394018.7	NT5E
LOC551687	2.235450324	1.356523763	1.61484105	1.84421835	1.717347534	2.168597636	-1.564244358	-1.388094032	-1.397578885	-1.875276986	-1.572439662	-1.43403469	-0.010493418	-1.694816626	4	XM_026439176.1
LOC410828	1.564223956	1.194411999	2.075884219	0.430645683	2.985678952	1.828980923	-2.195229843	-2.185450122	-2.070554473	-0.507384869	-0.893405781	-1.081169097	-0.159825952	-0.986805595	4	XM_006568986.3	v
LOC551847	2.178585111	2.083787448	1.98052755	1.789432225	1.681267545	1.843053475	-0.74007002	-0.397702387	-1.58804608	-2.076549982	-1.671833021	-1.778809002	-1.818789377	-1.484853487	4	XM_006560099.3	CG6218
LOC100577303	1.322207567	1.381354261	1.821753083	1.578314759	1.712126265	2.091199359	-3.444443096	-2.369910086	-0.70316653	-0.804124388	-0.118115452	-1.135274502	-0.801441965	-0.530479274	4	XR_001702487.2
LOC113218974	-0.363496838	-0.700886349	-1.888902914	0.297029248	-0.870450635	0.100924201	2.953977085	3.05827899	-1.155061864	-1.35086807	-0.540919815	-0.356917311	2.706197185	-1.888902914	4	XR_003305279.1
LOC552285	1.592599135	1.341027903	1.050020672	1.553007299	1.776864606	1.517875719	-3.908364828	-3.373371463	-0.43977577	-0.869258049	-0.126416094	-0.285640932	0.568879	-0.397447196	4	XR_003304857.1	Inx7
LOC552672	0.04104087	0.635390308	-0.461739581	1.003389572	-0.014811865	-1.292539058	2.113819218	2.287454298	0.831699501	0.391919315	-1.05289928	0.275590896	-5.13788086	0.379566666	4	XM_625048.5	l
LOC410627	0.508205401	1.823423155	1.445719107	1.862460339	2.007561183	2.244972877	-0.803368277	1.695239467	-0.484098219	-3.536108956	-2.188125857	-1.277990647	-2.319525909	-0.978363663	4	XM_006561008.3	Dip
LOC552018	2.640785051	1.697410079	2.055655961	1.594420125	2.184796438	0.49192369	-2.175872879	-1.938109962	-0.787611811	-0.901408773	-1.19182673	-1.191549693	-1.273204196	-1.2054073	4	XM_006561022.3	CG6388
LOC725816	3.02963326	1.007149091	1.408551509	1.339258256	1.670514315	0.779524935	-2.164884741	-2.660509706	-1.151710248	1.193321504	-1.430396037	-1.189080246	-0.441972919	-1.389398973	4	XM_003250068.4	CG10621
LOC726424	0.744806997	2.44140004	3.293403094	1.174424115	0.921894524	2.490740322	-0.120908499	0.646059715	-2.491294488	-1.97275792	-1.951793448	-1.953799185	-1.415792779	-1.806382489	4	XM_026445914.1	mGluR
LOC107965583	1.935209707	2.299454858	1.716245957	2.19607258	1.36379769	2.018280707	-2.015468043	-1.423496039	-2.310813784	-1.666734356	-0.942868853	-1.609564718	-1.011348718	-0.548766988	4	XR_003306120.1
LOC551241	1.266977659	2.421319032	2.034340181	2.583014627	1.597520563	2.510441094	-2.297884431	-1.314800501	-1.6164281	-2.572312523	-1.669215946	-1.166610161	-0.576276	-1.200085493	4	XM_006565307.3	PMP34
LOC410614	1.131109471	0.337815128	0.514915217	3.171995402	1.67047763	2.406741464	-3.371002223	-1.260674599	-0.403038468	-0.925529343	-0.637612788	-0.705641102	-0.519665217	-1.409890573	4	XM_394092.7	alphaTub84D
Trnad-guc-7	-1.01176435	1.356812177	-0.772076841	2.606605328	1.470536361	1.143835362	0.343172984	1.996048502	-2.179827405	-3.397754117	-1.783870446	0.17247265	0.137260138	-0.081450343	4
LOC409263	2.968069778	2.285239804	1.397371161	2.177982885	2.025844886	0.32957518	1.106143268	-1.570078066	-1.984893716	-0.986448387	-1.532148987	-1.81412641	-1.697573577	-2.70495782	4	XM_623073.5	C1GalTA
LOC102656321	-2.800380213	-1.362046456	1.219552569	-1.709651912	1.767197195	1.952817504	1.823145392	-0.274803074	2.417806463	-1.297917864	1.708354079	-2.797154593	1.557115343	-2.204034433	4	XM_026445991.1
LOC107965541	0.202061623	1.440821038	0.473144206	1.579586187	2.156485548	2.666757434	2.47865085	0.753045944	-2.048097946	-1.510063102	-2.048097946	-2.048097946	-2.048097946	-2.048097946	4	XR_003306065.1
LOC113218783	0.480030422	1.181658905	1.132637186	1.229742498	0.96739307	1.412830419	-3.338916509	-3.682509611	0.50649138	0.088933771	0.264710217	-0.432569684	0.555773774	-0.366205837	4	XR_003304704.1
LOC408622	1.744887199	1.64017878	1.136723488	1.676561662	2.154198295	1.297621218	0.925964162	1.50311017	-2.535114934	-2.288353371	-1.198335843	-1.575068678	-2.978979279	-1.503392869	4	XM_623297.6	Hn
Gstd1	1.77424123	1.534585555	1.838047412	1.675060645	1.461548852	1.583694432	-0.542241858	-0.610978692	-1.235598889	-1.66016155	-1.314446454	-1.735980358	-1.338216809	-1.429553516	4
LOC100578507	1.389376294	1.218596709	1.684226176	1.748563305	1.779337735	1.85497156	-0.689570092	-2.412473356	-1.337954733	-0.546854024	-0.961715044	-1.348264655	-1.024262781	-1.353977093	4	XM_026438913.1	CG9515
Cat	1.006464835	2.081087091	2.214180275	2.166972896	1.436085282	2.287084243	-0.246554133	0.646661945	-1.364415087	-2.692837569	-1.847738117	-1.936958478	-1.871564709	-1.878468474	4	XM_026441104.1	Cat
LOC410583	1.863196879	1.885926016	2.409818281	2.021409057	1.867698364	1.696424646	-0.908264224	-0.459847578	-1.864359688	-2.819646405	-1.460036111	-1.309323358	-1.565596187	-1.357399693	4	XM_394061.6	Oat
LOC409622	1.324770759	0.281918896	0.845046956	0.31213091	1.29459526	-0.51507426	-0.545121903	-4.554017895	-1.042802405	1.718621421	-0.055982601	0.541513114	0.250990757	0.143410991	4	XM_026443764.1	CG8613
LOC552771	1.648737919	2.279255963	1.444387842	2.791125057	1.557504388	2.612997854	0.049340753	0.172872151	-1.386749886	-1.901384954	-2.282168849	-2.304951885	-2.446737841	-2.234228511	4	XM_625146.6	CG18003
LOC726332	1.6059181	1.830061382	1.423415722	1.501255951	1.001834971	1.804018785	-2.254693332	-2.590803026	-0.962003643	-1.319861085	-0.765590289	-0.562522614	-0.141334648	-0.569696275	4	XM_006568835.3
LOC725838	-0.733454841	-0.371083039	-0.008607617	0.213267796	-1.288789403	0.287406364	3.118378964	3.64383944	-1.092472743	-1.488575794	-0.518725572	-0.80785411	-0.293323873	-0.660005573	4	XM_026442257.1	CG11584
LOC408539	1.875792717	1.11396665	1.62200003	1.489360775	1.791111004	1.442178057	-0.958842529	0.356392902	-1.260314349	-1.525309212	-1.503809851	-1.664219225	-1.262655247	-1.515651722	4	XM_392085.7	Sfxn1
LOC100576401	1.815238555	1.655873137	2.143250392	1.792108341	1.733986386	2.203018864	-0.146335697	-2.01006438	-2.551753124	0.119964098	-1.625725393	-1.474598124	-1.609086419	-2.045876636	4	XM_006564688.3	AANATL3
LOC100577767	-1.457759928	-0.557639224	0.592136602	-0.916913744	3.57627364	1.44890498	1.062879566	-2.382970845	0.770904767	-0.717154171	-0.830277586	-0.745883689	0.813334024	-0.655834392	4	XR_003306405.1
LOC102655648	1.52424032	1.801016064	2.419441398	2.368160042	1.776221827	2.226719001	-3.6510166	-2.787334635	-1.807801529	-1.804537371	-0.213193878	-0.747378181	-0.480760205	-0.623776253	4	XM_026443211.1
LOC100578019	-1.457759928	-0.557639224	0.592136602	-0.916913744	3.57627364	1.44890498	1.062879566	-2.382970845	0.770904767	-0.717154171	-0.830277586	-0.745883689	0.813334024	-0.655834392	4	XR_003306403.1
LOC552283	1.344111353	1.541651741	1.672433251	2.004833806	1.688884128	1.841218881	-0.745135268	-1.080654829	-1.252739323	-1.513231282	-1.303381568	-1.376773942	-1.406331944	-1.414885005	4	XM_026440020.1
LOC107965094	0.288325967	1.142137019	0.971519721	0.653838161	0.279125185	1.300823219	2.120861213	2.585754825	-1.300859277	-1.651368698	-1.513911763	-1.575646196	-1.81640574	-1.484193634	4	XR_001704586.2
LOC408777	1.639794617	1.079887284	1.55048289	0.638143207	0.863419318	1.151027807	1.402200103	1.598343498	-1.468338101	-2.223955431	-1.058287004	-1.618809175	-1.741613517	-1.812295495	4	XM_016911889.2	nompC
LOC726371	2.058598388	2.099292855	1.944024757	1.185384466	3.160207633	1.753563636	0.644620345	-1.149003919	-3.134067177	-0.731426984	-2.513674015	-2.09387558	-0.816979634	-2.406664771	4	XM_026444708.1	CG5493
LOC100576135	1.356288563	1.225106634	1.197655201	1.687857491	1.636330408	2.095451278	-0.168290603	-0.950936424	-1.912520568	-0.439735025	-2.046866061	-1.114376015	-0.779290318	-1.786674561	4	XM_026440204.1
LOC100577224	2.343042168	0.799395848	1.372900528	1.958932377	1.792727705	0.509442262	0.569028793	-1.669666557	-1.822100008	-0.081668921	-1.422046018	-1.201627112	-1.221917218	-1.926443847	4	XM_026439649.1
LOC725841	0.912967308	1.127691493	1.158511455	1.092611073	0.851474509	1.198755219	1.583454984	1.813295188	-0.694149604	-2.332613696	-2.102718107	-1.013625647	-1.604766565	-1.990887609	4	XM_016917074.2	Prm
LOC724462	-2.02269219	2.428876179	1.636823117	2.889559919	-2.02269219	3.439767965	-0.969127742	-0.705109008	-1.28885114	-0.533162924	-0.184372316	-0.490706587	-0.15562089	-2.02269219	4	XM_026444440.1
LOC412869	0.211099921	1.000411727	1.104852577	0.056758497	1.326654727	1.410516744	2.011502341	2.089329029	-1.538731316	-1.353016532	-1.451318682	-1.625396431	-1.540885793	-1.701776808	4	XM_396321.6	CBP
LOC726370	2.269430827	2.268513727	2.778586113	2.218205703	1.857247055	1.809031157	-1.739091178	-1.988402878	-0.923872541	-1.303126361	-1.770910577	-1.04213716	-2.792655627	-1.64081826	4	XM_006557815.3	exex
LOC102655819	0.264182104	1.116821508	1.644685572	0.847790921	0.698579487	0.794804259	-1.155243832	-0.327296448	1.421806994	-0.212403502	-1.24943614	0.452893759	-4.401461251	0.104276569	4	XM_006571742.3
LOC102655088	1.852275479	2.163878523	1.556263688	1.603248177	0.775775177	1.217367486	-3.892757166	-3.598663388	-0.455652303	-0.674677103	-0.458165285	0.300490444	-0.693825988	0.304442258	4	XR_411293.3
LOC100577717	2.097296219	1.80441799	2.025936406	2.477707815	1.520772703	2.093204017	-0.83959884	-0.775757219	-1.394066114	-1.831623386	-1.695883145	-1.811915805	-1.992176247	-1.678314394	4	XM_003251058.4	CG42237
LOC725621	2.241386489	2.384231005	2.148849381	2.361504183	1.91917193	2.055900976	-3.597020131	-2.076659546	-1.001498309	-1.610673724	-1.274336612	-1.585973929	-0.722630405	-1.242251309	4	XM_026445177.1
LOC552249	1.932433353	2.200540036	2.624975775	1.818478243	1.382455257	2.129830216	-1.630361703	-0.85712361	-1.495032142	-1.980656804	-1.470384599	-1.586698059	-1.603975116	-1.46448085	4	XM_026440279.1	LManII
LOC102656570	-2.157845466	2.356148069	0.811734665	0.749120001	-1.484724063	2.292068146	-0.838263811	-1.0454819	-2.465324829	-3.145216697	-0.396640389	0.632775225	4.297183571	0.39446748	4	XM_006565450.3	Gld
LOC551670	1.088120223	1.866582688	1.070803029	1.949804336	1.601619502	1.531281466	-0.13952551	0.17067477	-2.099616874	-1.826696303	-1.183726045	-1.107861451	-1.584616947	-1.336842884	4	XM_006569564.3	Argl
LOC411564	2.152151986	2.278095514	2.068499508	1.817419687	0.952178269	3.033534842	-3.140633263	-3.209020934	-0.692578702	-1.265393223	-1.582227857	-1.509682825	-0.055201793	-0.847141208	4	XM_006558426.3	CG30471
LOC102654601	0.135306317	2.019432004	1.553294609	2.728341188	2.441895525	2.28456204	-2.374818411	-2.374818411	-1.156891699	-1.445795012	-1.353073361	-0.434556325	-0.507747111	-1.515131354	4	XR_410304.2
LOC412131	1.622625634	0.636318261	1.844545126	1.915772414	2.187710858	1.80076482	-3.355959281	-3.355959281	-1.246496821	-0.672505314	-0.734935007	-0.036020631	0.407195866	-1.013056643	4	XM_006570875.3	Klp3A
LOC100577192	1.668491568	0.93944196	0.942731948	0.884995855	2.837536891	0.375129949	1.379093598	-1.127801123	-1.916461537	-0.03693316	-1.576487561	-1.320315043	-1.447326811	-1.602096534	4	XM_003250419.4	Hacd1
LOC413578	1.780807165	0.790519685	0.38335675	0.812199034	1.203425245	-0.843044416	2.286331107	-0.468814389	-1.547916185	1.781302685	-1.384203381	-0.783838216	-2.683797781	-1.326327303	4	XM_016917438.2	CG9346
LOC413613	1.647124864	1.081248243	1.559278478	0.636781965	2.487801376	0.453820833	0.81728742	-1.893941981	-1.7395517	0.62585679	-1.445068054	-0.893077043	-1.542561584	-1.794999609	4	XM_397055.7	CG13887
LOC408650	1.586667002	2.155638921	0.697984103	2.100689749	1.003906822	1.733010297	-1.98704697	-1.927153992	-0.363608106	-1.026153956	-0.852497444	-0.879135372	-1.366787173	-0.875513881	4	XM_392190.7	CG6910
LOC406144	-2.142729157	-0.31390832	-0.635862664	1.503897245	-0.862633439	0.991760387	3.471217658	1.634068231	-0.131871143	0.831648251	-0.910294435	-1.099344955	-1.081364295	-1.254583364	4	NM_001011617.1
LOC725460	1.93497708	2.025415021	1.776909853	0.787877738	1.794318321	1.200869152	-3.706170148	-3.617907092	-0.085062861	-1.071571596	-0.060926027	-0.340047023	-0.226465869	-0.41221655	4	XM_006571555.3	dpr12
LOC726681	1.888200937	0.980178365	1.065661565	2.082434279	1.648542091	1.867100125	-2.133737906	-1.328687476	-0.914251471	-1.63045678	-0.96673483	-1.04485171	-0.482894262	-1.030502928	4	XM_026440326.1	capu
LOC408996	1.474729783	2.862264964	0.378665947	2.425536454	2.062007289	2.092489384	-1.521684021	0.099631595	-0.924649493	-1.604541361	-2.142576205	-2.142576205	-1.409674715	-1.649623416	4	XM_026442726.1	norpA
Trnan-guu-7	0.982092267	2.256849226	2.081100266	1.884075747	2.248923021	2.236772564	-0.123077907	-1.303612248	-2.107864997	-2.107864997	-1.50836944	-1.549147789	-1.374963507	-1.614912207	4
LOC113218576	1.38535629	1.467994045	1.016621437	1.905672801	0.902869329	0.948655038	-4.352199928	-3.391190802	-1.146218517	-0.621666112	0.076861686	-0.004705744	1.160726435	0.651224043	4	XM_026444740.1	CG11159
LOC409899	1.394126763	2.386888098	2.017965333	1.930250299	1.647382082	1.947686509	-3.118938006	-2.008434246	-1.380198119	-2.181553004	-1.021622521	-0.72127094	-0.35818569	-0.53409656	4	XM_016912674.2	CG32669
LOC725426	3.035428632	1.851338539	2.469140489	1.959293309	2.319119301	1.551366719	-2.139178589	-2.933739117	-1.530861016	-1.047847706	-1.00185516	-1.405545042	-1.510623877	-1.616036483	4	XM_001121276.5	CG42336
LOC412797	1.190685514	1.395666472	1.956369901	1.635471041	1.852484892	1.266816422	-0.725354236	0.220305886	-1.453776079	-2.386594016	-1.015663329	-1.215247397	-1.45602086	-1.26514421	4	XM_016915623.2	CG10960
LOC726980	0.970908494	2.099856417	2.076408819	1.497728466	2.008143485	2.014167408	-3.29988452	-2.235579549	-1.308083237	-2.465428381	-0.155355775	-0.295625686	-0.226756654	-0.680499287	4	XM_026440041.1	CG31086
LOC724422	1.819367992	1.45212578	1.139930448	1.575700253	1.062047121	1.854782604	-2.639549445	-2.205272921	-0.214528516	-0.540890195	-0.885271564	-1.300938048	-0.059034651	-1.058468856	4	XM_006559348.3	lab
LOC100576614	1.790115976	1.568322689	1.436686704	2.357595565	2.252687744	2.176875301	-3.564684995	-3.564684995	-1.455222535	-1.859827749	-0.52684358	-0.727051285	0.622087637	-0.506056477	4	XM_026445534.1	CG5835
LOC552099	1.064300561	1.17031838	1.010182975	1.342916476	0.479797335	1.104242346	1.183611702	2.230724065	-0.993404798	-1.416895824	-1.470757149	-2.348626206	-1.442005723	-1.914404141	4	XM_624478.6
LOC408827	1.88019607	2.861409193	1.234288261	0.752097494	3.290398651	0.228356276	-0.245694064	-1.701907283	-1.744256519	0.441209272	-1.696230449	-1.652307558	-1.07927261	-2.568286735	4	XM_392359.7	CAH1
LOC409924	0.532151352	1.136488349	1.658026749	1.702081647	1.417264275	1.901045116	-3.305453842	-2.48731312	-0.632908339	-0.941270712	-0.420693508	-0.399217633	0.303385013	-0.463585348	4	XM_016912131.2	CG3168
LOC100579031	1.822476078	0.112170123	1.043099476	1.119668605	0.672258601	0.914146923	2.472053876	-0.329334923	-2.798483844	0.286096956	-1.694005019	-1.138186594	-0.733692829	-1.748267428	4	XM_026443333.1
LOC410878	2.413492866	1.08805145	1.308253287	0.857361927	2.522818712	0.571483886	0.024136865	-1.406085814	-2.426970678	-0.255840223	-1.360004393	-1.090864775	-1.0911976	-1.154635511	4	XM_026438910.1	CG5707
LOC107965500	1.583905966	2.168931261	1.814754717	1.402537235	0.840417343	1.544220558	-0.39998028	-0.198886794	-0.783607196	-1.416062961	-1.630645231	-1.691939464	-1.074207662	-2.159437492	4	XM_016916184.2
LOC412515	1.673165553	1.913681817	2.407624579	2.652127193	2.25664379	2.490024116	-1.597644412	-1.646779657	-1.717191356	-1.912997562	-2.451032406	-1.892315199	-0.583961106	-1.591345349	4	XM_016917306.2	CG7365
LOC727110	0.24546536	1.982032678	1.206452221	1.698853691	1.066351535	0.466839588	-3.394377954	-2.969365131	0.329891969	-0.638470991	-0.079236852	0.153091302	-0.182253116	0.114725702	4	XM_001122824.5	yellow
LOC413867	1.878464679	1.86388702	1.941355076	1.235414511	1.681854426	1.331869451	-1.705580782	-1.475025627	-1.148989687	-1.915235015	-1.098088509	-0.998136786	-0.665184371	-0.926604385	4	XM_006563213.1	Taldo
LOC552651	-0.102402377	-0.290062965	-0.678795512	-0.198616033	-0.560719809	-0.089239334	2.988727045	3.697934192	-0.111685894	-0.477957077	-0.748205127	-0.886785876	-1.613456496	-0.928734736	4	XM_625026.5	stai
LOC724187	1.036952453	0.640871815	1.368357757	1.872343271	1.71919303	2.148759233	0.11227942	0.852290359	-1.663612037	-1.990377393	-1.415599941	-1.546103243	-1.624305938	-1.511048787	4	XM_001119831.5
LOC100578708	1.582342495	1.615269732	1.750488299	1.598919315	1.475084791	1.945491332	-3.409372001	-3.39959228	-1.560133677	-1.322073259	-0.048288189	-0.384485434	0.64747525	-0.491126374	4	XM_016917900.2
LOC412467	0.848204343	0.58130961	1.524123569	1.686394137	2.548056301	1.708599807	-1.249804055	-1.507692261	-2.179069736	-1.712603889	-0.593050506	-0.675009786	-0.440131335	-0.539326198	4	XM_395924.5	CG11089
LOC409709	0.548836677	0.179846396	2.264578238	2.110054078	-0.080123722	3.011112112	-3.112647134	-2.755224549	1.8747985	-0.924262239	-0.37409025	-1.346319874	0.105929632	-1.502487866	4	XM_393208.7	Gba1a
LOC113218537	-0.560831144	0.503284603	0.7297824	-0.041525907	0.924632188	-0.041698522	-1.339890935	-0.461303869	-0.182241504	1.835333451	1.354732888	0.860513845	0.939790545	-4.52057804	4	XM_026445196.1
LOC107964442	0.448432646	2.069526362	1.559064534	1.882870389	1.107786943	1.957783345	-0.206395906	0.623843185	-2.027896527	-1.795959504	-1.192982729	-1.299725277	-1.643238436	-1.483109025	4	XR_003305983.1
LOC411845	1.900575833	0.499542941	0.810679977	0.867687942	1.174507909	0.521792007	1.982726706	-0.188232153	-2.989376044	0.338292204	-1.967630994	0.027545247	-1.772792997	-1.205318579	4	XM_026442941.1	CG12608
LOC413679	2.00739618	1.711729546	2.039705609	2.187147417	2.06201509	1.971482909	-2.135397264	-2.870838006	-0.834784268	-0.910232308	-1.242854607	-0.913276345	-2.207624512	-0.86446944	4	XM_397120.7	obst
LOC410918	1.481677309	0.466102011	1.458930303	1.194547235	1.26794413	1.875031357	0.31700637	1.41477564	-1.165237279	-1.688930209	-1.686699033	-1.547624249	-1.783926396	-1.603597189	4	XM_026439426.1
LOC726393	1.426564814	1.696208995	1.431490634	1.706434216	2.292205112	0.871006229	-0.801997691	-1.258502185	-1.842244317	0.002111123	-0.543589477	-1.044099764	-1.35950232	-2.576085367	4	XM_026446382.1	CapaR
LOC107965318	1.473131521	1.627220413	1.18654808	1.2963246	1.528677438	1.86168857	-2.31168152	-0.479070217	-0.13192254	-1.040392505	-0.728963205	-2.373856497	-1.065502404	-0.842201736	4	XR_003305816.1
LOC550789	2.356497777	1.057253341	0.639649378	1.167363854	1.303485864	0.176600748	1.549236241	-1.501134879	-1.501627605	1.473488422	-1.457844867	-1.372217991	-1.372528978	-2.518221304	4	XM_623179.5	CG10621
LOC552313	1.34033493	0.822677724	2.307501809	1.30499958	1.838837466	1.781888244	-0.471061948	0.43588252	-2.000715375	-1.616008299	-1.359539599	-1.687428914	-1.161401401	-1.535966736	4	XM_624688.6	CG8112
LOC100578016	2.298737959	1.278289537	0.03299504	-1.97306894	0.75846085	1.184791412	1.767858161	-1.168816192	-1.97306894	-0.73674162	0.05942695	-1.97306894	1.924320874	-1.480116151	4	XR_411576.3
LOC100576106	1.542167124	1.356637357	1.531464696	1.24285419	1.210555038	1.316811215	0.607379354	1.448395069	-2.044593891	-1.755502482	-1.644673422	-1.79157855	-1.524821692	-1.495094006	4	XM_003251458.4
LOC412305	2.434620075	0.798723352	0.785310578	1.156588228	1.779909774	-0.332523663	1.286230484	-1.523976827	-2.108985491	0.96648913	-1.042019206	-1.355105626	-1.070031298	-1.77522951	4	XM_395766.7	Ssadh
LOC410231	0.743133373	-0.037678421	0.667782179	0.062718614	0.7573617	0.411430909	2.834053287	3.914202913	-2.167049462	0.063180456	-2.254413872	-1.648344158	-1.563833519	-1.782544	4	XM_393713.5	Tollo
LOC107965832	1.756415615	0.984035535	2.079049936	0.741455179	1.934838154	1.543757809	-0.25480439	-1.996627003	-0.932096666	-0.222683262	-1.452896652	-1.840428935	-0.933808451	-1.406206869	4	XR_001706280.2	CG14605
LOC551908	1.538045893	1.696745022	-0.507180533	1.671832758	1.43253951	-0.577336463	1.044471623	0.763347293	-0.402923526	-0.576754106	-0.439498277	-0.87042701	-4.167867314	-0.604994871	4	XM_026445444.1
LOC100576662	2.284159379	2.430635549	2.328150836	1.09555092	1.77898454	1.740847132	-1.781271746	-0.836228087	-0.724776844	-1.12359192	-1.547859212	-1.552098315	-2.487946155	-1.604556076	4	XM_003251696.4
LOC552130	2.978755852	1.55255032	1.631686772	0.940110907	3.181352925	0.692463187	-1.301602373	-2.687573226	-1.953732176	-0.480946633	-1.339590127	-1.727122409	-0.193452675	-1.292900344	4	XM_624510.6	LKRSDH
LOC724536	2.10525794	1.537120113	2.129951428	0.490690355	2.130905265	0.715922057	-2.246001804	-2.464639394	-1.146545114	-0.69598561	-0.568876378	-0.815360028	-0.136170801	-1.036268028	4	XM_001120425.5	CG31974
LOC412503	1.871715189	0.66588313	1.750935339	0.886001145	2.722023726	2.086112394	-2.859897928	-3.00168035	-2.720580326	-0.248665531	-0.71871736	-0.161674	0.136024037	-0.407479465	4	XM_026445536.1	Dic1
LOC100577680	1.512543893	1.554959692	1.409556356	1.577010618	1.260293726	1.613384898	0.557849237	2.715831808	-2.144795694	-2.703786963	-0.535506738	-1.590308158	-4.510241434	-0.716791241	4	XM_003249314.4	Vajk4
LOC100577406	0.93405644	0.996376748	1.216694974	0.776537522	1.15306099	1.478214147	-3.80370873	-2.935442744	0.868254113	-0.004230904	-0.197155034	-0.067337401	0.187014977	-0.6023351	4	XR_001705033.2
LOC409265	2.473278866	1.196459768	1.28831055	1.250188596	2.919640532	0.309601993	1.546938277	-1.582748067	-2.129358904	0.611085733	-2.164713763	-1.768816747	-2.291617486	-1.658249347	4	XM_392786.7	Stt3A
LOC727055	0.961320502	1.353759116	1.782127976	1.394663301	1.842583348	2.095946954	0.366012009	-0.297130289	-2.348719472	-1.453580935	-1.558168383	-1.111758002	-1.30976528	-1.717290845	4	XM_016912034.2
LOC409663	0.745090059	1.622601585	1.847244944	1.50595139	1.074925517	1.87251809	-0.079625174	0.585495811	-1.472665502	-2.042772252	-1.616496736	-1.35310152	-1.289285422	-1.399880789	4	XM_393161.7	CG6426
LOC410254	2.292216065	1.916339393	2.344835318	1.532496735	2.296723724	1.575854239	-0.731380287	-0.374283366	-1.505254014	-2.298841702	-1.374024495	-1.825832309	-1.953449972	-1.895399328	4	XM_393736.6
LOC100577883	0.676023191	1.357241789	1.499228158	0.871181363	1.89861604	1.414751992	-4.19931613	-3.7320152	-0.632639583	0.000773097	0.234745324	0.194493065	-0.141605843	0.558522737	4	XM_026441576.1	Cyp4aa1
LOC107964357	1.247426272	2.060568444	2.148600699	2.370496888	2.460160102	2.786408875	-2.231786338	-2.57537944	-1.84153839	-2.037344595	-1.22739634	-1.30104215	0.223252625	-2.08242665	4	XR_001702840.2
Mir971	-0.355935826	0.810793054	1.91337621	1.12517418	1.298896881	1.182449671	-2.349876064	-2.823050665	-0.133608983	-1.645074689	-1.392857775	0.79559098	0.394511284	1.179611742	4	NR_039464.1
LOC100578624	2.06944217	1.055686412	1.554497505	1.270728241	1.213295847	-0.002729376	1.468276992	-1.916440866	-1.916933592	1.081792592	-1.773208498	-1.330887099	-0.885751616	-1.887768713	4	XM_003249399.2	CG9577
Rpn1	2.581256788	1.081157494	1.309173862	1.018044217	1.855169491	0.288500104	0.593935554	-1.049310527	-1.512986294	0.812954843	-1.61557295	-1.624995704	-1.600147452	-2.137179426	4	NM_001242522.1	CG33303
LOC100576270	1.899787223	1.465569334	2.01267425	1.61135785	2.127143448	1.75918561	0.84139638	-0.31845046	-2.755301405	-1.394490102	-2.006123278	-1.52341689	-1.901829631	-1.817502329	4	XM_003251854.4	UK114
LOC102656812	1.797456527	1.353360648	0.890701368	2.577274432	1.755602489	1.989032972	1.380123677	1.558708727	-2.271616729	-1.784686195	-2.467798392	-2.529092625	-1.911360823	-2.337706075	4	XM_026438972.1	CG7840
Mrjp8	-2.203914734	2.724546648	-0.029925693	-1.673613954	0.449820234	0.768306929	2.332506047	2.349360079	-0.786894663	-0.432601239	-0.62456675	-1.071455613	-0.886947814	-0.914619477	4	NM_001011564.2	yellow
LOC409173	1.461865009	1.864247459	2.650415705	1.976082975	0.794520742	3.37303493	-2.064453801	-2.408046903	-1.674205853	-0.703189657	0.086798802	-2.408046903	-0.540975603	-2.408046903	4	XM_392698.7	CG10175
LOC113218528	-0.415907361	2.262276794	1.805735643	-0.407561986	1.144077129	1.682910444	1.582232586	-0.354163684	-0.239268036	-1.810695651	-1.749234939	-1.790013288	0.145390056	-1.855777706	4	XR_001706034.2
LOC409334	1.921643396	1.106783198	1.497204469	1.104128882	2.065000732	0.908878737	0.89636725	-1.952644168	-1.679116967	0.292126067	-1.632004118	-1.278048898	-1.134052576	-2.116266004	4	XM_026440653.1
LOC100578123	0.238229054	0.211234444	0.366795449	0.558680172	-0.594416185	0.911376989	3.507112545	3.840308122	0.951606304	-0.172049679	-1.229650073	-2.874543365	-3.433260572	-2.281423205	4	XM_003251063.4	CG15905
LOC409736	1.535439154	1.964639151	1.45720594	1.768937692	1.226525565	1.119909051	0.168364807	0.55896893	-1.348427987	-1.997541908	-1.387801833	-1.465537818	-1.905115572	-1.695565173	4	XM_393234.7	CG17896
LOC411417	2.357059658	1.287250213	1.314858762	1.017143023	1.401785974	0.093754706	0.991744803	-1.467273357	-1.465347379	0.868402087	-1.282347163	-1.671540306	-1.409168772	-2.036322248	4	XM_006562349.3	CG5290
LOC725069	2.154813225	1.39567722	1.612997764	1.968909591	2.39105546	1.837263634	-1.402667646	-2.761640659	-1.168403801	0.317383128	-1.186569207	-1.364827973	-1.882612789	-1.911377946	4	XM_026443797.1	CG2930
LOC410532	1.140708537	1.546848963	2.047735714	1.117875054	1.08234289	1.587954902	-4.612477566	-3.050563538	-0.059726329	-0.321186519	-0.283689988	0.131906002	-0.01600342	-0.311724702	4	XM_006564890.3	CNT2
Acsf2	2.473947663	1.948556958	2.036183919	1.770787236	1.868610063	1.316669574	-2.62445331	-2.40431144	-0.999797727	-2.122425418	-0.561963332	-1.019816749	-0.606227321	-1.075760117	4
LOC100578913	-0.410727088	-0.526349378	-0.450521807	-0.231456248	-0.758384455	-0.6166183	-2.652763167	-1.948749993	0.526794962	0.082357905	2.968784037	2.134814222	-0.667707688	2.550526996	5	XM_026441441.1
LOC410626	2.256729178	3.687245328	-5.32612987	1.407060741	-5.843131694	-0.833923978	-2.462962855	-3.600923895	2.248858937	1.382854724	2.03273899	2.635294619	1.07356063	1.342729145	5	XM_016916549.2	CG7720
Tpni	-0.90831044	-0.547492709	-0.626362723	-0.722542179	-1.177109211	-0.882941669	-3.099823358	-2.21182134	2.086316864	1.207617303	1.792066228	1.714986909	1.641706394	1.73370993	5
LOC727021	0.850445371	0.033104916	-0.743551828	-0.966272649	-1.318561169	-1.838409277	-2.098640362	-1.456779616	0.300115759	0.711713867	2.901530157	2.687807995	-1.574022192	2.511519028	5	XM_001122734.5	CG10407
LOC100576118	-0.687919831	-0.425973582	-1.134739714	-1.268987765	-1.082227924	-1.570713647	-5.701253113	-4.571269986	3.736552689	2.756270565	2.863117691	2.533299486	1.793972849	2.759872284	5	XM_006568930.3
LOC412767	3.119235458	-2.049494031	-2.039187876	2.944830418	-2.466416391	-2.904418598	-3.48486867	-3.48486867	2.288809593	1.04792666	-0.640434768	5.818745921	-3.48486867	5.335009624	5	XM_396220.6	CG2016
LOC113219195	-0.574505621	0.515695913	0.321035417	0.608164153	0.1980783	0.539617372	-7.382993315	-6.997633675	2.368584119	1.879459117	2.07330879	1.895665262	2.723377904	1.832146264	5	XM_026444701.1	ect
LOC411285	0.009418076	0.049366574	0.133081312	-0.038936396	-0.348586504	-0.126477782	-3.954953343	-3.272227182	1.477170449	1.159331164	1.071602958	1.113137108	1.605308783	1.122764784	5	XM_016913628.2	Mlp84B
LOC411664	-1.523022312	-1.042202905	-1.400584696	-0.19690278	-1.250339404	-0.11780252	-3.677733895	-3.72686914	2.220459849	1.628970624	2.465898623	1.857202218	2.521268669	2.241657671	5	XM_006569938.3	CG6329
LOC552320	-0.195023079	0.05805682	-0.811048173	-1.037883887	-0.78634592	-1.776632632	-5.651763373	-4.882432926	3.245722832	2.802534478	2.297539358	2.23523864	2.233893507	2.268144354	5	XM_624695.5
LOC551604	-1.497570731	-1.144025383	-1.60796571	-1.59928633	-2.710912238	-1.843374108	-1.739993846	-2.284999416	2.643171891	2.311672958	2.381164847	2.425002257	2.240080428	2.427035379	5	XM_016913846.2	Rh50
LOC102656669	1.864533535	2.319690865	1.142627496	2.945480924	-2.469341495	-0.927205111	-4.105458058	-4.154593303	1.738461402	1.1920988	1.171158454	2.269800119	-4.958846051	1.971592422	5	XM_006570119.3	CG5172
LOC100577725	-0.27957503	-0.483574452	-1.711941836	-0.35153667	-0.249664153	-1.058457834	-1.842266414	-3.369532294	0.819468697	0.740810947	1.939316413	1.483693761	2.810250419	1.553008445	5	XM_003250093.4	CG34215
LOC551527	-0.4591254	-0.948989604	-0.976408991	-1.191607318	-0.247338762	-1.224789571	-2.476213471	-2.457548694	1.290180611	0.451355297	1.916542891	1.728380165	2.784079633	1.811483213	5	XM_623922.6	Desat1
LOC724624	-1.243492118	-2.110081089	-1.31588468	-0.664632945	-0.354815533	-0.847599607	-5.442310056	-6.063202241	3.525794743	3.152251321	2.607391318	2.892915301	2.800081849	3.063583734	5	XM_001120518.5	Cpr49Aa
Obp4	-1.971427612	-1.459321131	-1.454425787	-1.197396368	-1.971427612	-1.39097754	-1.971427612	-1.971427612	1.390741139	-0.079246412	3.179030836	2.5367545	3.834488885	2.526062323	5	NM_001011589.1	Obp19d
LOC411657	-2.897579708	-1.537027941	-0.975075826	-0.971368539	-1.807399309	1.37103291	-4.422985784	-4.422985784	2.0122238	2.22718332	2.829347411	2.67727888	3.034495684	2.882860885	5	XM_026440711.1
LOC724735	-1.565353378	-1.297520308	-1.198248042	-1.011082066	-0.113559572	-1.746324648	-4.072796613	-5.126361062	3.45953751	3.006955253	2.269692839	3.149028699	0.972129663	3.273901724	5	XM_006558338.3	Cpr49Ae
Cpr14	-1.861502724	-1.235525398	-1.723762863	0.03354461	-1.010336575	-1.05008282	-5.151026181	-4.925461319	3.360559044	3.148955989	2.51226153	2.888763356	2.046020115	2.967593236	5
LOC410884	-0.952683055	-0.830378726	-0.683311454	-0.94230491	-2.371461565	-2.994065558	-4.226395941	-3.765736295	5.206285276	4.041294972	2.450120526	2.983208459	-0.331705659	2.417133931	5	XM_394360.4	CG6431
LOC727290	-0.218462475	-0.463985133	0.11860785	0.13546737	0.676330242	0.191270652	-2.604452242	-2.604452242	-0.10839218	0.177099159	2.192026504	2.467403353	-2.604452242	2.645991385	5	XM_026443769.1	Cyp303a1
LOC412013	-0.962186749	-1.444620646	-1.611743384	-1.738498707	-1.088840921	-1.246347835	-3.350449399	-2.63550748	2.928276694	2.321896721	2.455199007	2.202519584	1.760861923	2.409441192	5	XM_026440115.1	cysu
LOC411732	-0.540387545	-1.148644216	-1.102890509	-1.104408114	-0.798896628	-1.142952423	-2.79275796	-2.294591772	2.202205885	1.70911641	1.880704719	1.61681679	1.840742365	1.675942999	5	XM_395200.7	CG4239
LOC412263	0.086559144	0.537918824	1.063415948	0.696734228	0.559963198	1.01393718	-3.654212531	-3.497477811	1.278529203	-0.158106904	1.29089447	0.374715877	0.216224543	0.19090463	5	XM_006571710.3	CG32473
LOC409931	-1.489616689	-1.124412904	-1.136294473	-1.070437799	-2.102418669	-1.108303022	-2.126256019	-1.107379154	2.450646535	1.353598441	1.913268521	1.832947988	1.849110086	1.865547159	5	XM_016912185.2	CG12038
LOC411273	-1.103600226	-0.577490164	-1.599982811	-1.24496227	-1.381478812	-2.121268405	-6.119455174	-5.36496597	3.474098131	2.517512186	3.670457732	3.486221936	2.65980882	3.705105026	5	XM_026442276.1	Pdp1
Cyp6aq1	1.226886823	0.495863081	-2.050747022	1.367754204	-2.21929667	-3.374902975	-2.871207566	-3.255401267	2.360317934	1.105302589	2.190062375	1.620832567	1.598795785	1.805740143	5
LOC113219266	-0.228107767	-1.140290219	-1.431487292	-0.387138274	-2.328306784	-0.168932822	-1.984713682	-1.524054036	-0.01263456	1.443136598	1.569905482	1.987719982	1.959711413	2.245191961	5	XR_003306155.1
LOC107965883	-1.548070101	-0.985935168	-0.663408716	-0.875340764	-0.084979483	-1.240585788	-2.816509274	-2.012256525	2.000371944	1.001912576	2.107858643	1.750429372	1.738525211	1.627988073	5	XR_003306139.1
LOC724464	0.380856825	-1.63491895	-1.248515573	-0.047399644	-0.149611382	-1.725284683	-3.989575262	-3.4338593	2.460952445	1.316312327	2.562969702	2.677913794	0.24301896	2.587140742	5	XM_006557535.3	CG8192
LOC725588	-0.897959399	-0.521401046	-1.080962189	-0.64161216	-1.380960869	-1.743008335	-2.228005024	-2.088385898	2.324045158	1.918166553	1.72538396	1.835392296	1.038964157	1.740342797	5	XM_026439235.1
LOC725725	1.175725705	-1.421446731	-0.920148797	-0.072603756	0.179996205	-1.56602111	-4.756665406	-6.767420001	1.46021607	3.073991807	2.554084536	2.695046166	2.08607696	2.279168351	5	XM_003251731.4
LOC412541	-1.372710466	-1.291933087	-1.186399119	-1.790638648	-2.50717415	-2.690526378	-3.96973799	-3.741852687	3.418432393	2.529060859	3.286623975	3.240586847	3.102420877	2.973847574	5	XM_026444570.1	CG3961
LOC409208	-0.627419249	-0.378313474	-0.46584333	-0.271045126	-0.603544651	-0.49991313	-2.775861014	-2.0596165	1.241443135	0.352693449	2.305910731	2.256970921	-0.920013642	2.444551879	5	XM_003250003.4	Ncc69
LOC410976	-0.656251591	-0.461998107	-0.921897054	-0.512306131	-0.759942517	-1.109848092	-3.270757459	-1.829417656	1.829537529	1.280813414	1.699615512	1.635570257	1.261158646	1.815723249	5	XM_026439498.1	CG32645
LOC410452	-0.228967867	-1.689144796	-1.054398985	-0.689645243	-1.263052301	-1.668767189	-4.832607254	-4.793130816	4.369099641	3.358906138	2.302705142	2.934176307	0.436019456	2.818807768	5	XM_006560375.3	CG3097
LOC410780	-0.337958316	-0.370055933	-1.240646458	-1.095930648	-1.627865877	-1.289897884	-2.456322155	-0.922725744	1.468053979	0.479813887	1.573817462	1.319757097	3.03658447	1.463376119	5	XM_026446255.1	Nha2
LOC408449	-0.840498303	-1.300119471	-1.42124314	-1.145580598	-1.32677833	-1.516258245	-1.49897523	-1.80280571	2.376357259	1.405968208	2.085297532	2.534384569	0.104240619	2.346010839	5	XM_026445127.1
LOC406114	-1.497038554	-1.082732311	-0.982948883	-2.607971926	-2.538985644	-1.72365436	-3.883028322	-3.883028322	4.712794105	2.989336171	2.569029409	1.908532533	3.313059451	2.706636654	5	NM_001011598.1	Amy
LOC413408	-0.56128616	-0.650331525	-0.703536952	-0.236486688	-1.214095291	-1.070554984	-6.642221856	-6.642221856	2.862376068	2.799190624	2.956436607	3.112916179	2.832097866	3.157717967	5	XM_396852.6
LOC100576452	-2.290703842	-0.673185172	-0.428605822	-0.981342071	-0.527004774	-1.98321953	-2.031877135	-0.757999125	2.124346641	1.822119636	1.548843338	2.207567668	0.728875181	1.242185008	5	XR_003305486.1
LOC413858	-0.725372931	-0.894520832	-0.90448542	-0.891993281	-1.267698578	-1.372832628	-2.078023652	-1.997096016	2.16138888	1.708373227	1.822557594	1.585907734	1.235611595	1.618184307	5	XM_026439465.1
LOC113219054	-1.900109549	-2.476833267	-2.176047155	-1.682326969	-1.506687186	-1.783934351	-1.991089586	-2.447514201	2.519123584	3.159047148	2.898812874	2.64739769	1.961204629	2.778956338	5	XM_026443415.1
LOC408395	-0.841059798	-1.539924947	-1.337657313	-1.574139478	-1.420410632	-1.99256646	-4.151940422	-4.151940422	3.619443361	2.646192765	2.918806862	2.774112715	2.053952622	2.997131147	5	XM_391943.7	CG6414
LOC100578719	-2.155283275	-1.101832006	0.069791417	-1.824067483	-1.522206981	-1.984774942	-2.65614385	-1.955030021	3.691249318	2.775003979	2.323894839	2.906701901	-1.323960514	2.756657617	5	XM_016914593.2	spz4
LOC102654188	-0.625783018	-0.330560056	-1.829162544	-1.951950792	-0.698391371	-0.928313945	-2.382388934	-1.921729287	1.173607402	1.834712588	1.869963195	2.079241233	1.65664006	2.05411547	5	XR_411069.3
LOC725439	1.83860684	2.271802933	1.731235894	-0.012296374	0.48019458	0.707465253	-5.886694174	-5.36124395	0.711428907	0.57669437	0.658771253	0.24329816	1.539990514	0.500745794	5	XM_003249835.4	CG31974
LOC113218555	0.903589566	0.393601104	-0.579609164	1.688422938	1.183257027	-0.137627157	-2.856758363	-3.710146357	0.719796917	-1.503519764	0.616240507	1.2995273	0.367735599	1.615489847	5	XM_026439626.1
Tpnciia	-0.222733992	0.059537608	0.007167951	0.060989788	-0.539088786	-0.73854283	-4.72716121	-4.927392264	1.268983291	0.782497186	1.875955579	2.122542461	2.971973848	2.005271369	5
LOC412735	-0.547834878	-1.051635846	-1.162664583	-0.90745199	-0.625170915	-1.528108038	-2.570424679	-2.098629303	2.129055908	1.509847096	1.968165201	2.115585157	0.546985019	2.222281852	5	XM_026444326.1	qless
LOC100576585	-0.366018329	-0.33073376	0.512559684	-0.488470822	-0.535273519	0.613154741	-3.374117905	-3.374117905	0.916137418	0.576703874	1.190761038	1.47910815	2.343813517	0.836493816	5	XR_120331.4
LOC100576418	-0.067113416	0.453298447	0.866612839	0.502291224	-0.443207731	0.539365268	-5.472768022	-5.070958502	1.71649308	1.334591045	1.701110472	1.597141047	0.519181816	1.823962434	5	XM_006561045.3	Vajk4
LOC411814	1.210576357	-1.290105748	-2.233377406	1.300691317	1.559126464	-1.440745742	-2.201252731	-2.626320109	0.954294019	-0.649021456	0.932394487	1.247153238	1.844909525	1.391677784	5	XM_016913080.2	Kif3C
LOC113218863	-0.968688418	-0.875781095	-0.239123618	0.318772864	-0.681837013	-0.525639937	-2.694419956	-3.245928506	1.61386876	1.50391388	1.678826853	1.798825875	0.801139023	1.516071286	5	XM_026441386.1
LOC724421	1.539334967	1.522622387	1.506824362	1.640826934	1.259708577	1.251573303	-6.060686789	-5.274677947	0.563156304	-0.756112779	0.28404356	0.563295785	1.316855489	0.643235847	5	XM_026445625.1	N
LOC113218848	-1.095218643	-0.928831713	-0.534634281	-0.743354335	-1.313524724	-1.360842202	-2.590539827	-1.584294281	2.198137342	0.751664993	2.070923054	1.639656102	1.700719289	1.790139226	5	XR_003304872.1
LOC100577771	-1.283456093	-0.461430001	-0.173721597	-1.234447181	-1.015197912	-0.42080759	-4.354089603	-4.09007087	2.427953694	2.472447053	2.289938113	2.431336816	1.230923151	2.180622021	5	XM_006558991.3	rump
LOC725708	-0.021000729	-0.547462499	-0.329824568	-2.433164948	-0.566378415	-2.247209791	-3.809812255	-4.146863037	3.19727185	3.22292878	2.565190583	2.260387116	0.56273117	2.293206744	5	XM_001121525.5
LOC100576508	-2.133043234	-1.188021659	-0.702386892	-1.025863815	-1.860360326	-0.694670995	-4.287754817	-3.146576	2.7837721	2.396970672	3.180336883	2.866410076	0.731491603	3.079696403	5	XR_001705307.2	Hs2st
LOC102654246	-0.163192859	-0.766887961	0.107889724	-0.472183918	-0.385761763	-1.420126374	-2.413352428	-2.413352428	2.594016447	3.350463191	0.712265656	1.319669105	-0.546281127	0.496834735	5	XM_006561882.3	CG33299
LOC552577	-0.899863052	-0.648845882	-1.108808822	-0.368865544	-1.84732631	-2.30989427	-2.223155663	-1.483168479	2.111516198	1.631005421	2.003811619	1.75764465	1.682583667	1.703366466	5	XM_006566373.3	jp
LOC102654815	-1.186510472	-1.25278709	-0.484484768	-0.200906716	-2.142075226	-0.344407135	-1.521183041	-2.142075226	-0.27329214	1.47849168	2.068652392	1.308428391	2.285619793	2.40652956	5	XR_001702517.2
LOC113219112	-2.249461966	-1.379446062	-1.149190766	-2.128648154	-0.936023655	-1.463793581	-2.921480048	-2.45728486	2.484196297	1.927657868	2.04888544	1.833020071	4.573998683	1.817570735	5	XM_026443867.1	CG34105
LOC724382	-0.220008034	-0.053575813	-0.644737889	-0.416290167	-0.522011423	-0.547110585	-4.687548331	-5.006564515	2.736579285	2.288770917	2.218364664	2.434368563	-0.206606743	2.626370071	5	XM_001120217.5	obst
LOC410515	-0.990341685	-0.695118723	-0.36748061	-0.904608541	-1.481027238	-1.292872612	-1.563274821	-2.286287954	2.629703684	2.351984011	1.535815926	2.001460555	-0.291908638	1.353956644	5	XM_006562940.3	CG42331
LOC100577002	-1.39963895	-1.162427139	-0.916057454	-1.011791088	-1.700048736	-1.65527218	-1.681913407	-1.104504061	2.303567653	0.987585621	1.794624719	1.887413296	1.664289815	1.99417191	5	XM_006564951.3	Mipp1
LOC102655071	-1.706503714	-1.786926322	-2.457941063	-1.699886491	-1.63090021	-1.177274797	-2.354050703	-2.974942887	3.139742267	2.292422411	2.590861463	2.470197931	2.62979366	2.665408452	5	XR_410534.3
LOC413721	-0.591193143	-1.311272506	-1.142814788	-0.9250031	-1.16843361	-1.433695298	-2.375437598	-1.603552436	1.945226591	1.817868954	1.717704991	1.401563576	2.059146905	1.609891462	5	XM_016913077.2
LOC100576157	-1.109863131	-0.323008083	-0.730549421	-0.807540234	-1.105216765	-0.761130856	-3.271857923	-1.841469008	2.558501704	2.099195016	1.591591124	1.835641691	0.136837322	1.728868564	5	XM_026444073.1
LOC100576661	-2.120964198	0.286625422	0.99033127	0.592849642	0.152263735	1.683874326	-3.348998192	-2.814004827	0.233350589	0.327478247	0.999474443	0.175621682	2.315560258	0.526537602	5	XR_411864.3
LOC102655339	-1.963500671	-2.0657497	-2.450643011	-1.501192895	-2.062680164	-1.100600911	-2.24037505	-2.200898611	3.346991463	2.272858732	2.538654453	2.738493893	1.688652363	2.999990108	5	XR_001704522.2
LOC410736	-0.527800172	0.041663208	-0.772085925	-1.232231299	-1.406364151	-2.658552881	-3.820244414	-3.652085101	2.740970198	2.107565624	2.339300448	2.223738535	2.249690608	2.366435323	5	XM_016910982.2
Wat	-0.305917993	-0.235244158	-0.944770734	0.059236804	-0.282697972	-1.031834828	-4.976419848	-4.400171289	1.455233306	1.03105406	3.164983109	2.367626375	1.656696744	2.442226426	5	NM_001011562.1	CG15577
LOC726353	-2.276109837	-1.643584859	-1.38592063	-1.556545029	-1.487558747	-1.838375371	-2.488008322	-2.831601424	2.814172588	1.809693005	2.883157006	2.499515855	2.692415851	2.808749915	5	XM_006563558.3	CG17111
LOC113219203	-1.448954428	-1.282018962	-1.52019815	-1.071173713	-2.120103395	-2.717393601	-2.717393601	-2.717393601	3.554106966	3.328901921	2.96877899	2.159247888	1.520889783	2.062703905	5	XM_026444750.1	Cyp6a17
LOC411317	-1.058168531	-1.225564002	-1.477955386	-1.030413867	-1.472479814	-1.519291173	-2.466635416	-1.944941183	3.933617022	3.422268864	2.229054185	3.233074905	-3.05084457	2.428278964	5	NM_001242998.1	C901
LOC410337	1.49007822	0.868986457	1.237916136	0.315762723	0.315595494	0.588471863	-4.427243647	-3.344511808	0.541420099	-0.048371652	0.574537356	0.162826334	1.103031945	0.621500482	5	XM_026443541.1	CG11034
LOC100577915	1.443999561	-1.347299728	-1.446447609	-0.341794276	-1.737211092	-1.783471704	-4.3612747	-3.420272337	0.539394581	1.533413567	2.091611462	2.406159567	4.135325411	2.287867298	5	XM_006566801.3
Y-h	-1.014774863	-1.304436116	-0.547143351	-1.364812514	-0.547650725	-0.416823104	-4.104732127	-4.104732127	1.982076191	1.162633171	3.113066423	1.793643312	3.437169121	1.916516708	5	XM_006558929.3	y
LOC107964089	-0.524239938	-0.832314187	-1.070493376	-0.992632431	-1.249236548	-1.687238755	-2.267688827	-2.267688827	1.425530167	2.293005796	1.817292753	1.744404755	2.246135505	1.365163911	5	XM_026446460.1	AQP
LOC113219415	-2.704064008	-1.955900859	-1.329390645	-2.288301573	-1.026902438	-0.54156106	-2.149851189	-2.911886901	0.777898792	2.603398886	2.813364838	3.366677067	2.418660754	2.927858336	5
LOC725489	1.369933788	-0.77249935	0.88131933	0.083377869	0.619925366	-0.166870526	-5.692382524	-6.545770518	1.78479462	0.622449273	2.005074491	1.534176023	2.535942504	1.740529654	5	XM_016917911.2	antdh
LOC726463	0.589737187	0.388387339	0.72172691	0.773779368	0.26354942	0.389007964	-6.04877922	-5.244526472	1.027377004	-0.321424112	1.521634472	1.471345563	2.880638995	1.58754558	5	XM_001122195.5	CG17029
LOC113219190	-2.007613906	-1.495507425	-1.110794414	-0.066445396	-2.007613906	-0.43169042	-1.664020804	-2.007613906	1.891975532	1.320054342	1.491113568	2.004479677	2.280404291	1.803272765	5	XR_003305942.1
LOC725305	-0.921365504	0.701269754	-1.10671409	-1.588008128	0.036400803	-1.403802542	-3.310763425	-4.24992095	0.966109027	0.428955374	1.993273028	2.501124403	3.781392812	2.172049438	5	XM_006572587.3
LOC725323	-1.998305226	-1.486198745	-1.998305226	-1.998305226	-1.998305226	-1.417855154	-1.998305226	-1.998305226	2.34003131	2.791820767	2.435152849	2.831119076	1.692738456	2.803022798	5	XM_006564412.3	CG11403
LOC413576	1.179523458	-0.548993194	0.272429029	-1.11560428	-0.567268233	-1.259104699	-2.713179688	-1.739189608	-0.741100565	-1.351915543	2.134943074	1.594043777	3.440952321	1.41446415	5	XM_397017.6	CG10960
LOC408364	-0.701116359	-1.656681113	-1.656681113	-1.656681113	-1.059390907	-0.663455059	-1.656681113	-1.656681113	1.2751172	1.795367827	2.026936044	1.360240178	2.476673284	1.773033355	5	XM_006566393.3
LOC113219430	-1.731560442	-0.85167739	-1.089856579	-0.640832142	-2.28705203	0.161278329	-2.28705203	-1.482799281	1.546973384	2.097530213	2.039334834	1.224554721	1.476103117	1.825055297	5	XR_003306565.1
LOC726274	-2.224716187	-1.499330017	-1.340054803	-0.475159736	-2.149112683	-2.179359827	-3.49315536	-3.49315536	3.425875188	2.317883735	3.388844166	3.272838597	1.251928721	3.196673567	5	XM_003249378.4	yellow
LOC410821	-1.011841844	-1.122250815	-1.285453663	-0.741956931	-1.428866443	-1.169105324	-2.589127011	-1.722680084	2.593154764	1.560692996	1.691145532	1.710509081	1.629807144	1.885972599	5	XM_006568935.3	Tsp5D
LOC727546	-0.045204305	-1.098091655	-1.114291796	-1.03677814	-0.98919936	-2.975748188	-2.640552675	-1.757735409	-1.711523143	-1.057414489	3.529129554	2.45686047	6.007576522	2.432972615	5	XM_026439402.1
LOC726724	0.671965084	2.019359876	-3.082839991	1.723970522	1.87894057	-3.599841815	0.709327573	-3.599841815	1.905575467	-3.061806971	2.602601812	2.747168572	-3.599841815	2.685262933	5	XM_001122445.5	pyx
LOC725420	-1.184550878	-0.317078001	0.013163181	0.133662827	-0.501787537	-1.127546897	-2.496481828	-3.117374012	0.844928933	0.555258051	1.731628468	1.612710623	2.447567359	1.405899712	5	XM_001121271.5	NAAT1
Trnay-gua-5	-0.060881197	-1.481597851	-1.993704331	0.19222783	-1.396414125	-1.000478278	-1.372812147	-1.993704331	2.436238943	2.48161973	1.044137084	1.632853298	-0.126633031	1.639148406	5
LOC413478	-1.434472308	-1.792072496	-1.299130761	-1.289581702	-1.719990655	-1.582166375	-2.30422465	-3.005339896	2.674180669	1.515270012	2.718571252	2.550892615	2.407110826	2.560953469	5	XM_396922.7	CG7460
LOC102656308	-0.007925608	-0.351989016	-1.03227842	-0.433159148	-0.380080121	-1.521138142	-2.97521313	-2.514553483	2.031113024	1.517703402	1.181858217	1.486417036	1.495800979	1.50344441	5	XR_408324.3
Syt20	-1.333370515	-0.985452163	-0.969585269	-0.429712626	-1.532956122	-0.359061944	-4.497131882	-2.950090667	2.462387029	2.157056516	2.024361538	2.14416477	2.201632758	2.067758575	5	NM_001142561.1	Syt7
LOC113218867	-0.929029188	-0.948479057	-0.235952062	0.327465023	-0.785525278	-0.646810745	-2.992606584	-3.189971751	1.671164862	1.731192627	1.702891661	1.903413707	0.810435787	1.581810999	5	XM_026441417.1
LOC102655220	-0.900510631	-0.655017888	-1.164113598	-1.205465931	-1.027575661	-0.839658254	-2.732861949	-1.796040759	2.340636756	1.791922381	1.922537202	1.678672004	0.565395579	2.022080751	5	XM_006572386.3	CG5928
LOC726950	-2.266418808	-0.265129606	-0.272759496	0.626273109	-2.645400124	-2.008614996	-4.653146532	-3.679156452	3.733546913	3.191264217	2.195875171	2.762611129	0.739223316	2.541832159	5	XM_006561818.3	Cpr65Az
LOC725710	-1.512246385	-2.144833506	-1.898866287	-1.6141393	-2.531192851	-2.125738213	-2.771287443	-2.074738137	3.045120304	2.177100722	2.75332831	2.669889592	3.195225043	2.83237815	5	XM_006561872.3	CG13377
LOC100577229	-1.343345255	-1.979463195	-1.67155588	-2.094720087	-1.259237867	-1.554955797	-2.868751331	-2.064498582	2.59392147	1.772543099	2.632880631	2.959300184	2.1062826	2.771600009	5	XM_006559430.3	Cpr35B
LOC410566	-0.561176221	-0.597374943	-0.952286277	0.014776955	-0.871251994	-0.070783598	-3.151104311	-2.421716822	2.838577976	1.961468646	0.752061496	1.181225017	0.680005749	1.197578326	5	XM_394045.7	dmGlut
Tpnciiia	-0.465067072	-2.085903664	-1.132868622	-2.201160556	-0.947601135	-1.661396266	-2.354299615	-2.9751918	1.661154084	0.84323005	1.738732029	2.438279957	4.587064509	2.555028102	5
LOC113218578	-1.430638686	-1.318187945	-1.092129323	-1.277201736	-2.08775749	-1.450315717	-3.676785233	-2.412250308	2.43949148	2.249836776	2.579418068	2.433772091	2.639336856	2.403411168	5	XR_003306045.1
LOC102653875	-0.587475557	-1.254635474	-1.350806933	-0.113413994	-1.680754879	-1.978346521	-1.402205503	-2.277314208	1.766562806	1.169917328	2.32119517	1.456914637	2.324971575	1.605391554	5	XR_001702399.2
LOC412531	-1.615106444	-1.658491551	-0.513007573	-0.895541636	-1.152145752	-1.590147959	-0.64333215	-2.170598031	0.761200281	2.083371117	1.727614235	1.841495551	1.849592949	1.975096963	5	XM_395986.5	Nprl3
LOC725148	-1.258259554	-0.935305245	-0.781436426	-0.670647338	-1.356477694	-0.955722803	-4.369321181	-3.417379015	2.53504138	2.080947944	2.289354033	2.182522374	2.404641226	2.252042299	5	XM_006567610.3
LOC411602	-1.492306252	-2.04779784	-2.04779784	-2.04779784	-2.04779784	-1.467347768	-2.04779784	-2.04779784	2.141203152	2.427526221	2.748680906	2.49006164	2.507236645	2.931732494	5	XM_026444098.1	Dhc16F
LOC726450	-1.641149017	-1.66983004	-2.061473068	-1.584478967	-1.854539575	-1.781168636	-3.240805925	-2.47555924	2.400678409	1.761131792	2.777323949	2.444661006	4.181495467	2.743713844	5	XM_006557392.2	ftz
LOC100577150	-2.01370639	-2.01370639	-2.01370639	-2.01370639	-2.01370639	-2.01370639	-2.01370639	-2.01370639	0.642672744	0.946045263	4.528836708	2.885976555	3.333913	3.77220685	5	XM_003249831.4
Obp5	-1.952364483	-1.072481431	-1.062175276	-2.50785607	-1.910565864	-1.194060537	-2.50785607	-2.50785607	3.367095859	2.107068932	3.11938737	2.196286807	1.570025886	2.355350947	5	NM_001011588.1	lush
LOC551572	-1.291555443	-1.212006119	-1.5912142	-1.312738492	-1.168404193	-1.304626727	-3.558732509	-2.516833867	1.706357801	1.125953196	2.357064348	1.990508102	4.407147617	2.369080488	5	XM_016913805.2	CG34316
LOC100578100	0.937829592	-0.403526281	0.768956873	0.130874497	0.426471018	-1.110591847	-4.646802614	-5.267694798	0.887820931	0.798201206	1.857307559	1.718796644	2.339336759	1.563020462	5	XM_003249136.4	CG15865
LOC551372	3.594581977	-1.094392935	-2.2824095	3.814652007	-2.2824095	-1.701959428	-1.429021506	-1.478156751	-1.064482788	-1.04608218	-0.668525828	3.788285736	-2.2824095	4.132330196	5	XM_623767.6	CG13313
LOC100576236	-1.725651886	-1.213545405	-1.725651886	-1.725651886	-1.725651886	-1.725651886	-1.725651886	-1.725651886	-0.507725173	0.852544604	3.424806563	2.59037488	4.480241158	2.452866572	5	XM_006562917.3	Cdk4
LOC409087	-2.637944341	-1.591591123	-1.289980432	-1.895505892	-1.208944128	-1.272832173	-2.645556189	-2.237342554	2.273610625	1.419366229	2.834210162	2.814652092	2.679740591	2.758117134	5	XM_006568790.3	CG8888
LOC102655788	0.475918745	-0.168989963	2.162874669	-0.173746248	1.879943161	2.300487484	-4.481804478	-4.393541422	-2.659113866	0.134344586	1.079839792	0.786954507	2.215373232	0.841459801	5	XM_006557892.3
LOC409843	-0.753560667	-0.845383372	-1.241838011	-0.598107673	-1.374308037	-2.373234432	-4.404124672	-3.990833547	2.719874504	2.489349116	2.609750823	2.593706816	2.497478598	2.671230554	5	XM_016913425.2	Mhc
LOC410058	-1.322302931	-1.195661253	-1.111058707	-0.842229538	-1.758995791	-1.288799693	-4.401886622	-3.790236962	2.737865647	2.393088885	2.672877556	2.60601093	2.646135716	2.655192763	5	XM_006558846.2	Mlc1
LOC409881	-1.111682835	-0.923352796	-0.876467076	-0.611882175	-1.333897501	-1.218041677	-3.689071169	-3.461190914	2.347592212	1.725506849	2.300887325	2.24464325	2.265161594	2.341794912	5	XM_006558321.3	Mlc2
LOC551360	-0.611072286	-0.413961958	-0.794946096	-0.621150678	-1.311796348	-1.359490118	-2.585756758	-1.335112163	1.326010952	0.889206222	1.732817472	1.582920851	1.904755283	1.597575623	5	XM_006566218.3	ken
LOC726611	0.100836647	-0.606768561	-0.030834168	-0.718321657	-0.727950547	-0.408372843	-1.120318234	0.397022446	-0.500236511	-0.468784133	-0.395821415	-0.516676994	5.267186964	-0.270960994	5	XM_001122336.5	CG4116
LOC113219101	0.361578313	-1.458504698	-0.988930805	0.371474361	-1.302478586	-0.848853173	-1.119255383	-1.842268515	0.890647468	0.54502248	1.251691003	2.158702005	-0.152400712	2.133576242	5	XR_003305638.1
LOC413117	1.197140338	0.95767008	0.12433602	1.503664032	0.798292613	1.117249406	-4.973678978	-4.211219322	0.428302856	0.201492245	0.744111519	0.735895191	0.455161571	0.92158243	5	XM_006562632.3	CG8785
LOC409814	-0.48273583	-0.924414471	-0.932946203	-0.914272145	-1.243694648	-1.267628143	-1.737637756	-0.948230379	1.944287918	1.299405254	1.47325652	1.240738641	0.97869462	1.515176623	5	XM_026442264.1	CG15117
LOC551541	-0.341699461	-0.926311629	-0.527084922	-0.909560577	-0.815813654	-0.836062698	-1.930971765	-1.909022975	1.174849918	1.744936877	1.248659904	1.331595325	1.496613852	1.199871807	5	XM_625251.6	COX7AL
LOC727393	-1.012845823	-1.290271571	-0.969706817	-0.870259537	-1.230040177	-0.814988857	-1.384872699	-1.083569709	1.535600432	1.370835469	1.417684305	1.393345503	1.593370067	1.345719413	5	XM_016917342.2
LOC100577385	-1.689402802	-2.325520741	-1.208744897	-1.028876716	-0.094940736	-1.638885392	-2.593916693	-0.577039236	1.567727507	0.405758029	2.319266055	1.773527277	3.184520455	1.906527889	5	XM_026441893.1	sut4
LOC100577498	-0.882885174	-0.530996177	-1.479795859	-0.80456348	-1.56416274	-2.263906718	-2.795101045	-2.280039838	2.249682983	1.635538897	2.103385018	2.15967917	2.255109422	2.198055541	5	XM_016913097.2	CG43078
LOC100578300	-1.762222446	-0.232019514	-0.20399976	-0.870862004	-0.979358428	-0.396591274	-1.786784333	-1.478188539	1.93302963	0.895566533	1.312997684	1.73067905	0.318656183	1.519097219	5	XM_026441669.1	CG1806
LOC413048	-0.473604232	-0.004464248	0.632191254	0.033203845	0.314933944	0.306914926	-3.947543769	-3.651699426	2.533189296	2.305064243	0.449950749	1.16691514	-0.933063281	1.268011557	5	XM_006568065.2	Papss
LOC107965350	1.767111231	-1.93425601	0.032660233	-2.248350136	1.403856243	-1.012113602	-3.257510194	-1.035426904	2.389500794	-0.322727738	0.398356555	0.428374549	-0.811647906	4.202172886	5	XR_001705204.2
LOC409448	-1.971323358	-1.1068241	-1.614684447	-0.60380234	-1.756898698	-2.022088229	-1.697745524	-2.142239597	2.67260785	2.248521081	2.168120149	1.939595022	1.880688918	2.006073273	5	XM_026441177.1	CG42342
LOC725782	-0.377423943	-0.221524599	-0.481084885	-0.158817783	-0.720150728	-0.912193748	-2.612930732	-1.933760889	1.617556029	0.742867492	1.429953097	1.201781334	1.167864084	1.257865272	5	XM_026443601.1	Actn
LOC410041	-0.873372584	-0.59810653	-0.834157326	-0.434065172	-0.930461357	-0.753700509	-2.285291401	-1.365911877	1.902046226	1.100420602	1.135108606	1.102781612	1.614020652	1.220689056	5	XM_026441704.1	SP1173
Uqcr11	-0.52120469	-0.972635389	-0.232026862	-0.393184251	-0.316753728	-1.355960403	-0.335098736	-2.634328533	-0.388459591	2.267660523	0.88007829	1.584763967	1.338926232	1.078223172	5	NM_001190814.1
LOC552020	-1.726072269	-1.539629809	0.269975235	-0.894398935	-1.480718313	0.146214126	-1.387778076	-1.11208077	1.48080747	1.060120614	1.283106312	1.087771004	1.622842769	1.189840643	5	XM_006561089.3	igl
LOC113218631	-0.394691031	-0.496940059	-0.669923707	-1.553482921	-0.983471487	-1.747064093	-1.098194039	-1.009930983	1.034654586	0.713710166	1.9988727	0.84885678	1.960504032	1.397100055	5	XR_003304283.1
LOC410775	-0.769940127	-0.585936474	-0.907272464	-0.767126705	-1.350987599	-1.510382923	-1.381806369	-0.826343967	1.145641714	0.322069577	1.622859911	1.454942232	1.850530421	1.703752772	5	XM_026442277.1	wb
LOC552015	0.324500442	-0.385285614	-0.052409084	-0.132624417	1.107981928	-0.602448199	-1.282237535	-2.956055802	-1.650846091	1.186027479	1.139372431	1.331692707	1.184035521	0.788296235	5	XM_006566033.3	CG8520
LOC413605	-0.368448263	-0.633175779	-0.294999718	-1.108919134	-0.535430631	-0.583870646	-2.345570009	-1.751184359	1.320240439	0.706263983	1.323416238	1.106112945	1.883259683	1.282305251	5	XM_006560107.3	Cyt
LOC724885	-0.893676387	-0.431923139	-0.869365501	-0.651256963	-1.521469181	-0.476176054	-2.126906886	-1.05866113	1.547325478	0.923757465	1.546300015	1.107226693	1.533810188	1.371015401	5	XM_006566788.3	Glut4EF
LOC727444	-0.119400075	-0.039476885	0.123294433	-0.874320629	-0.674294146	-0.638517382	-2.620632083	-1.933680969	2.051066191	1.397105522	0.965370001	1.001995558	0.452543735	0.908946728	5	XM_026444727.1
LOC409787	-0.592417718	-0.627791186	-0.985429055	-0.533273639	-1.085444737	-1.326938932	-3.745507621	-2.968095616	2.316401076	1.928125268	1.847303233	1.82516649	2.066024613	1.881877825	5	XM_026441416.1	Prm
LOC725541	0.284394615	-0.697867902	0.137910833	-0.8866165	0.062166994	-0.206732842	-1.566316035	-2.696135225	1.714117971	2.426443186	0.744981712	0.58353222	-0.377885999	0.478006974	5	XM_026444398.1	spz5
LOC100578134	0.665307816	0.78059741	-1.817914035	0.257011513	-0.887117174	-0.429175215	-0.087881193	-2.23787739	0.880438922	2.310594719	-0.310768088	1.132815139	-1.611753716	1.355721292	5	XR_003304533.1
LOC100578925	-0.331128023	-0.080422188	-0.642284059	0.732334938	-0.213161016	-0.052646693	-2.884753786	-2.4829837	0.693116028	0.500881136	0.984406895	0.989420967	1.891402668	0.895816834	5	XM_006563992.3	Tob
LOC107964495	-1.665240975	-1.257660397	-1.139762717	-1.187639048	-0.484657508	-1.967771902	-1.780652903	-2.44785681	1.936544073	1.518757305	2.058313489	2.199990182	1.582179397	2.635457813	5	XR_001703097.2
LOC100578420	-1.341095393	-1.001078307	-0.76020262	-0.708998798	-1.165607665	-0.067478852	-1.638903008	-1.184651121	1.803240053	1.55195875	1.692413732	1.525407979	-0.511538304	1.806533555	5	XM_003249771.4
LOC410725	-0.811987742	-0.863783329	-1.194381633	-0.846854317	-1.172982722	-1.140531267	-1.697956566	-0.96727999	2.230299178	1.521395556	1.39185066	1.255305928	0.845457112	1.451449131	5	XM_006569615.3
LOC100579059	-0.988948974	-1.297535415	-0.799435003	-1.034884681	-1.418717401	-0.913616326	-1.579235501	-0.636114674	1.243315771	1.091074967	1.424315051	1.331745509	2.340979384	1.237057293	5	XR_003306343.1
LOC552058	0.473356673	-0.42050801	0.145545343	-0.185368159	0.094630539	-0.609545568	-2.781811929	-2.805869039	1.783539493	0.843676998	0.560585341	0.922625707	1.252016558	0.727126052	5	XM_006570955.3	CG16959
LOC100576446	0.285259356	0.54229456	0.582873696	0.895313489	-0.359995694	0.327857159	-3.512540902	-2.261448904	-0.175723414	-0.238615983	0.599867859	0.682537415	1.312509247	1.319812117	5	XM_006570114.3	Prestin
LOC102656594	-0.86711654	-0.452306994	-0.911536682	0.040421492	-0.824257841	-0.390191992	-2.447871114	-2.045861404	1.389949185	1.702564803	1.406156819	0.916534224	1.356023294	1.127492749	5	XM_006566186.3	CG11808
LOC725346	0.078513999	-1.431667029	-0.566114909	0.603931347	0.130308911	0.1983469	-3.617201696	-1.051375684	1.189427932	-0.003184544	1.151077891	1.023831825	1.151535444	1.142569612	5	XM_006564955.3	CG15279
LOC727647	-1.298504273	-0.893954978	-1.468952537	-0.421364163	-1.308659	-0.665314513	-1.795146414	-0.729515955	1.54527137	1.015606159	1.470225903	1.490540542	1.340679061	1.719088799	5	XM_016913353.2
LOC409919	-0.878748288	-0.234098311	-1.093231363	-0.314210395	-1.128381878	-0.681600891	-2.572596908	-1.147421159	1.449643267	0.685843489	1.361942623	1.57711053	1.643455502	1.332293781	5	XM_006566561.3	Eaat1
LOC413490	-0.435814188	-0.717275062	-1.760909727	-0.248422787	1.213481031	0.242108897	0.518088416	-1.608666094	-2.869391855	1.038061524	0.961646039	1.547570534	1.030850131	1.088673142	5	XM_006563909.3	CG13893
LOC100578860	-0.474948682	0.608025191	0.495135122	-0.30581365	-0.0931709	-0.66638695	-3.444366401	-4.297754394	1.884353545	0.900247561	1.894560826	1.365040368	0.25728009	1.877798275	5	XM_003249925.4	Vajk2
LOC726871	0.114611745	0.400454666	0.260268039	0.498834137	0.474507445	0.531567076	-3.511729035	-2.659004817	0.655252891	0.405978621	0.587891758	0.785084975	0.577686763	0.878595738	5	XM_026442531.1	CG3168
LOC408868	0.245332188	-0.382049006	0.301722896	-0.817010004	-0.359505831	-1.167850576	-3.961951733	-3.802253107	1.212782146	0.459905185	2.342825586	1.767740383	2.251415246	1.908896628	5	XM_016912887.2	CG9391
LOC107963970	-2.007914051	1.270742166	-1.225320399	-0.353330079	-1.558704142	-0.719300354	-1.634554512	-0.509179573	0.79402854	0.36477995	1.351054134	0.805249185	2.322300539	1.100148597	5	XM_001121053.5
LOC100577748	1.460569047	0.698961188	1.529838951	1.457519725	0.718450217	1.251988652	-4.617763294	-3.749497307	-0.105212554	-0.00877523	0.120183645	0.250942562	0.652979515	0.339814884	5	XM_003250786.4
LOC102654841	-1.617688814	-1.617688814	-1.617688814	-0.84365757	-1.617688814	-1.617688814	-1.617688814	-1.617688814	2.344614131	0.960507676	2.467292767	2.16575644	2.214144327	2.015163924	5	XM_006564278.3	Or85f
LOC725936	-1.316437849	-1.410421345	-0.919007117	-0.70294559	-1.099275506	-0.690302159	-3.031635633	-2.308393279	2.468997247	1.973300611	2.156332967	2.269623343	0.627326364	1.982837944	5	XM_026441700.1	sls
LOC411599	-0.474686678	1.442798119	0.752771858	-0.554001661	-0.664241963	0.743196026	-2.738464935	-1.969410919	2.066845633	1.406948666	0.191648009	0.162840778	-0.80962189	0.443378958	5	XM_006562574.3	CG6330
LOC409098	0.402640186	-0.597113353	-1.006194259	-1.491990022	-0.568839503	-1.714262752	0.359681471	-2.515418836	0.816285504	1.712566154	1.218856069	1.560709589	0.740626622	1.08245313	5	XM_392624.7	egg
B-gluc1	-0.817125255	-1.061644832	-0.823614965	-0.647606519	-0.875327569	-0.688467426	-1.132999741	-2.293787975	1.749902685	1.39373013	1.401554516	1.461313314	0.866283037	1.4677906	5	XM_016913842.2	CG15650
LOC113219284	-1.824839714	-0.237692137	-0.268278292	-0.608128553	-1.96012019	-0.64762087	-1.728440609	-0.491393204	1.266805908	2.198453852	1.189856772	0.962210158	1.213634613	0.935552265	5	XR_003306178.1
LOC412886	-2.14977885	-1.2393165	-1.130998689	-1.444836073	-0.49576164	-1.054362573	-2.543719366	-1.573230563	0.736067806	1.470467635	2.620998864	2.362470765	2.289965833	2.15203335	5	XM_396338.7	alphaTub84B
Cpr17	-0.380859532	-0.232248934	0.315634614	0.839466082	0.063908942	1.612671054	-4.391502053	-3.849174213	1.688557094	1.617555261	0.790926852	0.957710785	-0.166975232	1.134329279	5
LOC726529	-1.918357762	-1.49129896	-0.966654695	-0.701646601	-0.921892526	-1.705740066	-2.3530358	-2.137891598	1.825327508	1.934571304	2.26546142	2.209546588	1.715774949	2.24583624	5	XM_026439627.1	CG3104
LOC100577456	-1.276082865	-1.281791165	-1.324683045	-1.102832898	-1.391912461	-1.558989399	-1.854202299	-2.593984323	2.278602512	1.081056176	2.346811789	2.248199957	2.272425994	2.157382028	5	XM_026443903.1	N
LOC102656901	-0.158618458	-0.897697955	-0.632488372	-1.145166305	-0.013319514	-1.225902488	-0.02682214	-2.433474649	-0.005586383	1.565881198	1.190520482	1.675817578	0.97039005	1.136466955	5	XR_408518.3
LOC102654353	0.388257104	0.285845556	0.044134517	0.250623008	0.243081381	0.105009589	-3.409645325	-2.093774574	0.675010126	-0.08933113	0.958248367	0.582982253	1.18824628	0.871312847	5	XM_006571319.3	FucTC
LOC100578733	-0.729645755	-0.302058763	0.070348662	-0.155157431	-0.608077787	-0.153918074	-3.572253548	-3.910619121	0.771590091	1.054216544	2.992237534	1.736603391	0.611458792	2.195275466	5	XM_026440790.1	drd
LOC102656523	0.187859224	-0.442735157	-0.778970043	-1.662529257	-0.827047037	0.011769858	-1.050589648	-2.436560501	1.525742444	1.129991701	0.771798642	1.488372445	1.460829313	0.622068017	5	XR_001703324.2
LOC551938	-0.287874396	-1.331409394	-1.323878038	-1.446666286	-0.193106866	-1.640247458	-2.22069753	-2.22069753	2.164169346	2.592806683	3.4940609	2.430119036	-0.35362623	0.337047763	5	XM_006557780.3	sit
Cpr28	-1.332416554	-1.372850113	-1.352506667	-0.795045872	-1.235078287	-0.986320996	-3.232546424	-1.881016968	2.546656012	2.462670979	1.719397434	2.11414821	1.109074977	2.235834268	5
LOC100578816	-0.221929885	-0.818392246	0.079274206	-0.488615222	-0.76137504	-0.762290939	-2.696026331	-0.865237342	0.75011147	0.967193794	1.688880624	1.553069382	-0.236779929	1.812117458	5	XM_003250612.4	CG10433
LOC552660	-0.540758298	-0.987150445	-0.629246159	-1.487814579	-0.697710382	-1.153951937	-0.269447408	-1.758008243	0.636980789	1.472751429	1.066134866	1.311228905	1.821971164	1.215020297	5	XM_625036.5	Usp12
LOC724220	0.960391198	0.276968035	0.71672959	0.70579564	-0.947322633	-0.186548915	-3.038670174	-2.112432567	0.528006373	0.126693906	0.935695907	0.16414858	1.475698286	0.394846774	5	XM_003251160.4	Syt1
LOC724293	-0.872201433	-1.232649033	-1.58643872	-0.941101322	-1.404461617	-1.435339234	-2.993364221	-1.856777106	2.606434069	1.936899178	1.810095496	1.60587002	2.723642684	1.639391238	5	XM_006564945.3	yellow
LOC100577198	0.222467961	-0.039480847	0.311742957	0.913825706	-0.390506403	0.289104435	-4.477622142	-3.711605004	1.120904419	0.749674438	0.867876235	0.581933051	3.162454312	0.399230882	5	XM_026443489.1
LOC724439	1.807549752	0.683545965	0.457662974	1.882485919	0.862023291	1.421428569	-4.020005993	-4.5769908	0.047784412	-0.33895866	0.653033813	0.536809986	0.126913338	0.456717433	5	XM_001120296.5	CG16854
LOC724642	0.131563495	-1.246265725	-0.723095912	0.282704889	-0.214303724	-0.539731033	-1.885358861	-2.334948233	1.263828005	1.406063537	1.444750992	0.99134144	0.481185918	0.942265213	5	XM_006565196.3
LOC726316	-0.872911031	-0.756290803	-0.38549229	-0.592918159	-0.501778313	-0.725675081	-1.861584323	-1.845497283	1.190773457	0.61927363	1.356670539	1.505964488	1.458826166	1.410639003	5	XM_001122063.4
LOC100577823	0.065001932	-1.092378811	0.023693716	-0.704385908	-0.07066617	-1.370238613	0.467552769	-2.741612845	-0.293856674	2.24813867	0.737282719	0.929140127	1.06019709	0.742131997	5	XM_016916993.2
LOC412968	-0.500629818	-0.724231462	-0.752084929	-0.365249482	-0.837427137	-1.03923489	-1.986757338	-1.450304456	1.992300224	1.462890744	0.831571191	1.030417015	1.332159705	1.006580632	5	XM_006564740.3	sas
LOC552154	-0.073271236	0.122691862	-0.22046982	-0.391916829	0.115428732	-0.021541196	-3.086695193	-2.063858451	0.778839593	0.885179599	0.803787165	0.773650255	1.423505569	0.954669952	5	XM_624533.6	slf
LOC107963995	-1.034019869	-1.413170906	-0.644868584	-0.656239154	-0.274868378	-0.726535557	-1.449071049	-1.498206294	1.77764113	1.26409316	0.823159041	1.480986211	1.594930772	0.756169476	5	XM_016913692.2	CG8172
LOC408414	0.703032772	0.386447333	0.002130585	0.564949555	-0.209360234	-0.276818775	-2.9605537	-2.573575801	0.983901255	0.932950779	0.591058749	0.537471448	0.881517752	0.436848282	5	XM_006560083.3	Tm2
LOC552190	0.236387719	0.218840393	-0.469419391	-0.39541315	-1.226422458	-0.816521299	-2.126995501	-1.338920448	0.585588341	-0.368070891	1.408065455	0.898322703	2.666389914	0.728168612	5	XM_006566959.3
LOC726995	0.137227061	0.290389327	-0.163052307	-0.035956915	0.265141099	-0.132309202	-4.197718422	-4.164957861	1.74193042	1.200829703	1.654939225	1.756516387	-0.238045375	1.885066861	5	XM_001122709.5	Cpr49Ah
LOC100576284	-1.41575624	-0.377495649	-1.854319169	-0.430152483	0.244265482	-1.057525459	-0.98535014	-1.567068245	-0.261858533	0.669903337	2.899530385	3.009770891	-2.371320993	3.497376816	5	XM_003250690.4
LOC550886	0.178551184	-0.203322835	-0.285297344	0.350069952	-0.336181758	-0.023046622	-3.488161293	-1.329632839	0.691955551	0.371439219	0.867414997	0.54511073	1.992864536	0.668236522	5	XM_006557226.2	atl
LOC102656645	-2.164788219	-1.037805413	-1.590904215	-0.69330778	-1.823713928	-1.635559302	-0.643271808	-2.628974644	1.768613908	1.799873059	2.194016048	2.406785413	1.914391997	2.134644883	5	XM_026442175.1
LOC411387	0.906870961	1.928544309	0.578816504	0.910472409	1.550412644	0.469605364	-4.261085763	-4.604678865	0.962570464	0.539020436	0.437158737	0.487322392	-0.316660668	0.411631077	5	XM_394861.7	CG3106
LOC102654486	-0.54714965	-0.783705155	0.446517009	-1.782217983	-0.025136137	-1.481350893	-1.827954253	-0.815066579	1.50001761	1.090337915	1.628046904	2.074193414	0.206618936	0.316848862	5	XR_003306050.1
LOC408511	-0.823252569	-0.893030744	-0.86090038	-1.085215737	0.343377246	-0.555836971	-0.477570278	-2.134298533	-1.033561416	1.378683432	1.562909666	1.475678895	1.615021126	1.487996263	5	XM_392055.7	prel
LOC113218907	-4.257416962	2.991437113	-0.289994381	-0.119851789	-1.130796252	1.351907803	-2.975063976	-0.908786275	0.969910994	-0.141260298	1.124829291	0.661927754	1.741388725	0.981768255	5	XM_026441905.1	CG34203
Sifr	0.413762634	0.799489208	-0.217098226	1.972564037	-0.165558634	1.031145703	-3.250859361	-2.015072447	0.132194546	-0.029643076	0.48009274	0.205700799	0.369193416	0.274088661	5
LOC726779	0.857770154	0.130989027	0.019992284	-0.566256209	0.507362746	-1.107245491	1.022368159	-3.099729319	-0.50489919	2.633670254	-0.262025573	0.569470768	0.149189558	-0.350657167	5	XM_026445249.1
Vg	0.521086484	1.908621664	1.825337097	-0.518418561	0.745218241	-2.515769433	-3.096219505	-3.096219505	-0.044208767	-1.204038305	0.528361861	1.441639975	3.016141978	0.488466775	5	NM_001011578.1
Tpnciib	0.282745817	0.53759756	0.246142037	0.471775765	-0.024234531	0.311489415	-3.303551925	-2.487347382	1.049605826	0.911841012	0.541996856	0.598730852	0.260271224	0.602937473	5
LOC726538	-3.138471844	1.226242379	1.050493418	1.667933307	1.874329646	1.274847525	-2.517579659	-3.138471844	-1.269688758	1.182281465	1.260171349	1.276829426	0.994882553	-1.743798962	5	XM_006571776.3	CG32532
LOC725683	-0.340744969	-0.318073559	-0.252472183	-2.140131272	-1.27481057	-0.562924937	-2.701862102	-1.93150794	3.347472697	3.628549243	1.101111304	1.357518688	-1.410888919	1.498764518	5	XM_006568558.3	dy
LOC102654639	-0.821571108	-2.032481989	-1.079446948	-1.64671373	-1.312256661	-1.928544072	-1.692449999	-2.117517377	2.143887782	2.045562406	1.847711822	2.108930046	3.045490168	1.43939966	5	XR_003304978.1
LOC726069	0.484048311	0.828841051	0.148262935	0.465551182	0.280944616	0.449851912	-3.384910511	-2.288628874	0.36857887	-0.244563092	0.543107173	0.670216642	1.210189836	0.468509952	5	XM_026445305.1	CG31183
LOC100576703	0.03623508	0.329922453	0.119547308	0.280066051	-0.165113217	-0.677893437	-2.884018676	-2.55296415	1.076313161	0.722196952	1.069913592	0.77496928	0.992262935	0.878562668	5	XM_026441362.1	CG9297
LOC408666	-1.526005961	-0.926089151	-1.099389241	-0.369300523	-1.591998073	-0.379414217	-1.508478402	-0.57564512	1.181369773	1.000663395	1.485039663	1.265775846	1.648372344	1.395099667	5	XM_016910900.2	pen
LOC552836	-0.086063216	1.083864115	0.188577754	0.513462321	-0.816740133	-0.908581464	-2.288670516	-1.302911094	2.962276181	1.168234189	-0.342958199	-0.064496204	0.436712237	-0.542705972	5	XM_016916512.2	CG8420
LOC100577143	0.900979325	0.394270668	0.823586524	1.501378346	-3.001057037	-0.922661478	-1.268152247	-1.66268562	-1.558559764	-2.403943908	1.338778332	1.025032128	4.464074896	0.368959833	5	XM_003251842.4
LOC408699	0.695472167	0.682301812	1.06396247	0.77488287	0.068946026	0.717778527	-2.908533504	-2.633811309	1.087688731	0.62328431	0.293614737	-0.090318276	-0.547174282	0.17190572	5	XM_016918056.2	Pde8
LOC551571	0.367580537	-0.659978866	-0.269925504	-0.237536251	-0.618492029	0.026571893	-2.825549366	-1.899311759	0.76886782	0.948019932	1.197211622	0.427794082	2.057784262	0.716963628	5	NM_001164008.1	PK2
LOC100577262	-0.889225611	-1.69232664	-0.492206769	-1.804975325	-1.361261849	-1.30497744	-1.868488642	-2.504681042	1.829278465	1.865789769	2.449955038	2.823568163	0.648045247	2.301506639	5	XR_003304879.1
LOC113218812	0.385107369	0.386102978	0.143508111	0.691679669	-0.143484137	-0.267540055	-3.043141676	-2.563725929	0.80037424	0.123585693	0.756585972	0.773480335	1.145821832	0.811645598	5	XM_026441070.1	CG45078
LOC725017	-1.632233747	-1.120127266	-1.115231922	-1.632233747	-1.632233747	-1.632233747	-1.632233747	-1.632233747	1.419776991	0.259947453	2.215247481	3.01858282	3.431136895	1.684070028	5	XM_026441209.1	Ugt49B2
LOC410638	0.742526501	-0.319703943	-0.984027373	0.249960886	0.092329034	-0.540767607	-2.792558584	-2.097562581	1.122951846	0.468600321	0.618913218	0.972171697	1.688066907	0.779099679	5	XM_394115.7	Ddc
LOC107964006	-1.265634977	-0.935592964	-1.056414248	-0.935914603	-1.697446885	-0.806915028	-1.454210762	-1.944743642	1.78262892	1.314339546	1.347123491	1.688361483	2.44200844	1.522411231	5	XM_026440628.1
LOC551496	1.07301388	1.041251069	0.940259789	0.583524455	0.720454028	0.6368754	-5.559615815	-3.628625551	1.435403655	0.003077696	0.414594217	0.566144143	1.198043126	0.575599908	5	XM_016914445.2	sqd
LOC410336	-0.004264309	-0.355170701	-1.24789273	-0.428263263	-1.043287706	-1.43891043	-2.62556364	-0.833653336	1.967374181	1.014725646	1.194235839	1.079425015	1.446140954	1.275104481	5	XM_006566378.3	CG17684
LOC100577542	-0.59071968	-1.226837619	-0.918930304	-0.469905867	-0.088535091	-1.122899702	-1.772532654	-2.116125756	0.540253378	1.002215184	3.115700396	-0.0081994	1.9617562	1.694760915	5	XR_003306025.1
LOC409805	-0.488934869	-0.423166143	-0.68988373	-0.332809134	-0.69261302	-0.790255497	-4.541059916	-3.588252706	1.949209517	1.5286516	2.002828475	1.595955516	2.625053593	1.845276313	5	XM_393297.7	Mf
LOC724557	-0.853354752	-2.08469716	-0.59073966	-1.321747245	-1.252760964	-1.020880156	-0.940854885	-2.596803641	0.059575493	2.306599804	1.999141589	2.664868416	1.536550756	2.095102406	5	XM_006566784.3	CG11099
LOC102655639	-0.581701001	-0.345771737	-0.12960491	-0.668399233	-0.800203999	-1.121484787	-3.068904092	-2.040297914	1.560950476	1.560004676	1.662139684	1.409592673	1.118730413	1.444949751	5	XM_026443031.1	mtg
LOC102656448	-0.244287408	-0.163706448	-0.442349389	-1.034856432	-0.869445072	-1.193802308	-3.761181127	-4.019024317	2.150205817	1.168166194	1.899759045	1.813429937	2.894117492	1.802974015	5	XM_006558364.3	Gpdh1
LOC102654759	-1.899019203	-1.208119491	-1.657388506	-2.080552713	-0.3650794	-0.864756842	-2.510990855	-2.854583957	2.239358471	1.560884078	2.679490976	2.25728552	2.37072194	2.332749981	5	XR_407921.3
LOC102655078	-1.963717546	-1.388061905	-1.3245464	-0.776794844	-0.883606918	-0.154988411	-1.663125986	-1.327580691	1.034701452	1.584621955	1.575619157	2.023835028	1.27823329	1.98541182	5	XM_006559318.3
LOC410517	-0.045260235	-0.495760747	-0.35076473	-0.99730022	-1.648907399	-0.667623499	-2.587338678	-2.027970785	1.320616361	0.952592114	1.515403538	1.608188844	2.189778494	1.234346943	5	XM_393996.7	CG31145
LOC100576722	-1.457898654	-1.901356927	-0.967782614	-1.639432164	-1.069420731	-1.833013336	-2.413463408	-2.413463408	2.102615524	2.304165176	3.003718101	2.658392187	1.418369733	2.208570521	5	XM_016915925.2	CG42326
LOC551369	1.43802808	0.631890267	0.742958791	0.705235282	0.666841519	-0.42376367	-4.180294506	-3.922740727	0.902851196	1.184631659	0.94035082	0.360520092	0.532700114	0.420791083	5	XM_016912208.2	Act87E
LOC102656852	0.311833239	-0.321143314	0.358447417	1.150111021	0.741663132	1.214663989	-4.02214516	-2.622206121	0.607780048	0.601552291	0.595954817	0.415668306	1.063999609	-0.096179274	5	XR_001702146.2
LOC411376	-0.729078026	-1.287952109	-1.126044326	-0.712742754	-1.054503571	-2.061284846	-2.018207111	-2.111771353	1.972579219	1.99629123	1.831601741	2.403675489	0.523530681	2.373905735	5	XM_026439396.1	St4
LOC100577894	1.339235613	1.875275451	-1.679473426	2.496751955	-0.742649276	-1.000369432	-1.955400733	-1.258709735	-0.996541756	-1.339965598	-0.737973043	2.685379139	-1.35970987	2.67415071	5	XM_026441443.1
LOC551502	-0.418219586	-0.404080172	-0.524477203	-0.635364718	-0.756353635	-0.192127784	-2.820429778	-2.236609818	2.553217593	2.179754353	0.710278302	1.05168362	0.568821968	0.923906858	5	XM_026444700.1	CG1632
LOC102654106	-1.586566472	0.824759157	-2.142058059	-1.368026815	0.473528416	-2.142058059	-2.142058059	-2.142058059	1.993519816	1.765966414	1.805161768	1.911717527	1.121835256	1.626337171	5	XR_003305704.1
LOC551529	-0.574019517	0.079425668	0.248363474	-0.276245461	-0.582942109	-0.505721501	-3.350526724	-2.561275647	1.309436967	1.411007921	1.351585252	1.361698901	0.804237744	1.284975032	5	XM_006571018.3
LOC102656464	-0.743698109	-0.038902077	-0.318008013	0.088098076	-0.627507612	0.062909249	-2.261333943	-2.550695839	2.432631575	1.932094614	1.222321572	1.245256881	-1.447488969	1.004322595	5	XM_006567756.3	CG12540
LOC410947	-0.983860027	-1.93942478	-1.93942478	0.246507381	0.088165884	0.219949182	-1.93942478	-1.93942478	1.753794214	0.744029187	1.559302694	1.310515147	0.990325011	1.82897045	5	XM_394423.7	Tdc2
Tpnt	-0.029984978	-0.079011881	-0.059883602	0.29789918	-0.570362308	-0.821371413	-4.000654098	-3.45206821	1.656405737	1.482871852	1.473641877	1.458960281	1.269945814	1.373611748	5
LOC107964020	-1.295260709	-1.008333329	-1.194413968	-0.738297435	-1.427823305	-1.16261451	-1.741131726	-0.843320881	1.167194275	0.640276342	2.161068378	1.700375839	1.827216123	1.915064904	5	XM_026443783.1	CG10026
LOC100576552	-1.804322096	-0.36446487	-1.314206055	0.379329723	-1.74143457	0.687204747	-1.906498856	-0.765320038	-0.263826787	0.501324043	2.212622668	0.751719901	2.958044573	0.669827618	5	XM_006557432.3
LOC551806	1.650482808	0.904742239	0.398729713	0.916634892	1.243682827	0.404273187	-4.40932237	-3.562961368	1.195635498	0.303315709	0.110259834	0.520260692	-0.152599771	0.476866108	5	XM_026442515.1	Eglp2
LOC113219295	-1.592757494	-1.258960945	-0.490658624	-0.873192686	-1.129796802	-0.572325596	-1.294861088	-1.343996333	2.449111266	1.88453713	1.535368075	1.363357669	-0.570066463	1.894241892	5	XR_003306217.1
LOC409789	-0.065999503	0.202152183	0.343334371	0.815457028	-0.009965887	-0.142631187	-2.916570998	-2.411800789	0.03731606	-1.580956237	0.88676041	0.743086994	3.104996007	0.994821547	5	XM_016911740.2	Swim
LOC724227	-1.481204272	-1.373212369	-1.67502074	-1.749384236	-1.999799292	-1.331443496	-2.833355092	-1.17389804	1.889546885	1.496539957	2.360838519	1.931240011	3.750056466	2.189095698	5	XM_001119995.5	CG3690
LOC410371	-0.639200463	-0.53653374	-0.935510853	-0.732662834	-0.908413631	-1.487452253	-2.624747731	-1.775146011	1.58675928	0.883601277	1.841401757	1.540392789	2.242523338	1.544989075	5	XM_016915492.2	SERCA
LOC100577317	0.218363706	-0.818947695	-0.805989107	-0.514715975	-0.476930443	-0.933142957	-3.092516919	-2.28826417	1.88479983	1.091425853	1.971708961	1.760709137	0.598526763	1.404973016	5	XR_409094.3
LOC724495	-0.885158766	-0.951435383	-0.643528069	-1.84072352	-1.243433314	-0.526927986	-1.497130418	-1.036470771	1.211287218	0.05145768	2.692405421	2.440633366	-0.262540901	2.491565442	5	XM_026446020.1	ETHR
LOC724899	-0.349690416	-0.269939017	-0.287881541	-0.253676585	-1.010125767	0.085186062	-2.798214223	-3.775951716	1.590530933	1.013900106	2.469457429	1.65354017	-0.032864241	1.965728806	5	XM_026444741.1	CG11159
LOC726850	-0.3170886	0.665064077	0.625627061	0.160523436	-0.032622698	0.403520413	-3.558768436	-3.396179531	1.174036972	0.465928407	1.293164197	0.896950775	0.266483593	1.353360336	5	XM_006561819.3	Cyt
LOC551802	-1.273763418	-0.64123844	-0.383574211	-1.829255006	-0.485212328	-1.248804933	-1.829255006	-1.025002257	3.264687422	2.424714143	1.379104138	2.05003995	-1.829255006	1.426814951	5	XM_016912466.2
LOC102654281	-0.9174366	-0.224212004	-0.366267586	-0.204796348	-1.75008184	-2.791258136	-1.136096354	-1.787782336	2.117569921	1.301207718	1.562148962	1.689418166	0.996049942	1.511536494	5	XM_026442029.1	CG15186
LOC410096	0.209728604	0.45473552	0.765456775	0.587259317	0.501058231	0.606627606	-5.370972309	-4.601641863	1.254221494	0.199919656	1.632864516	1.00852417	1.557272051	1.194946233	5	XM_006570227.3	Ggt
LOC411207	-1.198242625	-0.196387058	-0.813449867	-0.046351752	-1.544489983	-1.071493451	-3.251540569	-2.24823231	1.827793946	1.281924257	2.111659857	1.816698673	1.352580625	1.979530256	5	XM_003250952.4	slbo
[truncated: 64 more rows]
