# Supplementary material for: Genome-Wide Identification of Transcriptional Start Sites and Candidate Enhancers Regulating Worker Metamorphosis in Apis mellifera
Source: Insects. 2026 May 19;17(5):516. doi: 10.3390/insects17050516 (PMC13207783; doi:10.3390/insects17050516)
Supplement: Supplementary file 1 [file insects-17-00516-s001.zip › Supplementary_Table_S3.xlsx]

## Sheet: Enrichment
GroupID	Category	Term	Description	LogP	Log(q-value)	Genes	Symbols	InTerm_InList
1_Summary	GO Biological Processes	GO:0042335	cuticle development	-9.3009	-5.35185	33696,34811,34812,36525,36880,36950,37392,38511,38940,40120,43657,44135,44790,246413	snsl,Vajk2,Vajk3,Cpr50Cb,resilin,Vajk4,Cht9,Cpr64Ad,Cpr66Cb,Cpr76Ba,Cpr100A,ect,TwdlT,Cpr49Aa	14/-
1_Member	GO Biological Processes	GO:0042335	cuticle development	-9.3009	-5.35185	33696,34811,34812,36525,36880,36950,37392,38511,38940,40120,43657,44135,44790,246413	snsl,Vajk2,Vajk3,Cpr50Cb,resilin,Vajk4,Cht9,Cpr64Ad,Cpr66Cb,Cpr76Ba,Cpr100A,ect,TwdlT,Cpr49Aa	14/240
1_Member	GO Biological Processes	GO:0040003	chitin-based cuticle development	-8.07664	-4.42862	34811,34812,36525,36880,36950,37392,38511,38940,40120,43657,44790,246413	Vajk2,Vajk3,Cpr50Cb,resilin,Vajk4,Cht9,Cpr64Ad,Cpr66Cb,Cpr76Ba,Cpr100A,TwdlT,Cpr49Aa	12/203
2_Summary	GO Biological Processes	GO:0016059	negative regulation of opsin-mediated signaling pathway	-5.6326	-2.28561	34012,35078,38993,40148,40627,41889,41885,33727,31251,32447	ninaC,Arr1,Arr2,Gbeta76C,rtp,Rh6,Act88F,Col4a1,per,CG9095	10/-
2_Member	GO Biological Processes	GO:0016059	negative regulation of opsin-mediated signaling pathway	-5.6326	-2.28561	34012,35078,38993,40148	ninaC,Arr1,Arr2,Gbeta76C	4/15
2_Member	GO Biological Processes	GO:0022400	regulation of opsin-mediated signaling pathway	-5.6326	-2.28561	34012,35078,38993,40148	ninaC,Arr1,Arr2,Gbeta76C	4/15
2_Member	GO Biological Processes	GO:0007601	visual perception	-5.28958	-2.04363	34012,35078,38993,40148,40627,41889	ninaC,Arr1,Arr2,Gbeta76C,rtp,Rh6	6/67
2_Member	GO Biological Processes	GO:0050953	sensory perception of light stimulus	-5.21453	-2.04363	34012,35078,38993,40148,40627,41889	ninaC,Arr1,Arr2,Gbeta76C,rtp,Rh6	6/69
2_Member	GO Biological Processes	GO:0045744	negative regulation of G protein-coupled receptor signaling pathway	-5.09341	-1.98946	34012,35078,38993,40148	ninaC,Arr1,Arr2,Gbeta76C	4/20
2_Member	GO Biological Processes	GO:0008277	regulation of G protein-coupled receptor signaling pathway	-4.09257	-1.14353	34012,35078,38993,40148	ninaC,Arr1,Arr2,Gbeta76C	4/35
2_Member	KEGG Pathway	dme04745	Phototransduction - fly - Drosophila melanogaster (fruit fly)	-3.99611	-1.10769	34012,38993,40148,41885	ninaC,Arr2,Gbeta76C,Act88F	4/37
2_Member	GO Biological Processes	GO:0045494	photoreceptor cell maintenance	-3.66896	-0.949601	34012,35078,38993	ninaC,Arr1,Arr2	3/18
2_Member	GO Biological Processes	GO:0001895	retina homeostasis	-3.59641	-0.902635	34012,35078,38993	ninaC,Arr1,Arr2	3/19
2_Member	GO Biological Processes	GO:0007602	phototransduction	-3.38431	-0.796905	34012,40148,40627,41889	ninaC,Gbeta76C,rtp,Rh6	4/53
2_Member	GO Biological Processes	GO:0009583	detection of light stimulus	-3.23418	-0.71579	34012,40148,40627,41889	ninaC,Gbeta76C,rtp,Rh6	4/58
2_Member	GO Biological Processes	GO:0009584	detection of visible light	-3.23347	-0.71579	34012,40148,41889	ninaC,Gbeta76C,Rh6	3/25
2_Member	GO Biological Processes	GO:0001894	tissue homeostasis	-3.0215	-0.525014	33727,34012,35078,38993	Col4a1,ninaC,Arr1,Arr2	4/66
2_Member	GO Biological Processes	GO:0009581	detection of external stimulus	-2.67126	-0.271138	34012,40148,40627,41889	ninaC,Gbeta76C,rtp,Rh6	4/82
2_Member	GO Biological Processes	GO:0009582	detection of abiotic stimulus	-2.67126	-0.271138	34012,40148,40627,41889	ninaC,Gbeta76C,rtp,Rh6	4/82
2_Member	GO Biological Processes	GO:0071482	cellular response to light stimulus	-2.66332	-0.271138	34012,40148,41889	ninaC,Gbeta76C,Rh6	3/39
2_Member	GO Biological Processes	GO:0009416	response to light stimulus	-2.57353	-0.215546	31251,34012,40148,40627,41889	per,ninaC,Gbeta76C,rtp,Rh6	5/144
2_Member	Reactome Gene Sets	R-DME-372790	Signaling by GPCR	-2.57353	-0.215546	32447,35078,38993,40148,41889	CG9095,Arr1,Arr2,Gbeta76C,Rh6	5/144
2_Member	GO Biological Processes	GO:0048871	multicellular organismal-level homeostasis	-2.54762	-0.20063	31251,33727,34012,35078,38993	per,Col4a1,ninaC,Arr1,Arr2	5/146
2_Member	GO Biological Processes	GO:0060249	anatomical structure homeostasis	-2.52401	-0.198213	33727,34012,35078,38993	Col4a1,ninaC,Arr1,Arr2	4/90
2_Member	GO Biological Processes	GO:0032102	negative regulation of response to external stimulus	-2.24133	0	34012,35078,38993,40148	ninaC,Arr1,Arr2,Gbeta76C	4/108
2_Member	GO Biological Processes	GO:0071478	cellular response to radiation	-2.2165	0	34012,40148,41889	ninaC,Gbeta76C,Rh6	3/56
2_Member	GO Biological Processes	GO:0009314	response to radiation	-2.21376	0	31251,34012,40148,40627,41889	per,ninaC,Gbeta76C,rtp,Rh6	5/175
3_Summary	GO Biological Processes	GO:0003008	system process	-4.95585	-1.90989	31251,33727,34012,35078,36162,37190,37264,37266,38993,40148,40185,40627,41853,41889,42514,42961	per,Col4a1,ninaC,Arr1,Obp47a,tn,Obp56a,Obp56d,Arr2,Gbeta76C,fln,rtp,Tm2,Rh6,Snmp1,sosie	16/-
3_Member	GO Biological Processes	GO:0003008	system process	-4.95585	-1.90989	31251,33727,34012,35078,36162,37190,37264,37266,38993,40148,40185,40627,41853,41889,42514,42961	per,Col4a1,ninaC,Arr1,Obp47a,tn,Obp56a,Obp56d,Arr2,Gbeta76C,fln,rtp,Tm2,Rh6,Snmp1,sosie	16/697
3_Member	GO Biological Processes	GO:0007600	sensory perception	-3.92012	-1.08502	34012,35078,36162,37264,37266,38993,40148,40627,41889,42514,42961	ninaC,Arr1,Obp47a,Obp56a,Obp56d,Arr2,Gbeta76C,rtp,Rh6,Snmp1,sosie	11/430
3_Member	GO Biological Processes	GO:0050877	nervous system process	-3.6682	-0.949601	31251,34012,35078,36162,37264,37266,38993,40148,40185,40627,41889,42514,42961	per,ninaC,Arr1,Obp47a,Obp56a,Obp56d,Arr2,Gbeta76C,fln,rtp,Rh6,Snmp1,sosie	13/623
3_Member	GO Biological Processes	GO:0007608	sensory perception of smell	-3.41755	-0.796905	35078,36162,37264,37266,38993,42514	Arr1,Obp47a,Obp56a,Obp56d,Arr2,Snmp1	6/144
3_Member	GO Biological Processes	GO:0019236	response to pheromone	-2.87492	-0.431022	37264,37266,42514	Obp56a,Obp56d,Snmp1	3/33
4_Summary	GO Biological Processes	GO:0055002	striated muscle cell development	-4.71884	-1.72403	33727,37190,39148,40185,41885,41853,41958,5740271	Col4a1,tn,Zasp67,fln,Act88F,Tm2,Sb,Vml	8/-
4_Member	GO Biological Processes	GO:0055002	striated muscle cell development	-4.71884	-1.72403	33727,37190,39148,40185,41885	Col4a1,tn,Zasp67,fln,Act88F	5/50
4_Member	GO Biological Processes	GO:0055001	muscle cell development	-3.97756	-1.10769	33727,37190,39148,40185,41885	Col4a1,tn,Zasp67,fln,Act88F	5/71
4_Member	GO Biological Processes	GO:0051146	striated muscle cell differentiation	-3.68095	-0.949601	33727,37190,39148,40185,41885	Col4a1,tn,Zasp67,fln,Act88F	5/82
4_Member	GO Biological Processes	GO:0006936	muscle contraction	-3.66896	-0.949601	37190,40185,41853	tn,fln,Tm2	3/18
4_Member	GO Biological Processes	GO:0030239	myofibril assembly	-3.5509	-0.880607	37190,39148,40185,41885	tn,Zasp67,fln,Act88F	4/48
4_Member	GO Biological Processes	GO:0003012	muscle system process	-3.28692	-0.735807	37190,40185,41853	tn,fln,Tm2	3/24
4_Member	GO Biological Processes	GO:0042692	muscle cell differentiation	-3.00483	-0.525014	33727,37190,39148,40185,41885	Col4a1,tn,Zasp67,fln,Act88F	5/115
4_Member	GO Biological Processes	GO:0097435	supramolecular fiber organization	-2.52931	-0.198213	37190,39148,40185,41853,41885,41958	tn,Zasp67,fln,Tm2,Act88F,Sb	6/214
4_Member	GO Biological Processes	GO:0010927	cellular component assembly involved in morphogenesis	-2.49704	-0.193687	37190,39148,40185,41885,5740271	tn,Zasp67,fln,Act88F,Vml	5/150
4_Member	GO Biological Processes	GO:0032989	cellular anatomical entity morphogenesis	-2.49704	-0.193687	37190,39148,40185,41885,5740271	tn,Zasp67,fln,Act88F,Vml	5/150
4_Member	GO Biological Processes	GO:0031032	actomyosin structure organization	-2.48952	-0.193687	37190,39148,40185,41885	tn,Zasp67,fln,Act88F	4/92
4_Member	KEGG Pathway	dme04820	Cytoskeleton in muscle cells - Drosophila melanogaster (fruit fly)	-2.2165	0	33727,41853,41885	Col4a1,Tm2,Act88F	3/56
4_Member	GO Biological Processes	GO:0030036	actin cytoskeleton organization	-2.02908	0	37190,39148,40185,41853,41885,41958	tn,Zasp67,fln,Tm2,Act88F,Sb	6/272
5_Summary	GO Biological Processes	GO:0007424	open tracheal system development	-3.48277	-0.834751	35902,37486,40763,40771,40774,40775,40776,40777	flz,tpr,Osi9,Osi15,Osi17,Osi18,Osi19,Osi20	8/-
5_Member	GO Biological Processes	GO:0007424	open tracheal system development	-3.48277	-0.834751	35902,37486,40763,40771,40774,40775,40776,40777	flz,tpr,Osi9,Osi15,Osi17,Osi18,Osi19,Osi20	8/261
5_Member	GO Biological Processes	GO:0060541	respiratory system development	-3.38423	-0.796905	35902,37486,40763,40771,40774,40775,40776,40777	flz,tpr,Osi9,Osi15,Osi17,Osi18,Osi19,Osi20	8/270
6_Summary	Reactome Gene Sets	R-DME-1474244	Extracellular matrix organization	-3.32085	-0.75201	33727,35902,35905,37485,41958,34805	Col4a1,flz,CG8172,Loxl2,Sb,Ance	6/-
6_Member	Reactome Gene Sets	R-DME-1474244	Extracellular matrix organization	-3.32085	-0.75201	33727,35902,35905,37485,41958	Col4a1,flz,CG8172,Loxl2,Sb	5/98
6_Member	Reactome Gene Sets	R-DME-1474228	Degradation of the extracellular matrix	-2.43083	-0.144537	35902,35905,41958	flz,CG8172,Sb	3/47
6_Member	GO Biological Processes	GO:0016485	protein processing	-2.31406	-0.037108	34805,35902,35905,41958	Ance,flz,CG8172,Sb	4/103
7_Summary	GO Biological Processes	GO:0030198	extracellular matrix organization	-2.99694	-0.525014	33727,34830,43930,5740271	Col4a1,CG43333,prc,Vml	4/-
7_Member	GO Biological Processes	GO:0030198	extracellular matrix organization	-2.99694	-0.525014	33727,34830,43930,5740271	Col4a1,CG43333,prc,Vml	4/67
7_Member	GO Biological Processes	GO:0043062	extracellular structure organization	-2.65198	-0.271138	33727,34830,43930,5740271	Col4a1,CG43333,prc,Vml	4/83
8_Summary	GO Biological Processes	GO:0045455	ecdysteroid metabolic process	-2.87492	-0.431022	32416,32424,19835504,34805	CG9518,CG9503,CG45065,Ance	4/-
8_Member	GO Biological Processes	GO:0045455	ecdysteroid metabolic process	-2.87492	-0.431022	32416,32424,19835504	CG9518,CG9503,CG45065	3/33
8_Member	GO Biological Processes	GO:0042445	hormone metabolic process	-2.67126	-0.271138	32416,32424,34805,19835504	CG9518,CG9503,Ance,CG45065	4/82
8_Member	GO Biological Processes	GO:0042180	ketone metabolic process	-2.15347	0	32416,32424,19835504	CG9518,CG9503,CG45065	3/59
8_Member	GO Biological Processes	GO:0010817	regulation of hormone levels	-2.11984	0	32416,32424,34805,19835504	CG9518,CG9503,Ance,CG45065	4/117
8_Member	GO Biological Processes	GO:0008202	steroid metabolic process	-2.05599	0	32416,32424,19835504	CG9518,CG9503,CG45065	3/64
9_Summary	Reactome Gene Sets	R-DME-76002	Platelet activation, signaling and aggregation	-2.21376	0	32447,40148,41885,42362,42514	CG9095,Gbeta76C,Act88F,Mrp5,Snmp1	5/-
9_Member	Reactome Gene Sets	R-DME-76002	Platelet activation, signaling and aggregation	-2.21376	0	32447,40148,41885,42362,42514	CG9095,Gbeta76C,Act88F,Mrp5,Snmp1	5/175
