# Supplementary material for: Genome-Wide Identification of Transcriptional Start Sites and Candidate Enhancers Regulating Worker Metamorphosis in Apis mellifera
Source: Insects. 2026 May 19;17(5):516. doi: 10.3390/insects17050516 (PMC13207783; doi:10.3390/insects17050516)
Supplement: Supplementary file 1 [file insects-17-00516-s001.zip › Supplementary_Table_S4.xlsx]

## Sheet: Enrichment
GroupID	Category	Term	Description	LogP	Log(q-value)	Genes	Symbols	InTerm_InList
1_Summary	GO Biological Processes	GO:0006629	lipid metabolic process	-9.53245	-5.5834	31532,32230,32419,32424,32708,33374,33512,33524,34313,34623,34977,35670,36209,36540,40957,41643,42658,42867,43247,43592,43593,44858,251984,3355111,30980,31587,32381,34552,40097,40812,40916,43689,31765,33421,36358,38473,40875,40925,39872,42901,43663,53510,3772232	CG5966,Agpat1,CG9512,CG9503,CG18258,Npc2a,alpha4GT1,FASN1,yip2,PLCXD,jhamt,Fa2h,Fpps,CG16935,CG7900,Lip3,sit,CG6178,CG6295,CG15531,CG9743,sad,Jheh1,FASN3,y,Agxt,Tat,hgo,Aldh7A1,Ass,pyd3,CG1544,CG15343,CG3609,Dera,CG11594,Gld,sgll,CG9701,CG6432,Cyp4c3,Ugt302C1,fabp	43/-
1_Member	GO Biological Processes	GO:0006629	lipid metabolic process	-9.53245	-5.5834	31532,32230,32419,32424,32708,33374,33512,33524,34313,34623,34977,35670,36209,36540,40957,41643,42658,42867,43247,43592,43593,44858,251984,3355111	CG5966,Agpat1,CG9512,CG9503,CG18258,Npc2a,alpha4GT1,FASN1,yip2,PLCXD,jhamt,Fa2h,Fpps,CG16935,CG7900,Lip3,sit,CG6178,CG6295,CG15531,CG9743,sad,Jheh1,FASN3	24/566
1_Member	GO Biological Processes	GO:0019752	carboxylic acid metabolic process	-8.47726	-5.08145	30980,31587,32381,33524,34313,34552,35670,36540,40097,40812,40916,40957,42658,42867,43592,43593,43689,3355111	y,Agxt,Tat,FASN1,yip2,hgo,Fa2h,CG16935,Aldh7A1,Ass,pyd3,CG7900,sit,CG6178,CG15531,CG9743,CG1544,FASN3	18/350
1_Member	GO Biological Processes	GO:0043436	oxoacid metabolic process	-8.45769	-5.08145	30980,31587,32381,33524,34313,34552,35670,36540,40097,40812,40916,40957,42658,42867,43592,43593,43689,3355111	y,Agxt,Tat,FASN1,yip2,hgo,Fa2h,CG16935,Aldh7A1,Ass,pyd3,CG7900,sit,CG6178,CG15531,CG9743,CG1544,FASN3	18/351
1_Member	GO Biological Processes	GO:0006082	organic acid metabolic process	-8.39936	-5.08145	30980,31587,32381,33524,34313,34552,35670,36540,40097,40812,40916,40957,42658,42867,43592,43593,43689,3355111	y,Agxt,Tat,FASN1,yip2,hgo,Fa2h,CG16935,Aldh7A1,Ass,pyd3,CG7900,sit,CG6178,CG15531,CG9743,CG1544,FASN3	18/354
1_Member	GO Biological Processes	GO:0044281	small molecule metabolic process	-8.33153	-5.08145	30980,31587,31765,32381,33374,33421,33524,34313,34552,35670,36358,36540,38473,40097,40812,40875,40916,40925,40957,42658,42867,43592,43593,43689,44858,3355111	y,Agxt,CG15343,Tat,Npc2a,CG3609,FASN1,yip2,hgo,Fa2h,Dera,CG16935,CG11594,Aldh7A1,Ass,Gld,pyd3,sgll,CG7900,sit,CG6178,CG15531,CG9743,CG1544,sad,FASN3	26/760
1_Member	GO Biological Processes	GO:0044283	small molecule biosynthetic process	-7.38993	-4.21903	31587,31765,33374,33524,35670,36540,40812,40916,40925,42658,43592,43593,44858,3355111	Agxt,CG15343,Npc2a,FASN1,Fa2h,CG16935,Ass,pyd3,sgll,sit,CG15531,CG9743,sad,FASN3	14/238
1_Member	GO Biological Processes	GO:0046394	carboxylic acid biosynthetic process	-6.90282	-3.88053	31587,33524,35670,36540,40812,40916,42658,43592,43593,3355111	Agxt,FASN1,Fa2h,CG16935,Ass,pyd3,sit,CG15531,CG9743,FASN3	10/117
1_Member	GO Biological Processes	GO:0016053	organic acid biosynthetic process	-6.86772	-3.88053	31587,33524,35670,36540,40812,40916,42658,43592,43593,3355111	Agxt,FASN1,Fa2h,CG16935,Ass,pyd3,sit,CG15531,CG9743,FASN3	10/118
1_Member	GO Biological Processes	GO:0008610	lipid biosynthetic process	-6.82957	-3.88053	32230,33374,33512,33524,34977,35670,36209,36540,42658,42867,43592,43593,44858,3355111	Agpat1,Npc2a,alpha4GT1,FASN1,jhamt,Fa2h,Fpps,CG16935,sit,CG6178,CG15531,CG9743,sad,FASN3	14/264
1_Member	GO Biological Processes	GO:0032787	monocarboxylic acid metabolic process	-6.34775	-3.45646	31587,33524,34313,35670,36540,40957,42658,42867,43592,43593,43689,3355111	Agxt,FASN1,yip2,Fa2h,CG16935,CG7900,sit,CG6178,CG15531,CG9743,CG1544,FASN3	12/206
1_Member	GO Biological Processes	GO:0006633	fatty acid biosynthetic process	-6.32633	-3.45646	33524,35670,36540,42658,43592,43593,3355111	FASN1,Fa2h,CG16935,sit,CG15531,CG9743,FASN3	7/52
1_Member	GO Biological Processes	GO:0006631	fatty acid metabolic process	-6.14325	-3.30814	33524,34313,35670,36540,40957,42658,42867,43592,43593,3355111	FASN1,yip2,Fa2h,CG16935,CG7900,sit,CG6178,CG15531,CG9743,FASN3	10/141
1_Member	GO Biological Processes	GO:0072330	monocarboxylic acid biosynthetic process	-5.79414	-2.99122	33524,35670,36540,42658,43592,43593,3355111	FASN1,Fa2h,CG16935,sit,CG15531,CG9743,FASN3	7/62
1_Member	KEGG Pathway	dme01212	Fatty acid metabolism - Drosophila melanogaster (fruit fly)	-4.99344	-2.25365	33524,34313,36540,43592,43593,3355111	FASN1,yip2,CG16935,CG15531,CG9743,FASN3	6/54
1_Member	Reactome Gene Sets	R-DME-556833	Metabolism of lipids	-4.98839	-2.25365	32230,33512,33524,34313,35670,36209,36540,39872,42658,42901,43592,43593,43663,44858,53510,3772232	Agpat1,alpha4GT1,FASN1,yip2,Fa2h,Fpps,CG16935,CG9701,sit,CG6432,CG15531,CG9743,Cyp4c3,sad,Ugt302C1,fabp	16/486
1_Member	KEGG Pathway	dme00061	Fatty acid biosynthesis - Drosophila melanogaster (fruit fly)	-3.67944	-1.2489	33524,36540,3355111	FASN1,CG16935,FASN3	3/13
1_Member	Reactome Gene Sets	R-DME-75105	Fatty acyl-CoA biosynthesis	-2.96343	-0.677137	33524,42658,43592,43593	FASN1,sit,CG15531,CG9743	4/49
1_Member	Reactome Gene Sets	R-DME-8978868	Fatty acid metabolism	-2.57757	-0.360919	33524,34313,36540,42658,43592,43593	FASN1,yip2,CG16935,sit,CG15531,CG9743	6/149
2_Summary	KEGG Pathway	dme00981	Insect hormone biosynthesis - Drosophila melanogaster (fruit fly)	-6.84564	-3.88053	34256,34977,42528,43244,44858,251984,31352,43663,35135,40097,43689,31587,31765,40925,40916,34313,3772232,32230	Aldh,jhamt,CG3301,CG31075,sad,Jheh1,CG6414,Cyp4c3,ham,Aldh7A1,CG1544,Agxt,CG15343,sgll,pyd3,yip2,fabp,Agpat1	18/-
2_Member	KEGG Pathway	dme00981	Insect hormone biosynthesis - Drosophila melanogaster (fruit fly)	-6.84564	-3.88053	34256,34977,42528,43244,44858,251984	Aldh,jhamt,CG3301,CG31075,sad,Jheh1	6/27
2_Member	Reactome Gene Sets	R-DME-211945	Phase I - Functionalization of compounds	-4.81142	-2.11765	31352,34256,43244,43663,44858,251984	CG6414,Aldh,CG31075,Cyp4c3,sad,Jheh1	6/58
2_Member	KEGG Pathway	dme00310	Lysine degradation - Drosophila melanogaster (fruit fly)	-4.78197	-2.11167	34256,35135,40097,43244,43689	Aldh,ham,Aldh7A1,CG31075,CG1544	5/35
2_Member	KEGG Pathway	dme00380	Tryptophan metabolism - Drosophila melanogaster (fruit fly)	-4.42551	-1.79869	34256,40097,43244,43689	Aldh,Aldh7A1,CG31075,CG1544	4/21
2_Member	KEGG Pathway	dme00340	Histidine metabolism - Drosophila melanogaster (fruit fly)	-4.37286	-1.76624	34256,40097,43244	Aldh,Aldh7A1,CG31075	3/8
2_Member	GO Biological Processes	GO:0006081	aldehyde metabolic process	-4.28644	-1.69912	31587,31765,34256,40925,43244	Agxt,CG15343,Aldh,sgll,CG31075	5/44
2_Member	KEGG Pathway	dme00410	beta-Alanine metabolism - Drosophila melanogaster (fruit fly)	-4.11294	-1.56184	34256,40097,40916,43244	Aldh,Aldh7A1,pyd3,CG31075	4/25
2_Member	KEGG Pathway	dme00280	Valine, leucine and isoleucine degradation - Drosophila melanogaster (fruit fly)	-3.68098	-1.2489	34256,34313,40097,43244	Aldh,yip2,Aldh7A1,CG31075	4/32
2_Member	KEGG Pathway	dme00071	Fatty acid degradation - Drosophila melanogaster (fruit fly)	-3.62797	-1.22299	34256,34313,40097,43244	Aldh,yip2,Aldh7A1,CG31075	4/33
2_Member	KEGG Pathway	dme00770	Pantothenate and CoA biosynthesis - Drosophila melanogaster (fruit fly)	-3.57765	-1.20643	34256,40916,43244	Aldh,pyd3,CG31075	3/14
2_Member	Reactome Gene Sets	R-DME-211859	Biological oxidations	-3.47954	-1.13255	31352,34256,43244,43663,44858,251984	CG6414,Aldh,CG31075,Cyp4c3,sad,Jheh1	6/100
2_Member	Reactome Gene Sets	R-DME-5365859	RA biosynthesis pathway	-3.39645	-1.06019	34256,43244,3772232	Aldh,CG31075,fabp	3/16
2_Member	KEGG Pathway	dme00561	Glycerolipid metabolism - Drosophila melanogaster (fruit fly)	-3.21889	-0.913292	32230,34256,40097,43244	Agpat1,Aldh,Aldh7A1,CG31075	4/42
2_Member	Reactome Gene Sets	R-DME-5362517	Signaling by Retinoic Acid	-2.86194	-0.584994	34256,43244,3772232	Aldh,CG31075,fabp	3/24
2_Member	KEGG Pathway	dme00053	Ascorbate and aldarate metabolism - Drosophila melanogaster (fruit fly)	-2.38445	-0.191277	34256,40097,43244	Aldh,Aldh7A1,CG31075	3/35
3_Summary	GO Biological Processes	GO:0042445	hormone metabolic process	-4.97225	-2.25365	32419,32424,33374,34977,36209,44858,251984	CG9512,CG9503,Npc2a,jhamt,Fpps,sad,Jheh1	7/-
3_Member	GO Biological Processes	GO:0042445	hormone metabolic process	-4.97225	-2.25365	32419,32424,33374,34977,36209,44858,251984	CG9512,CG9503,Npc2a,jhamt,Fpps,sad,Jheh1	7/82
3_Member	GO Biological Processes	GO:0010817	regulation of hormone levels	-3.97264	-1.45496	32419,32424,33374,34977,36209,44858,251984	CG9512,CG9503,Npc2a,jhamt,Fpps,sad,Jheh1	7/117
3_Member	GO Biological Processes	GO:0042446	hormone biosynthetic process	-3.8518	-1.37987	33374,34977,36209,44858	Npc2a,jhamt,Fpps,sad	4/29
3_Member	GO Biological Processes	GO:0006721	terpenoid metabolic process	-2.62004	-0.395271	34977,36209,251984	jhamt,Fpps,Jheh1	3/29
3_Member	GO Biological Processes	GO:0006720	isoprenoid metabolic process	-2.25114	-0.0729394	34977,36209,251984	jhamt,Fpps,Jheh1	3/39
4_Summary	GO Biological Processes	GO:0170039	proteinogenic amino acid metabolic process	-4.46427	-1.81625	30980,31587,32381,34552,40097,40812,43689,34313,40957,40916,33421	y,Agxt,Tat,hgo,Aldh7A1,Ass,CG1544,yip2,CG7900,pyd3,CG3609	11/-
4_Member	GO Biological Processes	GO:0170039	proteinogenic amino acid metabolic process	-4.46427	-1.81625	30980,31587,32381,34552,40097,40812,43689	y,Agxt,Tat,hgo,Aldh7A1,Ass,CG1544	7/98
4_Member	GO Biological Processes	GO:1901605	alpha-amino acid metabolic process	-4.14221	-1.57337	30980,31587,32381,34552,40097,40812,43689	y,Agxt,Tat,hgo,Aldh7A1,Ass,CG1544	7/110
4_Member	GO Biological Processes	GO:0009072	aromatic amino acid metabolic process	-4.04351	-1.50943	30980,32381,34552,43689	y,Tat,hgo,CG1544	4/26
4_Member	GO Biological Processes	GO:0016054	organic acid catabolic process	-3.85863	-1.37987	31587,32381,34313,34552,40097,40957,43689	Agxt,Tat,yip2,hgo,Aldh7A1,CG7900,CG1544	7/122
4_Member	GO Biological Processes	GO:0046395	carboxylic acid catabolic process	-3.85863	-1.37987	31587,32381,34313,34552,40097,40957,43689	Agxt,Tat,yip2,hgo,Aldh7A1,CG7900,CG1544	7/122
4_Member	GO Biological Processes	GO:0006520	amino acid metabolic process	-3.72068	-1.26299	30980,31587,32381,34552,40097,40812,40916,43689	y,Agxt,Tat,hgo,Aldh7A1,Ass,pyd3,CG1544	8/171
4_Member	GO Biological Processes	GO:0009074	aromatic amino acid family catabolic process	-3.57765	-1.20643	32381,34552,43689	Tat,hgo,CG1544	3/14
4_Member	GO Biological Processes	GO:0170033	L-amino acid metabolic process	-3.57569	-1.20643	30980,32381,34552,40097,40812,43689	y,Tat,hgo,Aldh7A1,Ass,CG1544	6/96
4_Member	GO Biological Processes	GO:0044282	small molecule catabolic process	-3.36505	-1.03926	31587,32381,33421,34313,34552,40097,40957,43689	Agxt,Tat,CG3609,yip2,hgo,Aldh7A1,CG7900,CG1544	8/193
4_Member	GO Biological Processes	GO:0006570	tyrosine metabolic process	-3.31508	-0.999496	30980,32381,34552	y,Tat,hgo	3/17
4_Member	GO Biological Processes	GO:0170035	L-amino acid catabolic process	-2.77523	-0.51638	32381,34552,40097,43689	Tat,hgo,Aldh7A1,CG1544	4/55
4_Member	GO Biological Processes	GO:0170040	proteinogenic amino acid catabolic process	-2.71762	-0.476146	32381,34552,40097,43689	Tat,hgo,Aldh7A1,CG1544	4/57
4_Member	GO Biological Processes	GO:1901606	alpha-amino acid catabolic process	-2.55774	-0.349052	32381,34552,40097,43689	Tat,hgo,Aldh7A1,CG1544	4/63
4_Member	GO Biological Processes	GO:0009063	amino acid catabolic process	-2.48422	-0.283356	32381,34552,40097,43689	Tat,hgo,Aldh7A1,CG1544	4/66
5_Summary	GO Biological Processes	GO:0045455	ecdysteroid metabolic process	-3.62797	-1.22299	32419,32424,33374,44858,42658,33524,37164	CG9512,CG9503,Npc2a,sad,sit,FASN1,Jabba	7/-
5_Member	GO Biological Processes	GO:0045455	ecdysteroid metabolic process	-3.62797	-1.22299	32419,32424,33374,44858	CG9512,CG9503,Npc2a,sad	4/33
5_Member	GO Biological Processes	GO:0008202	steroid metabolic process	-3.50415	-1.14617	32419,32424,33374,42658,44858	CG9512,CG9503,Npc2a,sit,sad	5/64
5_Member	GO Biological Processes	GO:0042180	ketone metabolic process	-2.66227	-0.429228	32419,32424,33374,44858	CG9512,CG9503,Npc2a,sad	4/59
5_Member	GO Biological Processes	GO:0006694	steroid biosynthetic process	-2.28298	-0.0973608	33374,42658,44858	Npc2a,sit,sad	3/38
5_Member	GO Biological Processes	GO:0055088	lipid homeostasis	-2.22463	-0.0537305	33374,33524,37164,42658	Npc2a,FASN1,Jabba,sit	4/78
6_Summary	GO Biological Processes	GO:0016042	lipid catabolic process	-3.1575	-0.861667	31532,32708,34313,40957,41643,43247,251984	CG5966,CG18258,yip2,CG7900,Lip3,CG6295,Jheh1	7/-
6_Member	GO Biological Processes	GO:0016042	lipid catabolic process	-3.1575	-0.861667	31532,32708,34313,40957,41643,43247,251984	CG5966,CG18258,yip2,CG7900,Lip3,CG6295,Jheh1	7/159
7_Summary	GO Biological Processes	GO:0048878	chemical homeostasis	-2.83061	-0.562798	33374,33524,33999,35252,36540,37164,37363,42658,3354992,36098,38015,45326	Npc2a,FASN1,MICU1,CG13077,CG16935,Jabba,Cib2,sit,zyd,Prx6c,Lsp1gamma,Lsp2	12/-
7_Member	GO Biological Processes	GO:0048878	chemical homeostasis	-2.83061	-0.562798	33374,33524,33999,35252,36540,37164,37363,42658,3354992	Npc2a,FASN1,MICU1,CG13077,CG16935,Jabba,Cib2,sit,zyd	9/289
7_Member	GO Biological Processes	GO:0042592	homeostatic process	-2.71994	-0.476146	33374,33524,33999,35252,36098,36540,37164,37363,38015,42658,45326,3354992	Npc2a,FASN1,MICU1,CG13077,Prx6c,CG16935,Jabba,Cib2,Lsp1gamma,sit,Lsp2,zyd	12/488
7_Member	GO Biological Processes	GO:0098771	inorganic ion homeostasis	-2.21028	-0.046561	33999,35252,36540,37363,3354992	MICU1,CG13077,CG16935,Cib2,zyd	5/125
8_Summary	GO Biological Processes	GO:0016052	carbohydrate catabolic process	-2.167	-0.0103387	33421,36358,39872,43689	CG3609,Dera,CG9701,CG1544	4/-
8_Member	GO Biological Processes	GO:0016052	carbohydrate catabolic process	-2.167	-0.0103387	33421,36358,39872,43689	CG3609,Dera,CG9701,CG1544	4/81
9_Summary	GO Biological Processes	GO:0008652	amino acid biosynthetic process	-2.02541	0	31587,40812,40916	Agxt,Ass,pyd3	3/-
9_Member	GO Biological Processes	GO:0008652	amino acid biosynthetic process	-2.02541	0	31587,40812,40916	Agxt,Ass,pyd3	3/47
