# Supplementary material for: Genome-Wide Identification of Transcriptional Start Sites and Candidate Enhancers Regulating Worker Metamorphosis in Apis mellifera
Source: Insects. 2026 May 19;17(5):516. doi: 10.3390/insects17050516 (PMC13207783; doi:10.3390/insects17050516)
Supplement: Supplementary file 1 [file insects-17-00516-s001.zip › Supplementary_Table_S5.xlsx]

## Sheet: Enrichment
GroupID	Category	Term	Description	LogP	Log(q-value)	Genes	Symbols	InTerm_InList
1_Summary	GO Biological Processes	GO:0007268	chemical synaptic transmission	-9.57772	-5.92877	31107,32303,32799,32928,33962,34038,35394,36526,36574,37892,38196,38539,40129,40665,40876,40913,41247,41426,42150,42476,42795,43783,43800,45910,49968,64877,33211,33247,35334,38484,40333,42245,43805,31456,33204,34144,34646,38863,39533	Nmdar2,Neto,Frq2,nAChRalpha7,Nlg2,Slob,clumsy,stj,VGAT,mAChR-A,nSyb,DopEcR,Shal,Nmdar1,Syt4,Nlg1,Syn,HisCl1,Rim,Grik,VAChT,Syt7,CG1909,ort,Cadps,cpx,AP-2alpha,Eaat2,CarT,Gad1,Ac78C,ChT,Gat,SK,Plc21C,CG14275,crok,Ank2,dysc	39/-
1_Member	GO Biological Processes	GO:0007268	chemical synaptic transmission	-9.57772	-5.92877	31107,32303,32799,32928,33962,34038,35394,36526,36574,37892,38196,38539,40129,40665,40876,40913,41247,41426,42150,42476,42795,43783,43800,45910,49968,64877	Nmdar2,Neto,Frq2,nAChRalpha7,Nlg2,Slob,clumsy,stj,VGAT,mAChR-A,nSyb,DopEcR,Shal,Nmdar1,Syt4,Nlg1,Syn,HisCl1,Rim,Grik,VAChT,Syt7,CG1909,ort,Cadps,cpx	26/217
1_Member	GO Biological Processes	GO:0098916	anterograde trans-synaptic signaling	-9.57772	-5.92877	31107,32303,32799,32928,33962,34038,35394,36526,36574,37892,38196,38539,40129,40665,40876,40913,41247,41426,42150,42476,42795,43783,43800,45910,49968,64877	Nmdar2,Neto,Frq2,nAChRalpha7,Nlg2,Slob,clumsy,stj,VGAT,mAChR-A,nSyb,DopEcR,Shal,Nmdar1,Syt4,Nlg1,Syn,HisCl1,Rim,Grik,VAChT,Syt7,CG1909,ort,Cadps,cpx	26/217
1_Member	GO Biological Processes	GO:0099537	trans-synaptic signaling	-9.27322	-5.80036	31107,32303,32799,32928,33962,34038,35394,36526,36574,37892,38196,38539,40129,40665,40876,40913,41247,41426,42150,42476,42795,43783,43800,45910,49968,64877	Nmdar2,Neto,Frq2,nAChRalpha7,Nlg2,Slob,clumsy,stj,VGAT,mAChR-A,nSyb,DopEcR,Shal,Nmdar1,Syt4,Nlg1,Syn,HisCl1,Rim,Grik,VAChT,Syt7,CG1909,ort,Cadps,cpx	26/224
1_Member	GO Biological Processes	GO:0099536	synaptic signaling	-8.89988	-5.55196	31107,32303,32799,32928,33962,34038,35394,36526,36574,37892,38196,38539,40129,40665,40876,40913,41247,41426,42150,42476,42795,43783,43800,45910,49968,64877	Nmdar2,Neto,Frq2,nAChRalpha7,Nlg2,Slob,clumsy,stj,VGAT,mAChR-A,nSyb,DopEcR,Shal,Nmdar1,Syt4,Nlg1,Syn,HisCl1,Rim,Grik,VAChT,Syt7,CG1909,ort,Cadps,cpx	26/233
1_Member	GO Biological Processes	GO:0007267	cell-cell signaling	-7.5488	-4.44392	31107,32303,32799,32928,33962,34038,35394,36526,36574,37892,38196,38539,40129,40665,40876,40913,41247,41426,42150,42476,42795,43783,43800,45910,49968,64877	Nmdar2,Neto,Frq2,nAChRalpha7,Nlg2,Slob,clumsy,stj,VGAT,mAChR-A,nSyb,DopEcR,Shal,Nmdar1,Syt4,Nlg1,Syn,HisCl1,Rim,Grik,VAChT,Syt7,CG1909,ort,Cadps,cpx	26/270
1_Member	Reactome Gene Sets	R-DME-112315	Transmission across Chemical Synapses	-7.44072	-4.39384	31107,32928,33211,33247,35334,35394,36574,38196,38484,40333,40665,41247,41426,42150,42245,42476,42795,43805,45910,64877	Nmdar2,nAChRalpha7,AP-2alpha,Eaat2,CarT,clumsy,VGAT,nSyb,Gad1,Ac78C,Nmdar1,Syn,HisCl1,Rim,ChT,Grik,VAChT,Gat,ort,cpx	20/168
1_Member	Reactome Gene Sets	R-DME-112316	Neuronal System	-7.11313	-4.1174	31107,31456,32928,33211,33247,35334,35394,36574,38196,38484,40129,40333,40665,41247,41426,42150,42245,42476,42795,43805,45910,64877	Nmdar2,SK,nAChRalpha7,AP-2alpha,Eaat2,CarT,clumsy,VGAT,nSyb,Gad1,Shal,Ac78C,Nmdar1,Syn,HisCl1,Rim,ChT,Grik,VAChT,Gat,ort,cpx	22/210
1_Member	GO Biological Processes	GO:0050804	modulation of chemical synaptic transmission	-5.70762	-2.99121	31107,32799,33204,33962,34038,34144,34646,35394,38863,39533,40876,40913,42150,42476,43783,43800,64877	Nmdar2,Frq2,Plc21C,Nlg2,Slob,CG14275,crok,clumsy,Ank2,dysc,Syt4,Nlg1,Rim,Grik,Syt7,CG1909,cpx	17/160
1_Member	GO Biological Processes	GO:0099177	regulation of trans-synaptic signaling	-5.70762	-2.99121	31107,32799,33204,33962,34038,34144,34646,35394,38863,39533,40876,40913,42150,42476,43783,43800,64877	Nmdar2,Frq2,Plc21C,Nlg2,Slob,CG14275,crok,clumsy,Ank2,dysc,Syt4,Nlg1,Rim,Grik,Syt7,CG1909,cpx	17/160
2_Summary	GO Biological Processes	GO:0003008	system process	-8.01522	-4.76421	31107,31129,31376,31863,32253,32562,32682,32718,32928,34012,34569,34886,35334,35546,36003,36526,36692,37981,38101,38484,38539,38863,39411,40129,40333,40665,40680,41247,41381,41426,41456,42398,42710,43146,43415,43542,43892,43923,44856,45328,45910,50263,50296,2768858,3346160,14462605,26067050	Nmdar2,Scgdelta,norpA,t,rsh,Or13a,CG4928,f,nAChRalpha7,ninaC,salm,wwk,CarT,Ptr,trpl,stj,scb,NaCP60E,dpr20,Gad1,DopEcR,Ank2,Obp69a,Shal,Ac78C,Nmdar1,kra,Syn,dpr5,HisCl1,Tk,Rh3,Nha2,boss,Doa,trp,sif,axo,ru,sens,ort,geko,dpr6,dpr1,dpr4,Rgk1,lovit	47/-
2_Member	GO Biological Processes	GO:0003008	system process	-8.01522	-4.76421	31107,31129,31376,31863,32253,32562,32682,32718,32928,34012,34569,34886,35334,35546,36003,36526,36692,37981,38101,38484,38539,38863,39411,40129,40333,40665,40680,41247,41381,41426,41456,42398,42710,43146,43415,43542,43892,43923,44856,45328,45910,50263,50296,2768858,3346160,14462605,26067050	Nmdar2,Scgdelta,norpA,t,rsh,Or13a,CG4928,f,nAChRalpha7,ninaC,salm,wwk,CarT,Ptr,trpl,stj,scb,NaCP60E,dpr20,Gad1,DopEcR,Ank2,Obp69a,Shal,Ac78C,Nmdar1,kra,Syn,dpr5,HisCl1,Tk,Rh3,Nha2,boss,Doa,trp,sif,axo,ru,sens,ort,geko,dpr6,dpr1,dpr4,Rgk1,lovit	47/697
2_Member	GO Biological Processes	GO:0050877	nervous system process	-7.64543	-4.4736	31107,31376,31863,32253,32562,32718,32928,34012,34569,34886,35334,35546,36003,36526,36692,37981,38101,38484,38539,38863,39411,40129,40333,40665,40680,41247,41381,41426,41456,42398,43146,43415,43542,43892,43923,45328,45910,50263,50296,2768858,3346160,14462605,26067050	Nmdar2,norpA,t,rsh,Or13a,f,nAChRalpha7,ninaC,salm,wwk,CarT,Ptr,trpl,stj,scb,NaCP60E,dpr20,Gad1,DopEcR,Ank2,Obp69a,Shal,Ac78C,Nmdar1,kra,Syn,dpr5,HisCl1,Tk,Rh3,boss,Doa,trp,sif,axo,sens,ort,geko,dpr6,dpr1,dpr4,Rgk1,lovit	43/623
2_Member	GO Biological Processes	GO:0007600	sensory perception	-5.54871	-2.87749	31107,31376,31863,32562,32718,34012,34569,34886,35334,36003,36526,37981,38101,38863,39411,40333,40665,41381,41456,42398,43146,43415,43542,43892,45328,50263,50296,2768858,3346160,26067050	Nmdar2,norpA,t,Or13a,f,ninaC,salm,wwk,CarT,trpl,stj,NaCP60E,dpr20,Ank2,Obp69a,Ac78C,Nmdar1,dpr5,Tk,Rh3,boss,Doa,trp,sif,sens,geko,dpr6,dpr1,dpr4,lovit	30/430
3_Summary	GO Biological Processes	GO:0007610	behavior	-6.64091	-3.74422	30980,31107,31376,32253,32303,32928,33204,33962,34385,34791,36574,36692,37152,37456,37591,37981,38484,38539,38863,38872,39411,39533,40129,40588,40665,40680,40875,41247,41456,41612,42310,42521,43324,43453,43542,43789,45815,45910,50263,117369,318875,2768858,3346237,14462605	y,Nmdar2,norpA,rsh,Neto,nAChRalpha7,Plc21C,Nlg2,Cdk5alpha,b,VGAT,scb,Sik3,twz,CG2852,NaCP60E,Gad1,DopEcR,Ank2,Clk,Obp69a,dysc,Shal,Nep2,Nmdar1,kra,Gld,Syn,Tk,sim,unc79,e,unc80,jus,trp,dati,Spn27A,ort,geko,Desat1,CG31659,dpr1,nab,Rgk1	44/-
3_Member	GO Biological Processes	GO:0007610	behavior	-6.64091	-3.74422	30980,31107,31376,32253,32303,32928,33204,33962,34385,34791,36574,36692,37152,37456,37591,37981,38484,38539,38863,38872,39411,39533,40129,40588,40665,40680,40875,41247,41456,41612,42310,42521,43324,43453,43542,43789,45815,45910,50263,117369,318875,2768858,3346237,14462605	y,Nmdar2,norpA,rsh,Neto,nAChRalpha7,Plc21C,Nlg2,Cdk5alpha,b,VGAT,scb,Sik3,twz,CG2852,NaCP60E,Gad1,DopEcR,Ank2,Clk,Obp69a,dysc,Shal,Nep2,Nmdar1,kra,Gld,Syn,Tk,sim,unc79,e,unc80,jus,trp,dati,Spn27A,ort,geko,Desat1,CG31659,dpr1,nab,Rgk1	44/700
3_Member	GO Biological Processes	GO:0030534	adult behavior	-6.63071	-3.74422	31376,32928,33204,33962,34385,36692,37456,38539,38872,40665,40680,41247,41456,41612,43789,45815,45910,50263	norpA,nAChRalpha7,Plc21C,Nlg2,Cdk5alpha,scb,twz,DopEcR,Clk,Nmdar1,kra,Syn,Tk,sim,dati,Spn27A,ort,geko	18/154
3_Member	GO Biological Processes	GO:0007626	locomotory behavior	-4.69859	-2.21701	31376,32928,33204,33962,34385,37456,38484,38872,39533,41456,41612,42310,42521,43324,43789,3346237	norpA,nAChRalpha7,Plc21C,Nlg2,Cdk5alpha,twz,Gad1,Clk,dysc,Tk,sim,unc79,e,unc80,dati,nab	16/171
3_Member	GO Biological Processes	GO:0008344	adult locomotory behavior	-3.4662	-1.2238	31376,32928,33204,33962,34385,37456,41456,41612,43789	norpA,nAChRalpha7,Plc21C,Nlg2,Cdk5alpha,twz,Tk,sim,dati	9/80
4_Summary	GO Biological Processes	GO:0007601	visual perception	-6.61502	-3.74422	31376,31863,34012,35334,36003,42398,43146,43415,43542,43892,45328,26067050,32928,33204,33635,34791,35275,36574,38872,40665,41247,32764,34886,36526,38484,41426,42002,43453,43805,45910,42896,32831,33229,33477,34077,34385,34840,36894,37956,40137,40249,42017,42429,45815,7354475	norpA,t,ninaC,CarT,trpl,Rh3,boss,Doa,trp,sif,sens,lovit,nAChRalpha7,Plc21C,bdl,b,TotE,VGAT,Clk,Nmdar1,Syn,Ucp4A,wwk,stj,Gad1,HisCl1,Gyc89Db,jus,Gat,ort,crb,Hayan,Ets21C,Duox,spz3,Cdk5alpha,Rab14,CG6435,spz6,CG9372,RhoBTB,CG10345,DPCoAC,Spn27A,CG42259	45/-
4_Member	GO Biological Processes	GO:0007601	visual perception	-6.61502	-3.74422	31376,31863,34012,35334,36003,42398,43146,43415,43542,43892,45328,26067050	norpA,t,ninaC,CarT,trpl,Rh3,boss,Doa,trp,sif,sens,lovit	12/67
4_Member	GO Biological Processes	GO:0050953	sensory perception of light stimulus	-6.4692	-3.63317	31376,31863,34012,35334,36003,42398,43146,43415,43542,43892,45328,26067050	norpA,t,ninaC,CarT,trpl,Rh3,boss,Doa,trp,sif,sens,lovit	12/69
4_Member	GO Biological Processes	GO:0009416	response to light stimulus	-4.99733	-2.43507	31376,32928,33204,33635,34012,34791,35275,35334,36003,36574,38872,40665,41247,42398,43542	norpA,nAChRalpha7,Plc21C,bdl,ninaC,b,TotE,CarT,trpl,VGAT,Clk,Nmdar1,Syn,Rh3,trp	15/144
4_Member	GO Biological Processes	GO:0009314	response to radiation	-4.00192	-1.63173	31376,32928,33204,33635,34012,34791,35275,35334,36003,36574,38872,40665,41247,42398,43542	norpA,nAChRalpha7,Plc21C,bdl,ninaC,b,TotE,CarT,trpl,VGAT,Clk,Nmdar1,Syn,Rh3,trp	15/175
4_Member	GO Biological Processes	GO:0009584	detection of visible light	-3.2833	-1.10418	31376,34012,36003,42398,43542	norpA,ninaC,trpl,Rh3,trp	5/25
4_Member	GO Biological Processes	GO:0050908	detection of light stimulus involved in visual perception	-3.17455	-1.02392	35334,36003,43542	CarT,trpl,trp	3/7
4_Member	GO Biological Processes	GO:0009628	response to abiotic stimulus	-3.1347	-1.00094	31376,32764,32928,33204,33635,34012,34791,34886,35275,35334,36003,36526,36574,38484,38872,40665,41247,41426,42002,42398,43453,43542,43805,45910	norpA,Ucp4A,nAChRalpha7,Plc21C,bdl,ninaC,b,wwk,TotE,CarT,trpl,stj,VGAT,Gad1,Clk,Nmdar1,Syn,HisCl1,Gyc89Db,Rh3,jus,trp,Gat,ort	24/426
4_Member	GO Biological Processes	GO:0001895	retina homeostasis	-2.80046	-0.832754	31376,34012,42896,43542	norpA,ninaC,crb,trp	4/19
4_Member	GO Biological Processes	GO:0007603	phototransduction, visible light	-2.80046	-0.832754	31376,34012,36003,43542	norpA,ninaC,trpl,trp	4/19
4_Member	GO Biological Processes	GO:0009581	detection of external stimulus	-2.7317	-0.777365	31376,34012,34886,35334,36003,36526,42398,43542	norpA,ninaC,wwk,CarT,trpl,stj,Rh3,trp	8/82
4_Member	GO Biological Processes	GO:0009582	detection of abiotic stimulus	-2.7317	-0.777365	31376,34012,34886,35334,36003,36526,42398,43542	norpA,ninaC,wwk,CarT,trpl,stj,Rh3,trp	8/82
4_Member	GO Biological Processes	GO:0050962	detection of light stimulus involved in sensory perception	-2.66623	-0.731864	35334,36003,43542	CarT,trpl,trp	3/10
4_Member	KEGG Pathway	dme04745	Phototransduction - fly - Drosophila melanogaster (fruit fly)	-2.48662	-0.617583	31376,33204,34012,36003,43542	norpA,Plc21C,ninaC,trpl,trp	5/37
4_Member	GO Biological Processes	GO:0071482	cellular response to light stimulus	-2.38523	-0.545847	31376,34012,35275,42398,43542	norpA,ninaC,TotE,Rh3,trp	5/39
4_Member	GO Biological Processes	GO:0009583	detection of light stimulus	-2.29383	-0.477398	31376,34012,35334,36003,42398,43542	norpA,ninaC,CarT,trpl,Rh3,trp	6/58
4_Member	GO Biological Processes	GO:0034644	cellular response to UV	-2.05048	-0.309099	34012,35275,42398	ninaC,TotE,Rh3	3/16
4_Member	GO Biological Processes	GO:0009605	response to external stimulus	-2.03474	-0.29961	31376,32831,33204,33229,33477,34012,34077,34385,34840,34886,35275,35334,36003,36526,36894,37956,38484,38872,40137,40249,40665,41426,42017,42398,42429,43453,43542,43805,45815,45910,7354475	norpA,Hayan,Plc21C,Ets21C,Duox,ninaC,spz3,Cdk5alpha,Rab14,wwk,TotE,CarT,trpl,stj,CG6435,spz6,Gad1,Clk,CG9372,RhoBTB,Nmdar1,HisCl1,CG10345,Rh3,DPCoAC,jus,trp,Gat,Spn27A,ort,CG42259	31/721
5_Summary	GO Biological Processes	GO:0042391	regulation of membrane potential	-5.99162	-3.18777	31107,31456,32928,34038,35394,37981,40129,40665,41426,42476,43453,45910,49580,43146,33477,33983,35975,36411,36692,37152,39516,39751,43383,43875,44642,45328,3346162,3346209,33211,40333,49968	Nmdar2,SK,nAChRalpha7,Slob,clumsy,NaCP60E,Shal,Nmdar1,HisCl1,Grik,jus,ort,Invadolysin,boss,Duox,uif,Wnt2,sca,scb,Sik3,CG10738,Notum,fkh,Ret,Apc,sens,Gfrl,Ddr,AP-2alpha,Ac78C,Cadps	31/-
5_Member	GO Biological Processes	GO:0042391	regulation of membrane potential	-5.99162	-3.18777	31107,31456,32928,34038,35394,37981,40129,40665,41426,42476,43453,45910,49580	Nmdar2,SK,nAChRalpha7,Slob,clumsy,NaCP60E,Shal,Nmdar1,HisCl1,Grik,jus,ort,Invadolysin	13/90
5_Member	GO Biological Processes	GO:0007215	glutamate receptor signaling pathway	-4.2797	-1.8738	31107,35394,40665,42476,43146	Nmdar2,clumsy,Nmdar1,Grik,boss	5/16
5_Member	GO Biological Processes	GO:0035235	ionotropic glutamate receptor signaling pathway	-3.47771	-1.2267	31107,35394,40665,42476	Nmdar2,clumsy,Nmdar1,Grik	4/13
5_Member	GO Biological Processes	GO:1990806	ligand-gated ion channel signaling pathway	-3.47771	-1.2267	31107,35394,40665,42476	Nmdar2,clumsy,Nmdar1,Grik	4/13
5_Member	GO Biological Processes	GO:0007166	cell surface receptor signaling pathway	-3.0259	-0.933253	31107,32928,33477,33983,35394,35975,36411,36692,37152,39516,39751,40665,41426,42476,43146,43383,43875,44642,45328,45910,3346162,3346209	Nmdar2,nAChRalpha7,Duox,uif,clumsy,Wnt2,sca,scb,Sik3,CG10738,Notum,Nmdar1,HisCl1,Grik,boss,fkh,Ret,Apc,sens,ort,Gfrl,Ddr	22/383
5_Member	GO Biological Processes	GO:0060078	regulation of postsynaptic membrane potential	-2.9662	-0.913852	31107,32928,35394,41426,42476,45910	Nmdar2,nAChRalpha7,clumsy,HisCl1,Grik,ort	6/43
5_Member	Reactome Gene Sets	R-DME-112314	Neurotransmitter receptors and postsynaptic signal transmission	-2.82236	-0.832754	31107,32928,33211,35394,40333,40665,41426,42476,45910	Nmdar2,nAChRalpha7,AP-2alpha,clumsy,Ac78C,Nmdar1,HisCl1,Grik,ort	9/98
5_Member	GO Biological Processes	GO:0035249	synaptic transmission, glutamatergic	-2.47936	-0.617583	31107,35394,42476,49968	Nmdar2,clumsy,Grik,Cadps	4/23
6_Summary	Reactome Gene Sets	R-DME-112310	Neurotransmitter release cycle	-5.92356	-3.14968	33247,35334,36574,38196,38484,41247,42150,42245,42795,43805,64877,31376,32290,32682,32799,33211,33923,34654,38501,40359,40644,40876,41215,41704,42896,43415,43783,44642,44856,49968,50170,33962,36526,40913,33204,40489,36003,42710	Eaat2,CarT,VGAT,nSyb,Gad1,Syn,Rim,ChT,VAChT,Gat,cpx,norpA,Syt12,CG4928,Frq2,AP-2alpha,Dpp10,Fam92,Teh4,Rab26,7B2,Syt4,Teh1,rdx,crb,Doa,Syt7,Apc,ru,Cadps,Teh3,Nlg2,stj,Nlg1,Plc21C,mael,trpl,Nha2	38/-
6_Member	Reactome Gene Sets	R-DME-112310	Neurotransmitter release cycle	-5.92356	-3.14968	33247,35334,36574,38196,38484,41247,42150,42245,42795,43805,64877	Eaat2,CarT,VGAT,nSyb,Gad1,Syn,Rim,ChT,VAChT,Gat,cpx	11/64
6_Member	GO Biological Processes	GO:0051049	regulation of transport	-5.68591	-2.99121	31376,32290,32682,32799,33211,33923,34654,38196,38501,40359,40644,40876,41215,41704,42150,42896,43415,43783,44642,44856,49968,50170,64877	norpA,Syt12,CG4928,Frq2,AP-2alpha,Dpp10,Fam92,nSyb,Teh4,Rab26,7B2,Syt4,Teh1,rdx,Rim,crb,Doa,Syt7,Apc,ru,Cadps,Teh3,cpx	23/274
6_Member	Reactome Gene Sets	R-DME-888590	GABA synthesis, release, reuptake and degradation	-5.39636	-2.7686	36574,38196,38484,42150,43805,64877	VGAT,nSyb,Gad1,Rim,Gat,cpx	6/17
6_Member	GO Biological Processes	GO:1903530	regulation of secretion by cell	-4.99899	-2.43507	32290,32799,34654,40359,40644,40876,42150,43783,44856,49968,64877	Syt12,Frq2,Fam92,Rab26,7B2,Syt4,Rim,Syt7,ru,Cadps,cpx	11/79
6_Member	GO Biological Processes	GO:0099003	vesicle-mediated transport in synapse	-4.86168	-2.34307	33211,33962,36526,36574,38196,40876,40913,41247,42150,43783,49968,64877	AP-2alpha,Nlg2,stj,VGAT,nSyb,Syt4,Nlg1,Syn,Rim,Syt7,Cadps,cpx	12/97
6_Member	GO Biological Processes	GO:0099504	synaptic vesicle cycle	-4.86168	-2.34307	33211,33962,36526,36574,38196,40876,40913,41247,42150,43783,49968,64877	AP-2alpha,Nlg2,stj,VGAT,nSyb,Syt4,Nlg1,Syn,Rim,Syt7,Cadps,cpx	12/97
6_Member	GO Biological Processes	GO:0051046	regulation of secretion	-4.68986	-2.21701	32290,32799,34654,40359,40644,40876,42150,43783,44856,49968,64877	Syt12,Frq2,Fam92,Rab26,7B2,Syt4,Rim,Syt7,ru,Cadps,cpx	11/85
6_Member	GO Biological Processes	GO:0017157	regulation of exocytosis	-4.66683	-2.20822	32290,40359,40876,42150,43783,49968	Syt12,Rab26,Syt4,Rim,Syt7,Cadps	6/22
6_Member	GO Biological Processes	GO:0032879	regulation of localization	-4.47495	-2.04349	31376,32290,32682,32799,33204,33211,33923,34654,38196,38501,40359,40489,40644,40876,41215,41704,42150,42896,43415,43783,44642,44856,49968,50170,64877	norpA,Syt12,CG4928,Frq2,Plc21C,AP-2alpha,Dpp10,Fam92,nSyb,Teh4,Rab26,mael,7B2,Syt4,Teh1,rdx,Rim,crb,Doa,Syt7,Apc,ru,Cadps,Teh3,cpx	25/370
6_Member	GO Biological Processes	GO:1903305	regulation of regulated secretory pathway	-4.13831	-1.75654	32290,40876,42150,43783,49968	Syt12,Syt4,Rim,Syt7,Cadps	5/17
6_Member	Reactome Gene Sets	R-DME-264642	Acetylcholine Neurotransmitter Release Cycle	-4.13831	-1.75654	38196,42150,42245,42795,64877	nSyb,Rim,ChT,VAChT,cpx	5/17
6_Member	GO Biological Processes	GO:0017158	regulation of calcium ion-dependent exocytosis	-3.98126	-1.62235	32290,40876,43783,49968	Syt12,Syt4,Syt7,Cadps	4/10
6_Member	GO Biological Processes	GO:0006836	neurotransmitter transport	-3.55209	-1.25532	32799,35334,36574,38196,40876,41247,42150,42795,43783,49968,64877	Frq2,CarT,VGAT,nSyb,Syt4,Syn,Rim,VAChT,Syt7,Cadps,cpx	11/113
6_Member	GO Biological Processes	GO:0016079	synaptic vesicle exocytosis	-3.33424	-1.12032	38196,40876,41247,42150,43783,49968,64877	nSyb,Syt4,Syn,Rim,Syt7,Cadps,cpx	7/51
6_Member	GO Biological Processes	GO:0045055	regulated exocytosis	-3.13137	-1.00094	38196,40876,41247,42150,43783,49968,64877	nSyb,Syt4,Syn,Rim,Syt7,Cadps,cpx	7/55
6_Member	GO Biological Processes	GO:0031338	regulation of vesicle fusion	-3.1004	-0.989271	38196,40876,43783,64877	nSyb,Syt4,Syt7,cpx	4/16
6_Member	Reactome Gene Sets	R-DME-181429	Serotonin Neurotransmitter Release Cycle	-2.99336	-0.915489	38196,41247,42150,64877	nSyb,Syn,Rim,cpx	4/17
6_Member	GO Biological Processes	GO:0007269	neurotransmitter secretion	-2.94638	-0.904886	32799,38196,40876,41247,42150,43783,49968,64877	Frq2,nSyb,Syt4,Syn,Rim,Syt7,Cadps,cpx	8/76
6_Member	GO Biological Processes	GO:0099643	signal release from synapse	-2.94638	-0.904886	32799,38196,40876,41247,42150,43783,49968,64877	Frq2,nSyb,Syt4,Syn,Rim,Syt7,Cadps,cpx	8/76
6_Member	GO Biological Processes	GO:0031630	regulation of synaptic vesicle fusion to presynaptic active zone membrane	-2.81222	-0.832754	40876,43783,64877	Syt4,Syt7,cpx	3/9
6_Member	GO Biological Processes	GO:1901632	regulation of synaptic vesicle membrane organization	-2.81222	-0.832754	40876,43783,64877	Syt4,Syt7,cpx	3/9
6_Member	GO Biological Processes	GO:0023061	signal release	-2.80085	-0.832754	32799,38196,40876,41247,42150,43783,49968,64877	Frq2,nSyb,Syt4,Syn,Rim,Syt7,Cadps,cpx	8/80
6_Member	Reactome Gene Sets	R-DME-210500	Glutamate Neurotransmitter Release Cycle	-2.80046	-0.832754	33247,38196,42150,64877	Eaat2,nSyb,Rim,cpx	4/19
6_Member	GO Biological Processes	GO:0046928	regulation of neurotransmitter secretion	-2.65231	-0.727644	32799,40876,42150,43783,64877	Frq2,Syt4,Rim,Syt7,cpx	5/34
6_Member	GO Biological Processes	GO:0051588	regulation of neurotransmitter transport	-2.65231	-0.727644	32799,40876,42150,43783,64877	Frq2,Syt4,Rim,Syt7,cpx	5/34
6_Member	Reactome Gene Sets	R-DME-212676	Dopamine Neurotransmitter Release Cycle	-2.63065	-0.714098	38196,41247,42150,64877	nSyb,Syn,Rim,cpx	4/21
6_Member	GO Biological Processes	GO:0031340	positive regulation of vesicle fusion	-2.53684	-0.643766	38196,40876,43783	nSyb,Syt4,Syt7	3/11
6_Member	GO Biological Processes	GO:0060627	regulation of vesicle-mediated transport	-2.24877	-0.438674	31376,32290,33211,38196,40359,40876,42150,43783,49968,64877	norpA,Syt12,AP-2alpha,nSyb,Rab26,Syt4,Rim,Syt7,Cadps,cpx	10/141
6_Member	GO Biological Processes	GO:0046903	secretion	-2.00175	-0.271883	32799,36003,38196,40876,41247,42150,42710,43415,43783,49968,64877	Frq2,trpl,nSyb,Syt4,Syn,Rim,Nha2,Doa,Syt7,Cadps,cpx	11/177
7_Summary	GO Biological Processes	GO:0034330	cell junction organization	-5.49161	-2.84266	32303,32799,33962,34646,36526,37555,38101,38484,38863,39593,40913,40970,41247,41252,41381,42064,42150,42896,50296,64877,2768858,3346160,33635,34038	Neto,Frq2,Nlg2,crok,stj,wrapper,dpr20,Gad1,Ank2,CG9628,Nlg1,mtg,Syn,CG42795,dpr5,GckIII,Rim,crb,dpr6,cpx,dpr1,dpr4,bdl,Slob	24/-
7_Member	GO Biological Processes	GO:0034330	cell junction organization	-5.49161	-2.84266	32303,32799,33962,34646,36526,37555,38101,38484,38863,39593,40913,40970,41247,41252,41381,42064,42150,42896,50296,64877,2768858,3346160	Neto,Frq2,Nlg2,crok,stj,wrapper,dpr20,Gad1,Ank2,CG9628,Nlg1,mtg,Syn,CG42795,dpr5,GckIII,Rim,crb,dpr6,cpx,dpr1,dpr4	22/261
7_Member	GO Biological Processes	GO:0050808	synapse organization	-5.25965	-2.6521	32303,32799,33962,36526,37555,38101,38484,38863,40913,40970,41247,41252,41381,42150,50296,64877,2768858,3346160	Neto,Frq2,Nlg2,stj,wrapper,dpr20,Gad1,Ank2,Nlg1,mtg,Syn,CG42795,dpr5,Rim,dpr6,cpx,dpr1,dpr4	18/191
7_Member	GO Biological Processes	GO:0099054	presynapse assembly	-3.79449	-1.4573	33962,40913,41252,42150	Nlg2,Nlg1,CG42795,Rim	4/11
7_Member	GO Biological Processes	GO:0034329	cell junction assembly	-3.63889	-1.31216	33962,34646,38484,39593,40913,40970,41247,41252,42064,42150,42896,64877	Nlg2,crok,Gad1,CG9628,Nlg1,mtg,Syn,CG42795,GckIII,Rim,crb,cpx	12/129
7_Member	GO Biological Processes	GO:0099172	presynapse organization	-3.55863	-1.25532	33962,40913,41247,41252,42150	Nlg2,Nlg1,Syn,CG42795,Rim	5/22
7_Member	GO Biological Processes	GO:0007158	neuron cell-cell adhesion	-3.40863	-1.17466	33635,33962,40913	bdl,Nlg2,Nlg1	3/6
7_Member	GO Biological Processes	GO:0007528	neuromuscular junction development	-3.34607	-1.12037	32303,32799,33962,36526,38484,38863,40913,41247,64877	Neto,Frq2,Nlg2,stj,Gad1,Ank2,Nlg1,Syn,cpx	9/83
7_Member	GO Biological Processes	GO:0007416	synapse assembly	-3.10247	-0.989271	33962,38484,40913,40970,41247,41252,42150,64877	Nlg2,Gad1,Nlg1,mtg,Syn,CG42795,Rim,cpx	8/72
7_Member	GO Biological Processes	GO:0001941	postsynaptic membrane organization	-2.42079	-0.571187	32303,33962,40913	Neto,Nlg2,Nlg1	3/12
7_Member	GO Biological Processes	GO:0007274	neuromuscular synaptic transmission	-2.40893	-0.56276	32303,33962,34038,36526,42150,64877	Neto,Nlg2,Slob,stj,Rim,cpx	6/55
7_Member	GO Biological Processes	GO:0034331	cell junction maintenance	-2.34326	-0.520385	33962,41252,42150,42896	Nlg2,CG42795,Rim,crb	4/25
7_Member	GO Biological Processes	GO:0048790	maintenance of presynaptic active zone structure	-2.21986	-0.428218	33962,41252,42150	Nlg2,CG42795,Rim	3/14
7_Member	GO Biological Processes	GO:0043954	cellular component maintenance	-2.21983	-0.428218	33962,41252,42150,42896	Nlg2,CG42795,Rim,crb	4/27
7_Member	GO Biological Processes	GO:0099558	maintenance of synapse structure	-2.05048	-0.309099	33962,41252,42150	Nlg2,CG42795,Rim	3/16
8_Summary	KEGG Pathway	dme04082	Neuroactive ligand signaling - Drosophila melanogaster (fruit fly)	-4.98711	-2.43507	31107,31376,33204,36574,37892,40333,40665,42245,42795,43805	Nmdar2,norpA,Plc21C,VGAT,mAChR-A,Ac78C,Nmdar1,ChT,VAChT,Gat	10/-
8_Member	KEGG Pathway	dme04082	Neuroactive ligand signaling - Drosophila melanogaster (fruit fly)	-4.98711	-2.43507	31107,31376,33204,36574,37892,40333,40665,42245,42795,43805	Nmdar2,norpA,Plc21C,VGAT,mAChR-A,Ac78C,Nmdar1,ChT,VAChT,Gat	10/65
9_Summary	Reactome Gene Sets	R-DME-1474244	Extracellular matrix organization	-4.81566	-2.31284	31129,33635,33941,34135,35902,35904,35905,36692,41221,41525,45815,318000,31075,38863	Scgdelta,bdl,Tsp,Scgalpha,flz,Np,CG8172,scb,Spn85F,Scgbeta,Spn27A,CG32373,DAAM,Ank2	14/-
9_Member	Reactome Gene Sets	R-DME-1474244	Extracellular matrix organization	-4.81566	-2.31284	31129,33635,33941,34135,35902,35904,35905,36692,41221,41525,45815,318000	Scgdelta,bdl,Tsp,Scgalpha,flz,Np,CG8172,scb,Spn85F,Scgbeta,Spn27A,CG32373	12/98
9_Member	KEGG Pathway	dme04820	Cytoskeleton in muscle cells - Drosophila melanogaster (fruit fly)	-2.36967	-0.536966	31075,31129,33941,34135,38863,41525	DAAM,Scgdelta,Tsp,Scgalpha,Ank2,Scgbeta	6/56
10_Summary	Reactome Gene Sets	R-DME-422475	Axon guidance	-4.53623	-2.09141	31107,31554,32191,33211,33635,36692,37555,38788,39002,40665,43875,43892,2769008,3346162,41643	Nmdar2,sqh,Pkcdelta,AP-2alpha,bdl,scb,wrapper,Dscam2,Prm,Nmdar1,Ret,sif,Dscam4,Gfrl,Lip3	15/-
10_Member	Reactome Gene Sets	R-DME-422475	Axon guidance	-4.53623	-2.09141	31107,31554,32191,33211,33635,36692,37555,38788,39002,40665,43875,43892,2769008,3346162	Nmdar2,sqh,Pkcdelta,AP-2alpha,bdl,scb,wrapper,Dscam2,Prm,Nmdar1,Ret,sif,Dscam4,Gfrl	14/139
10_Member	Reactome Gene Sets	R-DME-9675108	Nervous system development	-4.43227	-2.01378	31107,31554,32191,33211,33635,36692,37555,38788,39002,40665,43875,43892,2769008,3346162	Nmdar2,sqh,Pkcdelta,AP-2alpha,bdl,scb,wrapper,Dscam2,Prm,Nmdar1,Ret,sif,Dscam4,Gfrl	14/142
10_Member	Reactome Gene Sets	R-DME-1266738	Developmental Biology	-2.97897	-0.915489	31107,31554,32191,33211,33635,36692,37555,38788,39002,40665,41643,43875,43892,2769008,3346162	Nmdar2,sqh,Pkcdelta,AP-2alpha,bdl,scb,wrapper,Dscam2,Prm,Nmdar1,Lip3,Ret,sif,Dscam4,Gfrl	15/218
10_Member	Reactome Gene Sets	R-DME-2682334	EPH-Ephrin signaling	-2.91255	-0.881655	31107,31554,33211,39002,40665,43892	Nmdar2,sqh,AP-2alpha,Prm,Nmdar1,sif	6/44
10_Member	Reactome Gene Sets	R-DME-3928662	EPHB-mediated forward signaling	-2.34326	-0.520385	31107,39002,40665,43892	Nmdar2,Prm,Nmdar1,sif	4/25
11_Summary	GO Biological Processes	GO:0048067	cuticle pigmentation	-3.79449	-1.4573	30980,31863,33477,42521,32831,34385,40249,45815,35724,39242,117369,34791	y,t,Duox,e,Hayan,Cdk5alpha,RhoBTB,Spn27A,cn,Iyd,Desat1,b	12/-
11_Member	GO Biological Processes	GO:0048067	cuticle pigmentation	-3.79449	-1.4573	30980,31863,33477,42521	y,t,Duox,e	4/11
11_Member	GO Biological Processes	GO:0046189	phenol-containing compound biosynthetic process	-2.63065	-0.714098	30980,31863,32831,42521	y,t,Hayan,e	4/21
11_Member	GO Biological Processes	GO:0018958	phenol-containing compound metabolic process	-2.47765	-0.617583	30980,31863,32831,34385,40249,42521,45815	y,t,Hayan,Cdk5alpha,RhoBTB,e,Spn27A	7/71
11_Member	GO Biological Processes	GO:0042438	melanin biosynthetic process	-2.42079	-0.571187	30980,32831,42521	y,Hayan,e	3/12
11_Member	GO Biological Processes	GO:0006582	melanin metabolic process	-2.33131	-0.511673	30980,32831,34385,40249,42521,45815	y,Hayan,Cdk5alpha,RhoBTB,e,Spn27A	6/57
11_Member	GO Biological Processes	GO:0009072	aromatic amino acid metabolic process	-2.28009	-0.466836	30980,35724,39242,42521	y,cn,Iyd,e	4/26
11_Member	GO Biological Processes	GO:0044550	secondary metabolite biosynthetic process	-2.16225	-0.382537	30980,32831,42521,117369	y,Hayan,e,Desat1	4/28
11_Member	GO Biological Processes	GO:0048066	developmental pigmentation	-2.15205	-0.378164	30980,31863,33477,34791,35724,42521	y,t,Duox,b,cn,e	6/62
11_Member	GO Biological Processes	GO:0019748	secondary metabolic process	-2.1327	-0.366525	30980,32831,34385,40249,42521,45815,117369	y,Hayan,Cdk5alpha,RhoBTB,e,Spn27A,Desat1	7/82
12_Summary	GO Biological Processes	GO:0008306	associative learning	-3.61813	-1.30162	32253,38484,38539,40129,40665,41247,43542,33477,36411,36692,37152,37892,38872,40333,40680,42002,43146,43383,45815,45910,50263,117369,318875,31107,35546,38863,14462605,37981,39411	rsh,Gad1,DopEcR,Shal,Nmdar1,Syn,trp,Duox,sca,scb,Sik3,mAChR-A,Clk,Ac78C,kra,Gyc89Db,boss,fkh,Spn27A,ort,geko,Desat1,CG31659,Nmdar2,Ptr,Ank2,Rgk1,NaCP60E,Obp69a	29/-
12_Member	GO Biological Processes	GO:0008306	associative learning	-3.61813	-1.30162	32253,38484,38539,40129,40665,41247,43542	rsh,Gad1,DopEcR,Shal,Nmdar1,Syn,trp	7/46
12_Member	GO Biological Processes	GO:1901700	response to oxygen-containing compound	-3.3068	-1.12025	33477,36411,36692,37152,37892,38539,38872,40333,40665,40680,41247,42002,43146,43383,45815,45910,50263,117369,318875	Duox,sca,scb,Sik3,mAChR-A,DopEcR,Clk,Ac78C,Nmdar1,kra,Syn,Gyc89Db,boss,fkh,Spn27A,ort,geko,Desat1,CG31659	19/293
12_Member	GO Biological Processes	GO:0050890	cognition	-3.18941	-1.02477	31107,32253,35546,36692,38484,38539,38863,40129,40665,40680,41247,43542,14462605	Nmdar2,rsh,Ptr,scb,Gad1,DopEcR,Ank2,Shal,Nmdar1,kra,Syn,trp,Rgk1	13/165
12_Member	GO Biological Processes	GO:0048149	behavioral response to ethanol	-3.08359	-0.984868	36692,38539,40665,40680,41247,45815,50263	scb,DopEcR,Nmdar1,kra,Syn,Spn27A,geko	7/56
12_Member	GO Biological Processes	GO:0007612	learning	-2.86012	-0.844646	32253,38484,38539,40129,40665,41247,43542	rsh,Gad1,DopEcR,Shal,Nmdar1,Syn,trp	7/61
12_Member	GO Biological Processes	GO:0007611	learning or memory	-2.73209	-0.777365	31107,32253,36692,38484,38539,38863,40129,40665,40680,41247,43542,14462605	Nmdar2,rsh,scb,Gad1,DopEcR,Ank2,Shal,Nmdar1,kra,Syn,trp,Rgk1	12/163
12_Member	GO Biological Processes	GO:0008355	olfactory learning	-2.53993	-0.643766	32253,38484,40665,41247,43542	rsh,Gad1,Nmdar1,Syn,trp	5/36
12_Member	GO Biological Processes	GO:0045471	response to ethanol	-2.51259	-0.630803	36692,38539,40665,40680,41247,45815,50263	scb,DopEcR,Nmdar1,kra,Syn,Spn27A,geko	7/70
12_Member	GO Biological Processes	GO:0042048	olfactory behavior	-2.47765	-0.617583	32253,37981,38484,39411,40665,41247,43542	rsh,NaCP60E,Gad1,Obp69a,Nmdar1,Syn,trp	7/71
13_Summary	GO Biological Processes	GO:0007155	cell adhesion	-3.5081	-1.2267	33635,33941,33962,34947,36632,36692,37555,38788,40913,43033,44011,49580,50003,2769008,3354987,32191	bdl,Tsp,Nlg2,beat-Ia,mspo,scb,wrapper,Dscam2,Nlg1,Cad96Cb,pwn,Invadolysin,CG45263,Dscam4,tyn,Pkcdelta	16/-
13_Member	GO Biological Processes	GO:0007155	cell adhesion	-3.5081	-1.2267	33635,33941,33962,34947,36632,36692,37555,38788,40913,43033,44011,49580,50003,2769008,3354987	bdl,Tsp,Nlg2,beat-Ia,mspo,scb,wrapper,Dscam2,Nlg1,Cad96Cb,pwn,Invadolysin,CG45263,Dscam4,tyn	15/194
13_Member	GO Biological Processes	GO:0098609	cell-cell adhesion	-3.326	-1.12032	33635,33962,34947,36692,37555,38788,40913,43033,44011,50003,2769008	bdl,Nlg2,beat-Ia,scb,wrapper,Dscam2,Nlg1,Cad96Cb,pwn,CG45263,Dscam4	11/120
13_Member	Reactome Gene Sets	R-DME-373752	Netrin-1 signaling	-2.97938	-0.915489	32191,38788,2769008	Pkcdelta,Dscam2,Dscam4	3/8
13_Member	GO Biological Processes	GO:0007156	homophilic cell-cell adhesion	-2.03724	-0.29961	33635,37555,38788,43033,2769008	bdl,wrapper,Dscam2,Cad96Cb,Dscam4	5/47
14_Summary	Reactome Gene Sets	R-DME-8980692	RHOA GTPase cycle	-3.49937	-1.2267	31075,37134,38131,39002,42137,43033,43892,2768889,31618,33247,36176,39919,40249,53563,31376,32191,33204,37892,40333,42652,35238,31129,31554,32028,32718,35058,42896,43875,3354987	DAAM,GEFmeso,mwh,Prm,CG43102,Cad96Cb,sif,CG33253,C3G,Eaat2,metro,Rbp6,RhoBTB,gukh,norpA,Pkcdelta,Plc21C,mAChR-A,Ac78C,Octbeta1R,Hasp,Scgdelta,sqh,Myo10A,f,qua,crb,Ret,tyn	29/-
14_Member	Reactome Gene Sets	R-DME-8980692	RHOA GTPase cycle	-3.49937	-1.2267	31075,37134,38131,39002,42137,43033,43892,2768889	DAAM,GEFmeso,mwh,Prm,CG43102,Cad96Cb,sif,CG33253	8/63
14_Member	Reactome Gene Sets	R-DME-9012999	RHO GTPase cycle	-3.48614	-1.2267	31075,31618,33247,36176,37134,38131,39002,39919,40249,42137,43033,43892,53563,2768889	DAAM,C3G,Eaat2,metro,GEFmeso,mwh,Prm,Rbp6,RhoBTB,CG43102,Cad96Cb,sif,gukh,CG33253	14/174
14_Member	Reactome Gene Sets	R-DME-388396	GPCR downstream signalling	-2.83813	-0.832754	31376,32191,33204,37134,37892,39002,40333,42137,42652,43892	norpA,Pkcdelta,Plc21C,GEFmeso,mAChR-A,Prm,Ac78C,CG43102,Octbeta1R,sif	10/117
14_Member	Reactome Gene Sets	R-DME-372790	Signaling by GPCR	-2.67345	-0.731864	31376,32191,33204,35238,37134,37892,39002,40333,42137,42652,43892	norpA,Pkcdelta,Plc21C,Hasp,GEFmeso,mAChR-A,Prm,Ac78C,CG43102,Octbeta1R,sif	11/144
14_Member	Reactome Gene Sets	R-DME-416482	G alpha (12/13) signalling events	-2.47936	-0.617583	37134,39002,42137,43892	GEFmeso,Prm,CG43102,sif	4/23
14_Member	GO Biological Processes	GO:0030036	actin cytoskeleton organization	-2.44257	-0.586017	31075,31129,31554,31618,32028,32718,35058,38131,39002,40249,42137,42896,43875,43892,53563,3354987	DAAM,Scgdelta,sqh,C3G,Myo10A,f,qua,mwh,Prm,RhoBTB,CG43102,crb,Ret,sif,gukh,tyn	16/272
14_Member	GO Biological Processes	GO:0030029	actin filament-based process	-2.20571	-0.417098	31075,31129,31554,31618,32028,32718,35058,38131,39002,40249,42137,42896,43875,43892,53563,3354987	DAAM,Scgdelta,sqh,C3G,Myo10A,f,qua,mwh,Prm,RhoBTB,CG43102,crb,Ret,sif,gukh,tyn	16/288
15_Summary	GO Biological Processes	GO:0141124	intracellular signaling cassette	-3.32109	-1.12032	30976,31376,31618,34840,36003,37132,40249,40359,41203,42002,43892,53472,3354992,5740446,14462605,32097,32191,33204,34385,36073,37152,39516,40333,42064	CG13375,norpA,C3G,Rab14,trpl,Rgk2,RhoBTB,Rab26,CG8500,Gyc89Db,sif,Aplip1,zyd,Rgk3,Rgk1,Drak,Pkcdelta,Plc21C,Cdk5alpha,Hr3,Sik3,CG10738,Ac78C,GckIII	24/-
15_Member	GO Biological Processes	GO:0141124	intracellular signaling cassette	-3.32109	-1.12032	30976,31376,31618,34840,36003,37132,40249,40359,41203,42002,43892,53472,3354992,5740446,14462605	CG13375,norpA,C3G,Rab14,trpl,Rgk2,RhoBTB,Rab26,CG8500,Gyc89Db,sif,Aplip1,zyd,Rgk3,Rgk1	15/202
15_Member	GO Biological Processes	GO:0007264	small GTPase-mediated signal transduction	-2.92412	-0.887961	30976,31618,34840,37132,40249,40359,41203,43892,5740446,14462605	CG13375,C3G,Rab14,Rgk2,RhoBTB,Rab26,CG8500,sif,Rgk3,Rgk1	10/114
15_Member	GO Biological Processes	GO:0035556	intracellular signal transduction	-2.60911	-0.700529	30976,31376,31618,32097,32191,33204,34385,34840,36003,36073,37132,37152,39516,40249,40333,40359,41203,42002,42064,43892,53472,3354992,5740446,14462605	CG13375,norpA,C3G,Drak,Pkcdelta,Plc21C,Cdk5alpha,Rab14,trpl,Hr3,Rgk2,Sik3,CG10738,RhoBTB,Ac78C,Rab26,CG8500,Gyc89Db,GckIII,sif,Aplip1,zyd,Rgk3,Rgk1	24/466
16_Summary	GO Biological Processes	GO:0070588	calcium ion transmembrane transport	-3.31442	-1.12032	31376,33204,36003,36526,39996,40551,43542,3354992,31456,40129,42710,5740325,7354472,31107,32928,33539,34886,35394,36574,37981,40665,41426,42476,43324,43805,45910,2768714,42245	norpA,Plc21C,trpl,stj,Prestin,CG1090,trp,zyd,SK,Shal,Nha2,SLO2,CG42340,Nmdar2,nAChRalpha7,OtopLb,wwk,clumsy,VGAT,NaCP60E,Nmdar1,HisCl1,Grik,unc80,Gat,ort,Ir41a,ChT	28/-
16_Member	GO Biological Processes	GO:0070588	calcium ion transmembrane transport	-3.31442	-1.12032	31376,33204,36003,36526,39996,40551,43542,3354992	norpA,Plc21C,trpl,stj,Prestin,CG1090,trp,zyd	8/67
16_Member	GO Biological Processes	GO:0071805	potassium ion transmembrane transport	-3.13137	-1.00094	31456,40129,40551,42710,3354992,5740325,7354472	SK,Shal,CG1090,Nha2,zyd,SLO2,CG42340	7/55
16_Member	GO Biological Processes	GO:0006813	potassium ion transport	-3.08359	-0.984868	31456,40129,40551,42710,3354992,5740325,7354472	SK,Shal,CG1090,Nha2,zyd,SLO2,CG42340	7/56
16_Member	GO Biological Processes	GO:0006816	calcium ion transport	-2.69798	-0.748006	31376,33204,36003,36526,39996,40551,43542,3354992	norpA,Plc21C,trpl,stj,Prestin,CG1090,trp,zyd	8/83
16_Member	GO Biological Processes	GO:0034220	monoatomic ion transmembrane transport	-2.66494	-0.731864	31107,31376,31456,32928,33204,33539,34886,35394,36003,36526,36574,37981,39996,40129,40551,40665,41426,42476,42710,43324,43542,43805,45910,2768714,3354992,5740325,7354472	Nmdar2,norpA,SK,nAChRalpha7,Plc21C,OtopLb,wwk,clumsy,trpl,stj,VGAT,NaCP60E,Prestin,Shal,CG1090,Nmdar1,HisCl1,Grik,Nha2,unc80,trp,Gat,ort,Ir41a,zyd,SLO2,CG42340	27/542
16_Member	GO Biological Processes	GO:0030001	metal ion transport	-2.39633	-0.553569	31376,31456,33204,36003,36526,37981,39996,40129,40551,42245,42710,43542,43805,3354992,5740325,7354472	norpA,SK,Plc21C,trpl,stj,NaCP60E,Prestin,Shal,CG1090,ChT,Nha2,trp,Gat,zyd,SLO2,CG42340	16/275
16_Member	GO Biological Processes	GO:0006811	monoatomic ion transport	-2.34514	-0.520385	31107,31376,31456,32928,33204,33539,34886,35394,36003,36526,36574,37981,39996,40129,40551,40665,41426,42245,42476,42710,43324,43542,43805,45910,2768714,3354992,5740325,7354472	Nmdar2,norpA,SK,nAChRalpha7,Plc21C,OtopLb,wwk,clumsy,trpl,stj,VGAT,NaCP60E,Prestin,Shal,CG1090,Nmdar1,HisCl1,ChT,Grik,Nha2,unc80,trp,Gat,ort,Ir41a,zyd,SLO2,CG42340	28/600
16_Member	GO Biological Processes	GO:0098655	monoatomic cation transmembrane transport	-2.18984	-0.404214	31376,31456,33204,33539,36003,36526,36574,37981,39996,40129,40551,42710,43324,43542,43805,3354992,5740325,7354472	norpA,SK,Plc21C,OtopLb,trpl,stj,VGAT,NaCP60E,Prestin,Shal,CG1090,Nha2,unc80,trp,Gat,zyd,SLO2,CG42340	18/341
16_Member	GO Biological Processes	GO:0006812	monoatomic cation transport	-2.15614	-0.379356	31376,31456,32928,33204,33539,36003,36526,36574,37981,39996,40129,40551,42245,42710,43324,43542,43805,3354992,5740325,7354472	norpA,SK,nAChRalpha7,Plc21C,OtopLb,trpl,stj,VGAT,NaCP60E,Prestin,Shal,CG1090,ChT,Nha2,unc80,trp,Gat,zyd,SLO2,CG42340	20/397
17_Summary	Reactome Gene Sets	R-DME-425407	SLC-mediated transmembrane transport	-3.25527	-1.08345	33247,33635,35334,36263,36574,37770,39232,39461,39996,40551,42245,43805,45883,318875,3354992,4379817,32401,32778,33211,34886,36003,36237,42310,42710,43324,43542,246553	Eaat2,bdl,CarT,Sln,VGAT,pippin,CG7888,Ent3,Prestin,CG1090,ChT,Gat,kar,CG31659,zyd,RunxA,CG15890,CG6847,AP-2alpha,wwk,trpl,Prip,unc79,Nha2,unc80,trp,CG30345	27/-
17_Member	Reactome Gene Sets	R-DME-425407	SLC-mediated transmembrane transport	-3.25527	-1.08345	33247,33635,35334,36263,36574,37770,39232,39461,39996,40551,42245,43805,45883,318875,3354992,4379817	Eaat2,bdl,CarT,Sln,VGAT,pippin,CG7888,Ent3,Prestin,CG1090,ChT,Gat,kar,CG31659,zyd,RunxA	16/227
17_Member	Reactome Gene Sets	R-DME-382551	Transport of small molecules	-2.98533	-0.915489	32401,32778,33211,33247,33635,34886,35334,36003,36237,36263,36574,37770,39232,39461,39996,40551,42245,42310,42710,43324,43542,43805,45883,246553,318875,3354992,4379817	CG15890,CG6847,AP-2alpha,Eaat2,bdl,wwk,CarT,trpl,Prip,Sln,VGAT,pippin,CG7888,Ent3,Prestin,CG1090,ChT,unc79,Nha2,unc80,trp,Gat,kar,CG30345,CG31659,zyd,RunxA	27/515
18_Summary	GO Biological Processes	GO:0002028	regulation of sodium ion transport	-3.17455	-1.02392	38501,41215,50170,32682,33923	Teh4,Teh1,Teh3,CG4928,Dpp10	5/-
18_Member	GO Biological Processes	GO:0002028	regulation of sodium ion transport	-3.17455	-1.02392	38501,41215,50170	Teh4,Teh1,Teh3	3/7
18_Member	GO Biological Processes	GO:0010959	regulation of metal ion transport	-2.97322	-0.915337	32682,33923,38501,41215,50170	CG4928,Dpp10,Teh4,Teh1,Teh3	5/29
18_Member	GO Biological Processes	GO:0043269	regulation of monoatomic ion transport	-2.90383	-0.878132	32682,33923,38501,41215,50170	CG4928,Dpp10,Teh4,Teh1,Teh3	5/30
19_Summary	GO Biological Processes	GO:0030182	neuron differentiation	-3.10574	-0.989271	31075,31554,32028,32363,32718,33208,33635,34385,34569,34947,35058,35975,36073,36692,37555,38131,38540,38788,38863,39414,39533,40680,41612,42150,42896,43146,43383,43415,43789,43875,44856,45328,318000,2769008,3346237,4379817,32097,32130,33477,33983,35902,36411,37134,39039,41704,42064,43825,44011	DAAM,sqh,Myo10A,CG11584,f,al,bdl,Cdk5alpha,salm,beat-Ia,qua,Wnt2,Hr3,scb,wrapper,mwh,slow,Dscam2,Ank2,Smyd4-2,dysc,kra,sim,Rim,crb,boss,fkh,Doa,dati,Ret,ru,sens,CG32373,Dscam4,nab,RunxA,Drak,dy,Duox,uif,flz,sca,GEFmeso,Doc1,rdx,GckIII,sv,pwn	48/-
19_Member	GO Biological Processes	GO:0030182	neuron differentiation	-3.10574	-0.989271	31075,31554,32028,32363,32718,33208,33635,34385,34569,34947,35058,35975,36073,36692,37555,38131,38540,38788,38863,39414,39533,40680,41612,42150,42896,43146,43383,43415,43789,43875,44856,45328,318000,2769008,3346237,4379817	DAAM,sqh,Myo10A,CG11584,f,al,bdl,Cdk5alpha,salm,beat-Ia,qua,Wnt2,Hr3,scb,wrapper,mwh,slow,Dscam2,Ank2,Smyd4-2,dysc,kra,sim,Rim,crb,boss,fkh,Doa,dati,Ret,ru,sens,CG32373,Dscam4,nab,RunxA	36/749
19_Member	GO Biological Processes	GO:0048666	neuron development	-2.1686	-0.385941	31075,32363,33208,33635,34385,34947,35975,36692,37555,38540,38788,38863,39414,39533,40680,41612,42150,42896,43146,43415,43789,43875,45328,318000,2769008,3346237,4379817	DAAM,CG11584,al,bdl,Cdk5alpha,beat-Ia,Wnt2,scb,wrapper,slow,Dscam2,Ank2,Smyd4-2,dysc,kra,sim,Rim,crb,boss,Doa,dati,Ret,sens,CG32373,Dscam4,nab,RunxA	27/590
19_Member	GO Biological Processes	GO:0009887	animal organ morphogenesis	-2.07905	-0.319405	31554,32028,32097,32130,32718,33208,33477,33635,33983,34569,34947,35058,35902,36073,36411,36692,37134,38131,39039,39414,39533,41704,42064,42896,43146,43383,43415,43825,44011,44856,45328,4379817	sqh,Myo10A,Drak,dy,f,al,Duox,bdl,uif,salm,beat-Ia,qua,flz,Hr3,sca,scb,GEFmeso,mwh,Doc1,Smyd4-2,dysc,rdx,GckIII,crb,boss,fkh,Doa,sv,pwn,ru,sens,RunxA	32/745
19_Member	GO Biological Processes	GO:0042051	compound eye photoreceptor development	-2.04956	-0.309099	33635,39414,39533,42896,43146,43415,45328	bdl,Smyd4-2,dysc,crb,boss,Doa,sens	7/85
20_Summary	GO Biological Processes	GO:0006865	amino acid transport	-2.98436	-0.915489	32764,32986,33247,36574,39232,42245,43805,45883	Ucp4A,CG12531,Eaat2,VGAT,CG7888,ChT,Gat,kar	8/-
20_Member	GO Biological Processes	GO:0006865	amino acid transport	-2.98436	-0.915489	32764,32986,33247,36574,39232,42245,43805,45883	Ucp4A,CG12531,Eaat2,VGAT,CG7888,ChT,Gat,kar	8/75
20_Member	GO Biological Processes	GO:0015800	acidic amino acid transport	-2.53684	-0.643766	32764,33247,36574	Ucp4A,Eaat2,VGAT	3/11
20_Member	GO Biological Processes	GO:0003333	amino acid transmembrane transport	-2.22137	-0.428218	32764,32986,33247,39232,42245,45883	Ucp4A,CG12531,Eaat2,CG7888,ChT,kar	6/60
