# Supplementary material for: Genome-Wide Identification of Transcriptional Start Sites and Candidate Enhancers Regulating Worker Metamorphosis in Apis mellifera
Source: Insects. 2026 May 19;17(5):516. doi: 10.3390/insects17050516 (PMC13207783; doi:10.3390/insects17050516)
Supplement: Supplementary file 1 [file insects-17-00516-s001.zip › Supplementary_Table_S6.xlsx]

## Sheet: Enrichment
GroupID	Category	Term	Description	LogP	Log(q-value)	Genes	Symbols	InTerm_InList
1_Summary	GO Biological Processes	GO:0044281	small molecule metabolic process	-33.3505	-29.4006	30995,31007,31185,31289,31522,31781,31960,32026,32043,32228,32334,32343,32592,32789,32880,32974,33016,33421,33521,33824,34064,34437,34474,34614,34786,35152,35407,35671,35761,35886,35930,36020,36242,36252,36536,36540,36730,36955,37139,37143,37285,37551,37638,37784,37804,37931,38076,38864,38871,39031,39097,39390,39391,39424,39592,39740,39812,39860,40145,40263,40268,40836,40875,40935,41027,41033,411…	CG17896,CG13369,Pgd,CG3603,CG4020,Sptr,Gip,v,CG42249,Paics,CG11134,inaE,Had1,scu,CG7322,Zw,CG9577,CG3609,CG17221,Gpdh1,LKRSDH,LManII,CG6415,Hacd1,CAH1,CG10621,CG8665,Inos,ACC,Pgi,Hydr1,PCB,Egm,wal,Echs1,CG16935,Gmppa,Mtap,CG5493,Cth,Hacl,T3dh,Gmer,Mtpbeta,Taldo,ATPsynF,Gale,Mcad,Hn,Galk,CG3552,CAH2,Miox,CG10638,shd,CG17029,Pdh,Baldspot,Oat,Hpd,Tdh,Sodh1,Gld,Prat,CG8036,CG8112,Srr,CG8132,BckdhA,CG…	102/-
1_Member	GO Biological Processes	GO:0044281	small molecule metabolic process	-33.3505	-29.4006	30995,31007,31185,31289,31522,31781,31960,32026,32043,32228,32334,32343,32592,32789,32880,32974,33016,33421,33521,33824,34064,34437,34474,34614,34786,35152,35407,35671,35761,35886,35930,36020,36242,36252,36536,36540,36730,36955,37139,37143,37285,37551,37638,37784,37804,37931,38076,38864,38871,39031,39097,39390,39391,39424,39592,39740,39812,39860,40145,40263,40268,40836,40875,40935,41027,41033,411…	CG17896,CG13369,Pgd,CG3603,CG4020,Sptr,Gip,v,CG42249,Paics,CG11134,inaE,Had1,scu,CG7322,Zw,CG9577,CG3609,CG17221,Gpdh1,LKRSDH,LManII,CG6415,Hacd1,CAH1,CG10621,CG8665,Inos,ACC,Pgi,Hydr1,PCB,Egm,wal,Echs1,CG16935,Gmppa,Mtap,CG5493,Cth,Hacl,T3dh,Gmer,Mtpbeta,Taldo,ATPsynF,Gale,Mcad,Hn,Galk,CG3552,CAH2,Miox,CG10638,shd,CG17029,Pdh,Baldspot,Oat,Hpd,Tdh,Sodh1,Gld,Prat,CG8036,CG8112,Srr,CG8132,BckdhA,CG…	98/760
1_Member	GO Biological Processes	GO:0019752	carboxylic acid metabolic process	-26.503	-22.9609	30995,31185,31289,31960,32026,32334,32343,32592,32789,32880,33016,33824,34064,34474,34614,35152,35407,35761,35886,35930,36242,36252,36536,36540,36955,37139,37143,37285,37784,38864,38871,39860,40145,40263,40268,40836,41117,41121,41149,41253,41279,41536,41561,41869,42364,42521,42658,43092,43183,43191,43515,43562,43713,44117,45577,45880,46391,47173,117369,3771738	CG17896,Pgd,CG3603,Gip,v,CG11134,inaE,Had1,scu,CG7322,CG9577,Gpdh1,LKRSDH,CG6415,Hacd1,CG10621,CG8665,ACC,Pgi,Hydr1,Egm,wal,Echs1,CG16935,Mtap,CG5493,Cth,Hacl,Mtpbeta,Mcad,Hn,Baldspot,Oat,Hpd,Tdh,Sodh1,Srr,CG8132,BckdhA,CG3999,pug,Desat2,Gnmt,Hibch,Arc42,e,sit,Ssadh,Ald1,Hex-t2,Etfb,CG7920,CG11334,bgm,Faa,Ldh,CG11899,Men,Desat1,Argl	60/350
1_Member	GO Biological Processes	GO:0043436	oxoacid metabolic process	-26.4338	-22.9609	30995,31185,31289,31960,32026,32334,32343,32592,32789,32880,33016,33824,34064,34474,34614,35152,35407,35761,35886,35930,36242,36252,36536,36540,36955,37139,37143,37285,37784,38864,38871,39860,40145,40263,40268,40836,41117,41121,41149,41253,41279,41536,41561,41869,42364,42521,42658,43092,43183,43191,43515,43562,43713,44117,45577,45880,46391,47173,117369,3771738	CG17896,Pgd,CG3603,Gip,v,CG11134,inaE,Had1,scu,CG7322,CG9577,Gpdh1,LKRSDH,CG6415,Hacd1,CG10621,CG8665,ACC,Pgi,Hydr1,Egm,wal,Echs1,CG16935,Mtap,CG5493,Cth,Hacl,Mtpbeta,Mcad,Hn,Baldspot,Oat,Hpd,Tdh,Sodh1,Srr,CG8132,BckdhA,CG3999,pug,Desat2,Gnmt,Hibch,Arc42,e,sit,Ssadh,Ald1,Hex-t2,Etfb,CG7920,CG11334,bgm,Faa,Ldh,CG11899,Men,Desat1,Argl	60/351
1_Member	GO Biological Processes	GO:0006082	organic acid metabolic process	-26.2276	-22.8797	30995,31185,31289,31960,32026,32334,32343,32592,32789,32880,33016,33824,34064,34474,34614,35152,35407,35761,35886,35930,36242,36252,36536,36540,36955,37139,37143,37285,37784,38864,38871,39860,40145,40263,40268,40836,41117,41121,41149,41253,41279,41536,41561,41869,42364,42521,42658,43092,43183,43191,43515,43562,43713,44117,45577,45880,46391,47173,117369,3771738	CG17896,Pgd,CG3603,Gip,v,CG11134,inaE,Had1,scu,CG7322,CG9577,Gpdh1,LKRSDH,CG6415,Hacd1,CG10621,CG8665,ACC,Pgi,Hydr1,Egm,wal,Echs1,CG16935,Mtap,CG5493,Cth,Hacl,Mtpbeta,Mcad,Hn,Baldspot,Oat,Hpd,Tdh,Sodh1,Srr,CG8132,BckdhA,CG3999,pug,Desat2,Gnmt,Hibch,Arc42,e,sit,Ssadh,Ald1,Hex-t2,Etfb,CG7920,CG11334,bgm,Faa,Ldh,CG11899,Men,Desat1,Argl	60/354
1_Member	GO Biological Processes	GO:0044282	small molecule catabolic process	-21.7113	-18.4603	30995,31007,32026,32592,32789,32880,33016,33421,34064,34474,35407,35886,35930,36242,36252,36536,37139,37285,37551,37784,38076,38864,38871,39031,39391,40145,40263,40268,40836,41117,41149,41253,41311,41869,42364,43092,43183,43191,43515,45577,45880	CG17896,CG13369,v,Had1,scu,CG7322,CG9577,CG3609,LKRSDH,CG6415,CG8665,Pgi,Hydr1,Egm,wal,Echs1,CG5493,Hacl,T3dh,Mtpbeta,Gale,Mcad,Hn,Galk,Miox,Oat,Hpd,Tdh,Sodh1,Srr,BckdhA,CG3999,Fdh,Hibch,Arc42,Ssadh,Ald1,Hex-t2,Etfb,Faa,Ldh	41/193
1_Member	GO Biological Processes	GO:0016054	organic acid catabolic process	-18.9111	-15.8062	30995,32026,32592,32789,32880,33016,34064,34474,35407,35930,36242,36252,36536,37139,37285,37784,38864,38871,40145,40263,40268,40836,41117,41149,41253,41869,42364,43092,43515,45577,45880	CG17896,v,Had1,scu,CG7322,CG9577,LKRSDH,CG6415,CG8665,Hydr1,Egm,wal,Echs1,CG5493,Hacl,Mtpbeta,Mcad,Hn,Oat,Hpd,Tdh,Sodh1,Srr,BckdhA,CG3999,Hibch,Arc42,Ssadh,Etfb,Faa,Ldh	31/122
1_Member	GO Biological Processes	GO:0046395	carboxylic acid catabolic process	-18.9111	-15.8062	30995,32026,32592,32789,32880,33016,34064,34474,35407,35930,36242,36252,36536,37139,37285,37784,38864,38871,40145,40263,40268,40836,41117,41149,41253,41869,42364,43092,43515,45577,45880	CG17896,v,Had1,scu,CG7322,CG9577,LKRSDH,CG6415,CG8665,Hydr1,Egm,wal,Echs1,CG5493,Hacl,Mtpbeta,Mcad,Hn,Oat,Hpd,Tdh,Sodh1,Srr,BckdhA,CG3999,Hibch,Arc42,Ssadh,Etfb,Faa,Ldh	31/122
1_Member	GO Biological Processes	GO:1901605	alpha-amino acid metabolic process	-16.1089	-13.1132	30995,32026,32334,32789,34064,34474,35152,36536,36955,37139,37143,38871,40145,40263,40268,41117,41121,41149,41253,41279,41561,41869,42521,43713,45577,46391,3771738	CG17896,v,CG11134,scu,LKRSDH,CG6415,CG10621,Echs1,Mtap,CG5493,Cth,Hn,Oat,Hpd,Tdh,Srr,CG8132,BckdhA,CG3999,pug,Gnmt,Hibch,e,CG11334,Faa,CG11899,Argl	27/110
1_Member	GO Biological Processes	GO:0170039	proteinogenic amino acid metabolic process	-15.3804	-12.4304	30995,32026,32334,32789,34064,34474,35152,36536,36955,37139,38871,40145,40263,40268,41117,41121,41149,41253,41279,41869,42521,43713,45577,46391,3771738	CG17896,v,CG11134,scu,LKRSDH,CG6415,CG10621,Echs1,Mtap,CG5493,Hn,Oat,Hpd,Tdh,Srr,CG8132,BckdhA,CG3999,pug,Hibch,e,CG11334,Faa,CG11899,Argl	25/98
1_Member	GO Biological Processes	GO:0170033	L-amino acid metabolic process	-14.5687	-11.6979	30995,32026,32334,32789,34064,35152,36536,36955,37139,38871,40145,40263,40268,41117,41121,41149,41279,41561,41869,42521,43713,45577,46391,3771738	CG17896,v,CG11134,scu,LKRSDH,CG10621,Echs1,Mtap,CG5493,Hn,Oat,Hpd,Tdh,Srr,CG8132,BckdhA,pug,Gnmt,Hibch,e,CG11334,Faa,CG11899,Argl	24/96
1_Member	GO Biological Processes	GO:0006520	amino acid metabolic process	-12.7571	-9.98325	30995,32026,32334,32789,34064,34474,35152,35194,36536,36955,37139,37143,38871,40145,40263,40268,41117,41121,41149,41253,41279,41561,41869,42521,43092,43713,45577,46391,3771738	CG17896,v,CG11134,scu,LKRSDH,CG6415,CG10621,AsnRS,Echs1,Mtap,CG5493,Cth,Hn,Oat,Hpd,Tdh,Srr,CG8132,BckdhA,CG3999,pug,Gnmt,Hibch,e,Ssadh,CG11334,Faa,CG11899,Argl	29/171
1_Member	GO Biological Processes	GO:0170040	proteinogenic amino acid catabolic process	-10.7322	-7.98639	30995,32026,32789,34064,34474,36536,37139,38871,40145,40263,40268,41117,41149,41253,41869,45577	CG17896,v,scu,LKRSDH,CG6415,Echs1,CG5493,Hn,Oat,Hpd,Tdh,Srr,BckdhA,CG3999,Hibch,Faa	16/57
1_Member	GO Biological Processes	GO:0009063	amino acid catabolic process	-10.7054	-7.98582	30995,32026,32789,34064,34474,36536,37139,38871,40145,40263,40268,41117,41149,41253,41869,43092,45577	CG17896,v,scu,LKRSDH,CG6415,Echs1,CG5493,Hn,Oat,Hpd,Tdh,Srr,BckdhA,CG3999,Hibch,Ssadh,Faa	17/66
1_Member	GO Biological Processes	GO:1901606	alpha-amino acid catabolic process	-10.0083	-7.38052	30995,32026,32789,34064,34474,36536,37139,38871,40145,40263,40268,41117,41149,41253,41869,45577	CG17896,v,scu,LKRSDH,CG6415,Echs1,CG5493,Hn,Oat,Hpd,Tdh,Srr,BckdhA,CG3999,Hibch,Faa	16/63
1_Member	GO Biological Processes	GO:0170035	L-amino acid catabolic process	-8.84277	-6.30777	30995,32026,32789,34064,36536,37139,38871,40145,40263,40268,41117,41149,41869,45577	CG17896,v,scu,LKRSDH,Echs1,CG5493,Hn,Oat,Hpd,Tdh,Srr,BckdhA,Hibch,Faa	14/55
1_Member	Reactome Gene Sets	R-DME-71291	Metabolism of amino acids and derivatives	-8.78625	-6.26764	30995,32026,32789,34064,34359,34474,34897,36536,36955,37139,37143,38871,40145,40263,41149,41167,41253,41561,41640,41869,43713,45577,46391,3771738	CG17896,v,scu,LKRSDH,Prosalpha6,CG6415,UK114,Echs1,Mtap,CG5493,Cth,Hn,Oat,Hpd,BckdhA,SpdS,CG3999,Gnmt,Dic1,Hibch,CG11334,Faa,CG11899,Argl	24/173
2_Summary	GO Biological Processes	GO:0044283	small molecule biosynthetic process	-16.4951	-13.4482	31289,31781,32334,33521,34064,34614,35152,35671,35761,35886,35930,36020,36540,36955,37139,37143,38871,39424,39592,39740,39860,40145,40268,40836,41117,41279,41536,41561,41640,42526,42658,43183,43713,44117,44750,45880,46391,117369,3771738,41167	CG3603,Sptr,CG11134,CG17221,LKRSDH,Hacd1,CG10621,Inos,ACC,Pgi,Hydr1,PCB,CG16935,Mtap,CG5493,Cth,Hn,CG10638,shd,CG17029,Baldspot,Oat,Tdh,Sodh1,Srr,pug,Desat2,Gnmt,Dic1,Idi,sit,Ald1,CG11334,bgm,Adk3,Ldh,CG11899,Desat1,Argl,SpdS	40/-
2_Member	GO Biological Processes	GO:0044283	small molecule biosynthetic process	-16.4951	-13.4482	31289,31781,32334,33521,34064,34614,35152,35671,35761,35886,35930,36020,36540,36955,37139,37143,38871,39424,39592,39740,39860,40145,40268,40836,41117,41279,41536,41561,41640,42526,42658,43183,43713,44117,44750,45880,46391,117369,3771738	CG3603,Sptr,CG11134,CG17221,LKRSDH,Hacd1,CG10621,Inos,ACC,Pgi,Hydr1,PCB,CG16935,Mtap,CG5493,Cth,Hn,CG10638,shd,CG17029,Baldspot,Oat,Tdh,Sodh1,Srr,pug,Desat2,Gnmt,Dic1,Idi,sit,Ald1,CG11334,bgm,Adk3,Ldh,CG11899,Desat1,Argl	39/238
2_Member	GO Biological Processes	GO:0016053	organic acid biosynthetic process	-14.3051	-11.469	31289,32334,34064,34614,35152,35761,35930,36540,36955,37139,37143,38871,39860,40145,40268,41117,41279,41536,41561,42658,43713,44117,45880,46391,117369,3771738	CG3603,CG11134,LKRSDH,Hacd1,CG10621,ACC,Hydr1,CG16935,Mtap,CG5493,Cth,Hn,Baldspot,Oat,Tdh,Srr,pug,Desat2,Gnmt,sit,CG11334,bgm,Ldh,CG11899,Desat1,Argl	26/118
2_Member	GO Biological Processes	GO:0046394	carboxylic acid biosynthetic process	-13.4456	-10.6418	31289,32334,34064,34614,35152,35761,35930,36540,36955,37143,38871,39860,40145,40268,41117,41279,41536,41561,42658,43713,44117,45880,46391,117369,3771738	CG3603,CG11134,LKRSDH,Hacd1,CG10621,ACC,Hydr1,CG16935,Mtap,Cth,Hn,Baldspot,Oat,Tdh,Srr,pug,Desat2,Gnmt,sit,CG11334,bgm,Ldh,CG11899,Desat1,Argl	25/117
2_Member	GO Biological Processes	GO:1901607	alpha-amino acid biosynthetic process	-10.5917	-7.89701	32334,34064,35152,36955,37143,38871,40145,40268,41117,41279,41561,43713,46391,3771738	CG11134,LKRSDH,CG10621,Mtap,Cth,Hn,Oat,Tdh,Srr,pug,Gnmt,CG11334,CG11899,Argl	14/42
2_Member	GO Biological Processes	GO:0008652	amino acid biosynthetic process	-9.84543	-7.23788	32334,34064,35152,36955,37143,38871,40145,40268,41117,41279,41561,43713,46391,3771738	CG11134,LKRSDH,CG10621,Mtap,Cth,Hn,Oat,Tdh,Srr,pug,Gnmt,CG11334,CG11899,Argl	14/47
2_Member	GO Biological Processes	GO:0170038	proteinogenic amino acid biosynthetic process	-7.84486	-5.40003	32334,34064,35152,36955,38871,40145,40268,41279,43713,46391,3771738	CG11134,LKRSDH,CG10621,Mtap,Hn,Oat,Tdh,pug,CG11334,CG11899,Argl	11/37
2_Member	GO Biological Processes	GO:0170034	L-amino acid biosynthetic process	-7.41408	-5.02041	32334,34064,35152,36955,38871,40145,41279,43713,46391,3771738	CG11134,LKRSDH,CG10621,Mtap,Hn,Oat,pug,CG11334,CG11899,Argl	10/32
2_Member	KEGG Pathway	dme00270	Cysteine and methionine metabolism - Drosophila melanogaster (fruit fly)	-6.7447	-4.39678	32334,35152,36955,37139,37143,41167,41561,43713,45880,46391	CG11134,CG10621,Mtap,CG5493,Cth,SpdS,Gnmt,CG11334,Ldh,CG11899	10/37
2_Member	GO Biological Processes	GO:0000096	sulfur amino acid metabolic process	-6.50247	-4.16875	32334,35152,36955,37139,37143,41279,43713	CG11134,CG10621,Mtap,CG5493,Cth,pug,CG11334	7/16
2_Member	GO Biological Processes	GO:0000097	sulfur amino acid biosynthetic process	-5.80411	-3.57014	32334,35152,36955,37143,41279,43713	CG11134,CG10621,Mtap,Cth,pug,CG11334	6/13
2_Member	GO Biological Processes	GO:0009067	aspartate family amino acid biosynthetic process	-5.3632	-3.19138	32334,34064,35152,36955,41279,43713	CG11134,LKRSDH,CG10621,Mtap,pug,CG11334	6/15
2_Member	GO Biological Processes	GO:0006555	methionine metabolic process	-4.86496	-2.7475	32334,35152,36955,41279,43713	CG11134,CG10621,Mtap,pug,CG11334	5/11
2_Member	GO Biological Processes	GO:0009086	methionine biosynthetic process	-4.86496	-2.7475	32334,35152,36955,41279,43713	CG11134,CG10621,Mtap,pug,CG11334	5/11
2_Member	GO Biological Processes	GO:0044272	sulfur compound biosynthetic process	-3.28193	-1.41114	32334,35152,35761,36955,37139,37143,41279,43713	CG11134,CG10621,ACC,Mtap,CG5493,Cth,pug,CG11334	8/58
2_Member	GO Biological Processes	GO:0019509	L-methionine salvage from methylthioadenosine	-3.20307	-1.36368	32334,36955,43713	CG11134,Mtap,CG11334	3/6
2_Member	GO Biological Processes	GO:0043102	amino acid salvage	-3.20307	-1.36368	32334,36955,43713	CG11134,Mtap,CG11334	3/6
2_Member	GO Biological Processes	GO:0071265	L-methionine biosynthetic process	-3.20307	-1.36368	32334,36955,43713	CG11134,Mtap,CG11334	3/6
2_Member	GO Biological Processes	GO:0071267	L-methionine salvage	-3.20307	-1.36368	32334,36955,43713	CG11134,Mtap,CG11334	3/6
2_Member	GO Biological Processes	GO:0043094	metabolic compound salvage	-2.23044	-0.615158	32334,36955,43713,44750	CG11134,Mtap,CG11334,Adk3	4/23
3_Summary	GO Biological Processes	GO:0032787	monocarboxylic acid metabolic process	-15.3372	-12.4286	31185,31289,31960,32343,32592,32789,32880,33016,33824,34614,35761,35886,35930,36242,36252,36536,36540,37285,37784,38864,39860,40836,41536,42364,42658,43092,43183,43191,43515,43562,44117,45577,45880,47173,117369,32672,38532,38689,40946,3771779	Pgd,CG3603,Gip,inaE,Had1,scu,CG7322,CG9577,Gpdh1,Hacd1,ACC,Pgi,Hydr1,Egm,wal,Echs1,CG16935,Hacl,Mtpbeta,Mcad,Baldspot,Sodh1,Desat2,Arc42,sit,Ssadh,Ald1,Hex-t2,Etfb,CG7920,bgm,Faa,Ldh,Men,Desat1,CG4829,PMP34,CG42269,CG2767,Hao	40/-
3_Member	GO Biological Processes	GO:0032787	monocarboxylic acid metabolic process	-15.3372	-12.4286	31185,31289,31960,32343,32592,32789,32880,33016,33824,34614,35761,35886,35930,36242,36252,36536,36540,37285,37784,38864,39860,40836,41536,42364,42658,43092,43183,43191,43515,43562,44117,45577,45880,47173,117369	Pgd,CG3603,Gip,inaE,Had1,scu,CG7322,CG9577,Gpdh1,Hacd1,ACC,Pgi,Hydr1,Egm,wal,Echs1,CG16935,Hacl,Mtpbeta,Mcad,Baldspot,Sodh1,Desat2,Arc42,sit,Ssadh,Ald1,Hex-t2,Etfb,CG7920,bgm,Faa,Ldh,Men,Desat1	35/206
3_Member	GO Biological Processes	GO:0006631	fatty acid metabolic process	-9.08323	-6.51347	31289,32343,32592,32789,33016,34614,35761,35930,36242,36252,36536,36540,37285,37784,38864,39860,41536,42364,42658,43515,44117,117369	CG3603,inaE,Had1,scu,CG9577,Hacd1,ACC,Hydr1,Egm,wal,Echs1,CG16935,Hacl,Mtpbeta,Mcad,Baldspot,Desat2,Arc42,sit,Etfb,bgm,Desat1	22/141
3_Member	KEGG Pathway	dme01212	Fatty acid metabolism - Drosophila melanogaster (fruit fly)	-6.94857	-4.57838	31289,34614,35761,36536,36540,37784,38864,39860,41536,42364,44117,117369	CG3603,Hacd1,ACC,Echs1,CG16935,Mtpbeta,Mcad,Baldspot,Desat2,Arc42,bgm,Desat1	12/54
3_Member	Reactome Gene Sets	R-DME-8978868	Fatty acid metabolism	-5.82587	-3.58347	32672,34614,35761,36536,36540,37285,37784,38532,38689,38864,39860,40946,41536,42364,42658,44117,117369,3771779	CG4829,Hacd1,ACC,Echs1,CG16935,Hacl,Mtpbeta,PMP34,CG42269,Mcad,Baldspot,CG2767,Desat2,Arc42,sit,bgm,Desat1,Hao	18/149
3_Member	GO Biological Processes	GO:0072330	monocarboxylic acid biosynthetic process	-5.38698	-3.20785	31289,34614,35761,35930,36540,39860,41536,42658,44117,45880,117369	CG3603,Hacd1,ACC,Hydr1,CG16935,Baldspot,Desat2,sit,bgm,Ldh,Desat1	11/62
3_Member	GO Biological Processes	GO:0006633	fatty acid biosynthetic process	-5.27598	-3.1184	31289,34614,35761,35930,36540,39860,41536,42658,44117,117369	CG3603,Hacd1,ACC,Hydr1,CG16935,Baldspot,Desat2,sit,bgm,Desat1	10/52
3_Member	Reactome Gene Sets	R-DME-75105	Fatty acyl-CoA biosynthesis	-3.0273	-1.22655	34614,35761,39860,41536,42658,44117,117369	Hacd1,ACC,Baldspot,Desat2,sit,bgm,Desat1	7/49
3_Member	GO Biological Processes	GO:0033559	unsaturated fatty acid metabolic process	-2.22469	-0.615158	32343,41536,117369	inaE,Desat2,Desat1	3/12
3_Member	KEGG Pathway	dme01040	Biosynthesis of unsaturated fatty acids - Drosophila melanogaster (fruit fly)	-2.03609	-0.468129	34614,39860,41536,117369	Hacd1,Baldspot,Desat2,Desat1	4/26
4_Summary	GO Biological Processes	GO:0005975	carbohydrate metabolic process	-10.2188	-7.54758	31007,31185,31808,32880,32974,33386,33421,33824,34355,34437,35886,36020,36593,37390,37804,38076,38528,39031,39097,39424,40034,40836,40875,41640,41823,41863,43183,43191,45880,3355116,32592,34256,40946,41027,46386,32043,32228,37931,40935,41279,42973,44750,36730,37638,43612,41311,47173	CG13369,Pgd,Hexo2,CG7322,Zw,Glyp,CG3609,Gpdh1,CG5731,LManII,Pgi,PCB,CG8613,Cht8,Taldo,Gale,Hexo1,Galk,CG3552,CG10638,GNBP1,Sodh1,Gld,Dic1,Glys,Nagk,Ald1,Hex-t2,Ldh,Cht10,Had1,Aldh,CG2767,CG8036,Naglu,CG42249,Paics,ATPsynF,Prat,pug,CG11089,Adk3,Gmppa,Gmer,CG15533,Fdh,Men	47/-
4_Member	GO Biological Processes	GO:0005975	carbohydrate metabolic process	-10.2188	-7.54758	31007,31185,31808,32880,32974,33386,33421,33824,34355,34437,35886,36020,36593,37390,37804,38076,38528,39031,39097,39424,40034,40836,40875,41640,41823,41863,43183,43191,45880,3355116	CG13369,Pgd,Hexo2,CG7322,Zw,Glyp,CG3609,Gpdh1,CG5731,LManII,Pgi,PCB,CG8613,Cht8,Taldo,Gale,Hexo1,Galk,CG3552,CG10638,GNBP1,Sodh1,Gld,Dic1,Glys,Nagk,Ald1,Hex-t2,Ldh,Cht10	30/229
4_Member	GO Biological Processes	GO:0005996	monosaccharide metabolic process	-7.3094	-4.92762	31007,32880,32974,33421,34437,35886,36020,38076,39031,39097,39424,40836,40875,41640,43183,43191	CG13369,CG7322,Zw,CG3609,LManII,Pgi,PCB,Gale,Galk,CG3552,CG10638,Sodh1,Gld,Dic1,Ald1,Hex-t2	16/94
4_Member	GO Biological Processes	GO:0019318	hexose metabolic process	-6.48526	-4.16875	32880,32974,34437,35886,36020,38076,39031,39097,39424,40836,40875,41640,43183,43191	CG7322,Zw,LManII,Pgi,PCB,Gale,Galk,CG3552,CG10638,Sodh1,Gld,Dic1,Ald1,Hex-t2	14/82
4_Member	Reactome Gene Sets	R-DME-71387	Metabolism of carbohydrates and carbohydrate derivatives	-5.83781	-3.58681	31007,31185,32592,32880,32974,33386,34256,34437,35886,36020,37804,38076,39424,40946,41027,41823,43183,43191,46386	CG13369,Pgd,Had1,CG7322,Zw,Glyp,Aldh,LManII,Pgi,PCB,Taldo,Gale,CG10638,CG2767,CG8036,Glys,Ald1,Hex-t2,Naglu	19/164
4_Member	GO Biological Processes	GO:0016052	carbohydrate catabolic process	-5.74607	-3.53646	31007,33386,33421,33824,35886,37390,38076,39031,40836,43183,43191,45880,3355116	CG13369,Glyp,CG3609,Gpdh1,Pgi,Cht8,Gale,Galk,Sodh1,Ald1,Hex-t2,Ldh,Cht10	13/81
4_Member	GO Biological Processes	GO:0006006	glucose metabolic process	-4.86683	-2.7475	32880,32974,35886,36020,39097,40875,41640,43183,43191	CG7322,Zw,Pgi,PCB,CG3552,Gld,Dic1,Ald1,Hex-t2	9/46
4_Member	GO Biological Processes	GO:0006163	purine nucleotide metabolic process	-3.95595	-1.91147	31185,32043,32228,32974,33824,35886,37804,37931,40935,41027,41279,42973,43183,43191,44750,45880	Pgd,CG42249,Paics,Zw,Gpdh1,Pgi,Taldo,ATPsynF,Prat,CG8036,pug,CG11089,Ald1,Hex-t2,Adk3,Ldh	16/168
4_Member	KEGG Pathway	dme00051	Fructose and mannose metabolism - Drosophila melanogaster (fruit fly)	-3.55303	-1.59428	36730,37638,39424,40836,43183,43191	Gmppa,Gmer,CG10638,Sodh1,Ald1,Hex-t2	6/29
4_Member	GO Biological Processes	GO:0019319	hexose biosynthetic process	-3.468	-1.55145	35886,36020,39424,40836,41640,43183	Pgi,PCB,CG10638,Sodh1,Dic1,Ald1	6/30
4_Member	GO Biological Processes	GO:0046365	monosaccharide catabolic process	-3.44586	-1.5432	31007,33421,35886,38076,39031,43183,43191	CG13369,CG3609,Pgi,Gale,Galk,Ald1,Hex-t2	7/42
4_Member	GO Biological Processes	GO:0006000	fructose metabolic process	-3.36064	-1.46757	39424,40836,43183,43191	CG10638,Sodh1,Ald1,Hex-t2	4/12
4_Member	GO Biological Processes	GO:0046364	monosaccharide biosynthetic process	-3.30815	-1.43006	35886,36020,39424,40836,41640,43183	Pgi,PCB,CG10638,Sodh1,Dic1,Ald1	6/32
4_Member	GO Biological Processes	GO:0046434	organophosphate catabolic process	-3.12667	-1.29726	32043,33824,35886,38076,39031,43183,43191,43612,45880	CG42249,Gpdh1,Pgi,Gale,Galk,Ald1,Hex-t2,CG15533,Ldh	9/76
4_Member	GO Biological Processes	GO:0009117	nucleotide metabolic process	-3.10009	-1.27397	31185,32043,32228,32974,33824,35886,37804,37931,40935,41027,41279,42973,43183,43191,44750,45880	Pgd,CG42249,Paics,Zw,Gpdh1,Pgi,Taldo,ATPsynF,Prat,CG8036,pug,CG11089,Ald1,Hex-t2,Adk3,Ldh	16/200
4_Member	GO Biological Processes	GO:0016051	carbohydrate biosynthetic process	-3.08221	-1.27022	35886,36020,39424,40836,41640,41823,43183	Pgi,PCB,CG10638,Sodh1,Dic1,Glys,Ald1	7/48
4_Member	KEGG Pathway	dme00010	Glycolysis / Gluconeogenesis - Drosophila melanogaster (fruit fly)	-2.72608	-0.993592	34256,35886,40946,41311,43183,43191,45880	Aldh,Pgi,CG2767,Fdh,Ald1,Hex-t2,Ldh	7/55
4_Member	GO Biological Processes	GO:0009154	purine ribonucleotide catabolic process	-2.66386	-0.939193	32043,33824,35886,43183,43191,45880	CG42249,Gpdh1,Pgi,Ald1,Hex-t2,Ldh	6/42
4_Member	GO Biological Processes	GO:0009261	ribonucleotide catabolic process	-2.66386	-0.939193	32043,33824,35886,43183,43191,45880	CG42249,Gpdh1,Pgi,Ald1,Hex-t2,Ldh	6/42
4_Member	GO Biological Processes	GO:0006090	pyruvate metabolic process	-2.55849	-0.858936	33824,35886,43183,43191,45880,47173	Gpdh1,Pgi,Ald1,Hex-t2,Ldh,Men	6/44
4_Member	GO Biological Processes	GO:0006195	purine nucleotide catabolic process	-2.55849	-0.858936	32043,33824,35886,43183,43191,45880	CG42249,Gpdh1,Pgi,Ald1,Hex-t2,Ldh	6/44
4_Member	GO Biological Processes	GO:0006096	glycolytic process	-2.46894	-0.791179	33824,35886,43183,43191,45880	Gpdh1,Pgi,Ald1,Hex-t2,Ldh	5/32
4_Member	GO Biological Processes	GO:0009134	nucleoside diphosphate catabolic process	-2.46894	-0.791179	33824,35886,43183,43191,45880	Gpdh1,Pgi,Ald1,Hex-t2,Ldh	5/32
4_Member	GO Biological Processes	GO:0009137	purine nucleoside diphosphate catabolic process	-2.46894	-0.791179	33824,35886,43183,43191,45880	Gpdh1,Pgi,Ald1,Hex-t2,Ldh	5/32
4_Member	GO Biological Processes	GO:0009181	purine ribonucleoside diphosphate catabolic process	-2.46894	-0.791179	33824,35886,43183,43191,45880	Gpdh1,Pgi,Ald1,Hex-t2,Ldh	5/32
4_Member	GO Biological Processes	GO:0009191	ribonucleoside diphosphate catabolic process	-2.46894	-0.791179	33824,35886,43183,43191,45880	Gpdh1,Pgi,Ald1,Hex-t2,Ldh	5/32
4_Member	GO Biological Processes	GO:0046032	ADP catabolic process	-2.46894	-0.791179	33824,35886,43183,43191,45880	Gpdh1,Pgi,Ald1,Hex-t2,Ldh	5/32
4_Member	GO Biological Processes	GO:0009150	purine ribonucleotide metabolic process	-2.45617	-0.784944	32043,32228,33824,35886,37931,40935,42973,43183,43191,44750,45880	CG42249,Paics,Gpdh1,Pgi,ATPsynF,Prat,CG11089,Ald1,Hex-t2,Adk3,Ldh	11/131
4_Member	GO Biological Processes	GO:0019364	pyridine nucleotide catabolic process	-2.40907	-0.746894	33824,35886,43183,43191,45880	Gpdh1,Pgi,Ald1,Hex-t2,Ldh	5/33
4_Member	GO Biological Processes	GO:0072526	pyridine-containing compound catabolic process	-2.40907	-0.746894	33824,35886,43183,43191,45880	Gpdh1,Pgi,Ald1,Hex-t2,Ldh	5/33
4_Member	GO Biological Processes	GO:0046031	ADP metabolic process	-2.35146	-0.711414	33824,35886,43183,43191,45880	Gpdh1,Pgi,Ald1,Hex-t2,Ldh	5/34
4_Member	GO Biological Processes	GO:0009166	nucleotide catabolic process	-2.27661	-0.652968	32043,33824,35886,43183,43191,45880	CG42249,Gpdh1,Pgi,Ald1,Hex-t2,Ldh	6/50
4_Member	GO Biological Processes	GO:0009135	purine nucleoside diphosphate metabolic process	-2.19088	-0.59501	33824,35886,43183,43191,45880	Gpdh1,Pgi,Ald1,Hex-t2,Ldh	5/37
4_Member	GO Biological Processes	GO:0009179	purine ribonucleoside diphosphate metabolic process	-2.19088	-0.59501	33824,35886,43183,43191,45880	Gpdh1,Pgi,Ald1,Hex-t2,Ldh	5/37
4_Member	GO Biological Processes	GO:0019320	hexose catabolic process	-2.19088	-0.59501	35886,38076,39031,43183,43191	Pgi,Gale,Galk,Ald1,Hex-t2	5/37
4_Member	GO Biological Processes	GO:0009259	ribonucleotide metabolic process	-2.14799	-0.55785	32043,32228,33824,35886,37931,40935,42973,43183,43191,44750,45880	CG42249,Paics,Gpdh1,Pgi,ATPsynF,Prat,CG11089,Ald1,Hex-t2,Adk3,Ldh	11/144
4_Member	GO Biological Processes	GO:0009185	ribonucleoside diphosphate metabolic process	-2.09288	-0.510256	33824,35886,43183,43191,45880	Gpdh1,Pgi,Ald1,Hex-t2,Ldh	5/39
4_Member	GO Biological Processes	GO:1901292	nucleoside phosphate catabolic process	-2.07404	-0.493284	32043,33824,35886,43183,43191,45880	CG42249,Gpdh1,Pgi,Ald1,Hex-t2,Ldh	6/55
4_Member	GO Biological Processes	GO:0019693	ribose phosphate metabolic process	-2.06185	-0.482947	32043,32228,33824,35886,37931,40935,42973,43183,43191,44750,45880	CG42249,Paics,Gpdh1,Pgi,ATPsynF,Prat,CG11089,Ald1,Hex-t2,Adk3,Ldh	11/148
4_Member	GO Biological Processes	GO:0009132	nucleoside diphosphate metabolic process	-2.0463	-0.471068	33824,35886,43183,43191,45880	Gpdh1,Pgi,Ald1,Hex-t2,Ldh	5/40
4_Member	GO Biological Processes	GO:0006094	gluconeogenesis	-2.03609	-0.468129	35886,36020,41640,43183	Pgi,PCB,Dic1,Ald1	4/26
5_Summary	GO Biological Processes	GO:0006629	lipid metabolic process	-10.1083	-7.45931	31289,31376,31522,32261,32300,32343,32592,32789,32880,33016,33824,34136,34215,34355,34614,35671,35761,35930,36209,36242,36252,36536,36540,37285,37551,37784,38864,39592,39740,39812,39860,40200,41033,41149,41536,42364,42526,42658,42796,43252,43350,43420,43502,43515,43612,44117,44154,117369,318721,2768892,32093,32672,35138,36752,38532,38689,39771,40946,42773,3771779	CG3603,norpA,CG4020,CG42237,CG1998,inaE,Had1,scu,CG7322,CG9577,Gpdh1,CG7840,C1GalTA,CG5731,Hacd1,Inos,ACC,Hydr1,Fpps,Egm,wal,Echs1,CG16935,Hacl,T3dh,Mtpbeta,Mcad,shd,CG17029,Pdh,Baldspot,CG7365,CG8112,BckdhA,Desat2,Arc42,Idi,sit,Gba1a,CG6271,mino,wat,CG7601,Etfb,CG15533,bgm,Hmgs,Desat1,Gba1b,CG42271,Cyp4g15,CG4829,Ugt36D1,Cyp4aa1,PMP34,CG42269,CG5157,CG2767,CG10175,Hao	60/-
5_Member	GO Biological Processes	GO:0006629	lipid metabolic process	-10.1083	-7.45931	31289,31376,31522,32261,32300,32343,32592,32789,32880,33016,33824,34136,34215,34355,34614,35671,35761,35930,36209,36242,36252,36536,36540,37285,37551,37784,38864,39592,39740,39812,39860,40200,41033,41149,41536,42364,42526,42658,42796,43252,43350,43420,43502,43515,43612,44117,44154,117369,318721,2768892	CG3603,norpA,CG4020,CG42237,CG1998,inaE,Had1,scu,CG7322,CG9577,Gpdh1,CG7840,C1GalTA,CG5731,Hacd1,Inos,ACC,Hydr1,Fpps,Egm,wal,Echs1,CG16935,Hacl,T3dh,Mtpbeta,Mcad,shd,CG17029,Pdh,Baldspot,CG7365,CG8112,BckdhA,Desat2,Arc42,Idi,sit,Gba1a,CG6271,mino,wat,CG7601,Etfb,CG15533,bgm,Hmgs,Desat1,Gba1b,CG42271	50/566
5_Member	Reactome Gene Sets	R-DME-556833	Metabolism of lipids	-6.37541	-4.08819	31522,32093,32261,32672,33824,34136,34614,35138,35761,35930,36209,36536,36540,36752,37285,37784,38532,38689,38864,39771,39812,39860,40200,40946,41536,42364,42526,42658,42773,43350,43420,43502,44117,44154,117369,318721,2768892,3771779	CG4020,Cyp4g15,CG42237,CG4829,Gpdh1,CG7840,Hacd1,Ugt36D1,ACC,Hydr1,Fpps,Echs1,CG16935,Cyp4aa1,Hacl,Mtpbeta,PMP34,CG42269,Mcad,CG5157,Pdh,Baldspot,CG7365,CG2767,Desat2,Arc42,Idi,sit,CG10175,mino,wat,CG7601,bgm,Hmgs,Desat1,Gba1b,CG42271,Hao	38/486
5_Member	GO Biological Processes	GO:0008610	lipid biosynthetic process	-4.79901	-2.69413	31289,31376,32300,34136,34215,34614,35671,35761,35930,36209,36540,39592,39740,39860,41536,42526,42658,43350,43612,44117,44154,117369,2768892	CG3603,norpA,CG1998,CG7840,C1GalTA,Hacd1,Inos,ACC,Hydr1,Fpps,CG16935,shd,CG17029,Baldspot,Desat2,Idi,sit,mino,CG15533,bgm,Hmgs,Desat1,CG42271	23/264
5_Member	GO Biological Processes	GO:0006644	phospholipid metabolic process	-2.38459	-0.727303	31376,32261,33824,34136,35671,36209,39740,40200,42526,43350,43612,44154,2768892	norpA,CG42237,Gpdh1,CG7840,Inos,Fpps,CG17029,CG7365,Idi,mino,CG15533,Hmgs,CG42271	13/173
6_Summary	GO Biological Processes	GO:0072329	monocarboxylic acid catabolic process	-9.65717	-7.06892	32592,32880,33016,35930,36242,36252,36536,37285,37784,38864,40836,42364,43515,45577,45880,36540,31376,32261,32343,34355,37551,42796,43252,43612,318721,34256,41311,44117,34614,39860,43092,44154	Had1,CG7322,CG9577,Hydr1,Egm,wal,Echs1,Hacl,Mtpbeta,Mcad,Sodh1,Arc42,Etfb,Faa,Ldh,CG16935,norpA,CG42237,inaE,CG5731,T3dh,Gba1a,CG6271,CG15533,Gba1b,Aldh,Fdh,bgm,Hacd1,Baldspot,Ssadh,Hmgs	32/-
6_Member	GO Biological Processes	GO:0072329	monocarboxylic acid catabolic process	-9.65717	-7.06892	32592,32880,33016,35930,36242,36252,36536,37285,37784,38864,40836,42364,43515,45577,45880	Had1,CG7322,CG9577,Hydr1,Egm,wal,Echs1,Hacl,Mtpbeta,Mcad,Sodh1,Arc42,Etfb,Faa,Ldh	15/57
6_Member	Reactome Gene Sets	R-DME-77286	mitochondrial fatty acid beta-oxidation of saturated fatty acids	-6.16058	-3.88271	36536,36540,37784,38864,42364	Echs1,CG16935,Mtpbeta,Mcad,Arc42	5/7
6_Member	GO Biological Processes	GO:0016042	lipid catabolic process	-6.04428	-3.7845	31376,32261,32343,33016,34355,35930,36242,36252,36536,37285,37551,37784,38864,42364,42796,43252,43515,43612,318721	norpA,CG42237,inaE,CG9577,CG5731,Hydr1,Egm,wal,Echs1,Hacl,T3dh,Mtpbeta,Mcad,Arc42,Gba1a,CG6271,Etfb,CG15533,Gba1b	19/159
6_Member	GO Biological Processes	GO:0009062	fatty acid catabolic process	-5.78959	-3.56389	33016,35930,36242,36252,36536,37285,37784,38864,42364,43515	CG9577,Hydr1,Egm,wal,Echs1,Hacl,Mtpbeta,Mcad,Arc42,Etfb	10/46
6_Member	GO Biological Processes	GO:0033539	fatty acid beta-oxidation using acyl-CoA dehydrogenase	-5.74633	-3.53646	36242,36252,38864,42364,43515	Egm,wal,Mcad,Arc42,Etfb	5/8
6_Member	GO Biological Processes	GO:0019395	fatty acid oxidation	-5.70198	-3.5002	33016,36242,36252,36536,37285,37784,38864,42364,43515	CG9577,Egm,wal,Echs1,Hacl,Mtpbeta,Mcad,Arc42,Etfb	9/37
6_Member	GO Biological Processes	GO:0034440	lipid oxidation	-5.59707	-3.40296	33016,36242,36252,36536,37285,37784,38864,42364,43515	CG9577,Egm,wal,Echs1,Hacl,Mtpbeta,Mcad,Arc42,Etfb	9/38
6_Member	Reactome Gene Sets	R-DME-77346	Beta oxidation of decanoyl-CoA to octanoyl-CoA-CoA	-5.27762	-3.1184	36536,36540,37784,38864	Echs1,CG16935,Mtpbeta,Mcad	4/5
6_Member	GO Biological Processes	GO:0006635	fatty acid beta-oxidation	-5.01089	-2.86709	33016,36242,36252,36536,37784,38864,42364,43515	CG9577,Egm,wal,Echs1,Mtpbeta,Mcad,Arc42,Etfb	8/34
6_Member	KEGG Pathway	dme00071	Fatty acid degradation - Drosophila melanogaster (fruit fly)	-4.13728	-2.07379	34256,36536,37784,38864,41311,42364,44117	Aldh,Echs1,Mtpbeta,Mcad,Fdh,Arc42,bgm	7/33
6_Member	Reactome Gene Sets	R-DME-77348	Beta oxidation of octanoyl-CoA to hexanoyl-CoA	-3.8809	-1.88031	36536,37784,38864	Echs1,Mtpbeta,Mcad	3/4
6_Member	Reactome Gene Sets	R-DME-77350	Beta oxidation of hexanoyl-CoA to butanoyl-CoA	-3.8809	-1.88031	36536,37784,42364	Echs1,Mtpbeta,Arc42	3/4
6_Member	KEGG Pathway	dme00062	Fatty acid elongation - Drosophila melanogaster (fruit fly)	-3.808	-1.82651	34614,36536,36540,37784,39860	Hacd1,Echs1,CG16935,Mtpbeta,Baldspot	5/17
6_Member	GO Biological Processes	GO:0030258	lipid modification	-3.34671	-1.46119	33016,36242,36252,36536,37285,37784,38864,42364,43515	CG9577,Egm,wal,Echs1,Hacl,Mtpbeta,Mcad,Arc42,Etfb	9/71
6_Member	Reactome Gene Sets	R-DME-77289	Mitochondrial Fatty Acid Beta-Oxidation	-3.33745	-1.45566	36536,36540,37784,38864,42364	Echs1,CG16935,Mtpbeta,Mcad,Arc42	5/21
6_Member	KEGG Pathway	dme00650	Butanoate metabolism - Drosophila melanogaster (fruit fly)	-3.07718	-1.27022	36536,42364,43092,44154	Echs1,Arc42,Ssadh,Hmgs	4/14
6_Member	WikiPathways	WP25	Fatty acid beta oxidation 3	-2.97058	-1.18197	36536,37784,42364	Echs1,Mtpbeta,Arc42	3/7
7_Summary	GO Biological Processes	GO:0019637	organophosphate metabolic process	-9.00904	-6.45701	31185,31376,31522,32026,32043,32228,32261,32592,32789,32880,32974,33045,33824,34064,34136,35671,35761,35886,36209,36730,37638,37804,37931,38076,39031,39740,40200,40836,40935,41027,41149,41279,41863,42526,42973,43183,43191,43350,43420,43612,44154,44750,45880,2768892,31007,31808,33082,34134,34215,34355,36955,37390,38528,40034,41561,42796,43443,46386,318721,2768916,3355116,30995	Pgd,norpA,CG4020,v,CG42249,Paics,CG42237,Had1,scu,CG7322,Zw,mal,Gpdh1,LKRSDH,CG7840,Inos,ACC,Pgi,Fpps,Gmppa,Gmer,Taldo,ATPsynF,Gale,Galk,CG17029,CG7365,Sodh1,Prat,CG8036,BckdhA,pug,Nagk,Idi,CG11089,Ald1,Hex-t2,mino,wat,CG15533,Hmgs,Adk3,Ldh,CG42271,CG13369,Hexo2,Stt3A,wol,C1GalTA,CG5731,Mtap,Cht8,Hexo1,GNBP1,Gnmt,Gba1a,Alg13,Naglu,Gba1b,CG33303,Cht10,CG17896	62/-
7_Member	GO Biological Processes	GO:0019637	organophosphate metabolic process	-9.00904	-6.45701	31185,31376,31522,32026,32043,32228,32261,32592,32789,32880,32974,33045,33824,34064,34136,35671,35761,35886,36209,36730,37638,37804,37931,38076,39031,39740,40200,40836,40935,41027,41149,41279,41863,42526,42973,43183,43191,43350,43420,43612,44154,44750,45880,2768892	Pgd,norpA,CG4020,v,CG42249,Paics,CG42237,Had1,scu,CG7322,Zw,mal,Gpdh1,LKRSDH,CG7840,Inos,ACC,Pgi,Fpps,Gmppa,Gmer,Taldo,ATPsynF,Gale,Galk,CG17029,CG7365,Sodh1,Prat,CG8036,BckdhA,pug,Nagk,Idi,CG11089,Ald1,Hex-t2,mino,wat,CG15533,Hmgs,Adk3,Ldh,CG42271	44/495
7_Member	GO Biological Processes	GO:0006793	phosphorus metabolic process	-8.52269	-6.04983	31007,31185,31376,31522,32026,32043,32228,32261,32592,32789,32880,32974,33045,33824,34064,34136,35671,35761,35886,36209,36730,37638,37804,37931,38076,39031,39740,40200,40836,40935,41027,41149,41279,41863,42526,42973,43183,43191,43350,43420,43612,44154,44750,45880,2768892	CG13369,Pgd,norpA,CG4020,v,CG42249,Paics,CG42237,Had1,scu,CG7322,Zw,mal,Gpdh1,LKRSDH,CG7840,Inos,ACC,Pgi,Fpps,Gmppa,Gmer,Taldo,ATPsynF,Gale,Galk,CG17029,CG7365,Sodh1,Prat,CG8036,BckdhA,pug,Nagk,Idi,CG11089,Ald1,Hex-t2,mino,wat,CG15533,Hmgs,Adk3,Ldh,CG42271	45/532
7_Member	GO Biological Processes	GO:0006796	phosphate-containing compound metabolic process	-8.52269	-6.04983	31007,31185,31376,31522,32026,32043,32228,32261,32592,32789,32880,32974,33045,33824,34064,34136,35671,35761,35886,36209,36730,37638,37804,37931,38076,39031,39740,40200,40836,40935,41027,41149,41279,41863,42526,42973,43183,43191,43350,43420,43612,44154,44750,45880,2768892	CG13369,Pgd,norpA,CG4020,v,CG42249,Paics,CG42237,Had1,scu,CG7322,Zw,mal,Gpdh1,LKRSDH,CG7840,Inos,ACC,Pgi,Fpps,Gmppa,Gmer,Taldo,ATPsynF,Gale,Galk,CG17029,CG7365,Sodh1,Prat,CG8036,BckdhA,pug,Nagk,Idi,CG11089,Ald1,Hex-t2,mino,wat,CG15533,Hmgs,Adk3,Ldh,CG42271	45/532
7_Member	GO Biological Processes	GO:1901135	carbohydrate derivative metabolic process	-8.38822	-5.92961	31185,31808,32043,32228,32592,32880,32974,33082,33824,34134,34136,34215,34355,35886,36730,36955,37390,37638,37804,37931,38076,38528,39031,40034,40836,40935,41027,41561,41863,42796,42973,43183,43191,43443,44750,45880,46386,318721,2768916,3355116	Pgd,Hexo2,CG42249,Paics,Had1,CG7322,Zw,Stt3A,Gpdh1,wol,CG7840,C1GalTA,CG5731,Pgi,Gmppa,Mtap,Cht8,Gmer,Taldo,ATPsynF,Gale,Hexo1,Galk,GNBP1,Sodh1,Prat,CG8036,Gnmt,Nagk,Gba1a,CG11089,Ald1,Hex-t2,Alg13,Adk3,Ldh,Naglu,Gba1b,CG33303,Cht10	40/444
7_Member	GO Biological Processes	GO:0055086	nucleobase-containing small molecule metabolic process	-7.54545	-5.12695	30995,31185,31522,32026,32043,32228,32789,32974,33824,34064,35761,35886,36730,36955,37638,37804,37931,38076,39031,40935,41027,41149,41279,41561,41863,42973,43183,43191,43420,44154,44750,45880	CG17896,Pgd,CG4020,v,CG42249,Paics,scu,Zw,Gpdh1,LKRSDH,ACC,Pgi,Gmppa,Mtap,Gmer,Taldo,ATPsynF,Gale,Galk,Prat,CG8036,BckdhA,pug,Gnmt,Nagk,CG11089,Ald1,Hex-t2,wat,Hmgs,Adk3,Ldh	32/330
7_Member	GO Biological Processes	GO:0006753	nucleoside phosphate metabolic process	-6.91826	-4.55935	31185,31522,32026,32043,32228,32789,32974,33824,34064,35761,35886,36730,37638,37804,37931,38076,39031,40935,41027,41149,41279,41863,42973,43183,43191,43420,44154,44750,45880	Pgd,CG4020,v,CG42249,Paics,scu,Zw,Gpdh1,LKRSDH,ACC,Pgi,Gmppa,Gmer,Taldo,ATPsynF,Gale,Galk,Prat,CG8036,BckdhA,pug,Nagk,CG11089,Ald1,Hex-t2,wat,Hmgs,Adk3,Ldh	29/298
7_Member	GO Biological Processes	GO:0072521	purine-containing compound metabolic process	-6.48744	-4.16875	31185,31522,32026,32043,32228,32789,32974,33824,34064,35761,35886,36955,37804,37931,40935,41027,41149,41279,41561,42973,43183,43191,43420,44154,44750,45880	Pgd,CG4020,v,CG42249,Paics,scu,Zw,Gpdh1,LKRSDH,ACC,Pgi,Mtap,Taldo,ATPsynF,Prat,CG8036,BckdhA,pug,Gnmt,CG11089,Ald1,Hex-t2,wat,Hmgs,Adk3,Ldh	26/260
7_Member	GO Biological Processes	GO:0090407	organophosphate biosynthetic process	-3.76439	-1.78754	31376,32228,33045,33824,34136,35671,35761,36209,36730,37638,37931,38076,39031,39740,40935,41279,41863,42526,42973,43350,44154,44750,2768892	norpA,Paics,mal,Gpdh1,CG7840,Inos,ACC,Fpps,Gmppa,Gmer,ATPsynF,Gale,Galk,CG17029,Prat,pug,Nagk,Idi,CG11089,mino,Hmgs,Adk3,CG42271	23/308
7_Member	GO Biological Processes	GO:1901137	carbohydrate derivative biosynthetic process	-2.38212	-0.727303	32228,33082,33824,34134,34136,34215,36730,36955,37638,37931,38076,38528,39031,40935,41863,42973,43443,44750,2768916	Paics,Stt3A,Gpdh1,wol,CG7840,C1GalTA,Gmppa,Mtap,Gmer,ATPsynF,Gale,Hexo1,Galk,Prat,Nagk,CG11089,Alg13,Adk3,CG33303	19/300
7_Member	GO Biological Processes	GO:1901293	nucleoside phosphate biosynthetic process	-2.01246	-0.446305	32228,35761,36730,37638,37931,38076,39031,40935,41279,41863,42973,44750	Paics,ACC,Gmppa,Gmer,ATPsynF,Gale,Galk,Prat,pug,Nagk,CG11089,Adk3	12/171
8_Summary	KEGG Pathway	dme01200	Carbon metabolism - Drosophila melanogaster (fruit fly)	-8.69484	-6.19203	30995,31185,32974,34474,35886,36020,36536,37804,40048,41027,41117,41253,41311,41869,42364,43183,43191,46391,47173,3771779,31007,40875,31960,34256,39812,41896,33824,45880,37143,38871,3771738	CG17896,Pgd,Zw,CG6415,Pgi,PCB,Echs1,Taldo,Cat,CG8036,Srr,CG3999,Fdh,Hibch,Arc42,Ald1,Hex-t2,CG11899,Men,Hao,CG13369,Gld,Gip,Aldh,Pdh,AOX3,Gpdh1,Ldh,Cth,Hn,Argl	31/-
8_Member	KEGG Pathway	dme01200	Carbon metabolism - Drosophila melanogaster (fruit fly)	-8.69484	-6.19203	30995,31185,32974,34474,35886,36020,36536,37804,40048,41027,41117,41253,41311,41869,42364,43183,43191,46391,47173,3771779	CG17896,Pgd,Zw,CG6415,Pgi,PCB,Echs1,Taldo,Cat,CG8036,Srr,CG3999,Fdh,Hibch,Arc42,Ald1,Hex-t2,CG11899,Men,Hao	20/122
8_Member	KEGG Pathway	dme00030	Pentose phosphate pathway - Drosophila melanogaster (fruit fly)	-6.44358	-4.13706	31007,31185,32974,35886,37804,40875,41027,43183	CG13369,Pgd,Zw,Pgi,Taldo,Gld,CG8036,Ald1	8/23
8_Member	GO Biological Processes	GO:0051156	glucose 6-phosphate metabolic process	-5.17107	-3.02043	31185,32974,35886,37804,41027,43191	Pgd,Zw,Pgi,Taldo,CG8036,Hex-t2	6/16
8_Member	Reactome Gene Sets	R-DME-71336	Pentose phosphate pathway	-4.86496	-2.7475	31007,31185,32974,37804,41027	CG13369,Pgd,Zw,Taldo,CG8036	5/11
8_Member	GO Biological Processes	GO:0006081	aldehyde metabolic process	-4.14444	-2.07527	31960,34256,37804,39812,41027,41311,41896,43183	Gip,Aldh,Taldo,Pdh,CG8036,Fdh,AOX3,Ald1	8/44
8_Member	GO Biological Processes	GO:0006098	pentose-phosphate shunt	-3.92124	-1.90482	31185,32974,37804,41027	Pgd,Zw,Taldo,CG8036	4/9
8_Member	GO Biological Processes	GO:0006740	NADPH regeneration	-3.92124	-1.90482	31185,32974,37804,41027	Pgd,Zw,Taldo,CG8036	4/9
8_Member	GO Biological Processes	GO:0046496	nicotinamide nucleotide metabolic process	-3.63988	-1.67668	31185,32974,33824,35886,37804,41027,43183,43191,45880	Pgd,Zw,Gpdh1,Pgi,Taldo,CG8036,Ald1,Hex-t2,Ldh	9/65
8_Member	KEGG Pathway	dme01230	Biosynthesis of amino acids - Drosophila melanogaster (fruit fly)	-3.48899	-1.5684	36020,37143,37804,38871,41027,41117,43183,46391,3771738	PCB,Cth,Taldo,Hn,CG8036,Srr,Ald1,CG11899,Argl	9/68
8_Member	GO Biological Processes	GO:0072524	pyridine-containing compound metabolic process	-3.34671	-1.46119	31185,32974,33824,35886,37804,41027,43183,43191,45880	Pgd,Zw,Gpdh1,Pgi,Taldo,CG8036,Ald1,Hex-t2,Ldh	9/71
8_Member	GO Biological Processes	GO:0006739	NADP+ metabolic process	-3.07718	-1.27022	31185,32974,37804,41027	Pgd,Zw,Taldo,CG8036	4/14
8_Member	GO Biological Processes	GO:0019682	glyceraldehyde-3-phosphate metabolic process	-2.33917	-0.711414	37804,41027,43183	Taldo,CG8036,Ald1	3/11
9_Summary	GO Biological Processes	GO:1901136	carbohydrate derivative catabolic process	-7.68041	-5.24895	31808,32043,33824,34355,35886,37390,38076,38528,39031,40034,41863,42796,43183,43191,45880,46386,318721,3355116,36730	Hexo2,CG42249,Gpdh1,CG5731,Pgi,Cht8,Gale,Hexo1,Galk,GNBP1,Nagk,Gba1a,Ald1,Hex-t2,Ldh,Naglu,Gba1b,Cht10,Gmppa	19/-
9_Member	GO Biological Processes	GO:1901136	carbohydrate derivative catabolic process	-7.68041	-5.24895	31808,32043,33824,34355,35886,37390,38076,38528,39031,40034,41863,42796,43183,43191,45880,46386,318721,3355116	Hexo2,CG42249,Gpdh1,CG5731,Pgi,Cht8,Gale,Hexo1,Galk,GNBP1,Nagk,Gba1a,Ald1,Hex-t2,Ldh,Naglu,Gba1b,Cht10	18/113
9_Member	KEGG Pathway	dme00520	Amino sugar and nucleotide sugar metabolism - Drosophila melanogaster (fruit fly)	-6.39621	-4.09945	31808,35886,36730,37390,38076,38528,39031,41863,43191,3355116	Hexo2,Pgi,Gmppa,Cht8,Gale,Hexo1,Galk,Nagk,Hex-t2,Cht10	10/40
9_Member	GO Biological Processes	GO:0046348	amino sugar catabolic process	-3.44395	-1.5432	31808,37390,38528,41863,3355116	Hexo2,Cht8,Hexo1,Nagk,Cht10	5/20
9_Member	GO Biological Processes	GO:1901072	glucosamine-containing compound catabolic process	-3.44395	-1.5432	31808,37390,38528,41863,3355116	Hexo2,Cht8,Hexo1,Nagk,Cht10	5/20
9_Member	KEGG Pathway	dme00603	Glycosphingolipid biosynthesis - globo and isoglobo series - Drosophila melanogaster (fruit fly)	-3.20307	-1.36368	31808,34355,38528	Hexo2,CG5731,Hexo1	3/6
9_Member	GO Biological Processes	GO:0006040	amino sugar metabolic process	-3.09058	-1.27022	31808,37390,38076,38528,41863,3355116	Hexo2,Cht8,Gale,Hexo1,Nagk,Cht10	6/35
9_Member	GO Biological Processes	GO:0006026	aminoglycan catabolic process	-2.88575	-1.11762	31808,37390,38528,40034,3355116	Hexo2,Cht8,Hexo1,GNBP1,Cht10	5/26
9_Member	GO Biological Processes	GO:0006032	chitin catabolic process	-2.73449	-0.999356	31808,37390,38528,3355116	Hexo2,Cht8,Hexo1,Cht10	4/17
9_Member	GO Biological Processes	GO:0006030	chitin metabolic process	-2.37843	-0.727303	31808,37390,38528,3355116	Hexo2,Cht8,Hexo1,Cht10	4/21
9_Member	GO Biological Processes	GO:0006022	aminoglycan metabolic process	-2.24249	-0.620891	31808,37390,38528,40034,3355116	Hexo2,Cht8,Hexo1,GNBP1,Cht10	5/36
10_Summary	KEGG Pathway	dme00280	Valine, leucine and isoleucine degradation - Drosophila melanogaster (fruit fly)	-7.41408	-5.02041	30995,32789,34256,36536,37784,38864,41149,41869,42364,44154,35761,45880,35507	CG17896,scu,Aldh,Echs1,Mtpbeta,Mcad,BckdhA,Hibch,Arc42,Hmgs,ACC,Ldh,Cndp2	13/-
10_Member	KEGG Pathway	dme00280	Valine, leucine and isoleucine degradation - Drosophila melanogaster (fruit fly)	-7.41408	-5.02041	30995,32789,34256,36536,37784,38864,41149,41869,42364,44154	CG17896,scu,Aldh,Echs1,Mtpbeta,Mcad,BckdhA,Hibch,Arc42,Hmgs	10/32
10_Member	KEGG Pathway	dme00640	Propanoate metabolism - Drosophila melanogaster (fruit fly)	-4.7466	-2.65395	30995,35761,36536,41149,41869,42364,45880	CG17896,ACC,Echs1,BckdhA,Hibch,Arc42,Ldh	7/27
10_Member	GO Biological Processes	GO:0006573	valine metabolic process	-4.16528	-2.09036	30995,36536,41149,41869	CG17896,Echs1,BckdhA,Hibch	4/8
10_Member	GO Biological Processes	GO:0006574	L-valine catabolic process	-4.16528	-2.09036	30995,36536,41149,41869	CG17896,Echs1,BckdhA,Hibch	4/8
10_Member	Reactome Gene Sets	R-DME-70895	Branched-chain amino acid catabolism	-3.94763	-1.91147	30995,32789,36536,41149,41869	CG17896,scu,Echs1,BckdhA,Hibch	5/16
10_Member	KEGG Pathway	dme00410	beta-Alanine metabolism - Drosophila melanogaster (fruit fly)	-3.93391	-1.90482	30995,34256,35507,36536,41869,42364	CG17896,Aldh,Cndp2,Echs1,Hibch,Arc42	6/25
10_Member	GO Biological Processes	GO:0009081	branched-chain amino acid metabolic process	-3.808	-1.82651	30995,32789,36536,41149,41869	CG17896,scu,Echs1,BckdhA,Hibch	5/17
10_Member	GO Biological Processes	GO:0009083	branched-chain amino acid catabolic process	-3.808	-1.82651	30995,32789,36536,41149,41869	CG17896,scu,Echs1,BckdhA,Hibch	5/17
11_Summary	KEGG Pathway	dme00670	One carbon pool by folate - Drosophila melanogaster (fruit fly)	-6.12474	-3.856	34474,35152,35407,37143,41253,41279,41561,42973,34786,39390	CG6415,CG10621,CG8665,Cth,CG3999,pug,Gnmt,CG11089,CAH1,CAH2	10/-
11_Member	KEGG Pathway	dme00670	One carbon pool by folate - Drosophila melanogaster (fruit fly)	-6.12474	-3.856	34474,35152,35407,37143,41253,41279,41561,42973	CG6415,CG10621,CG8665,Cth,CG3999,pug,Gnmt,CG11089	8/25
11_Member	GO Biological Processes	GO:0006730	one-carbon metabolic process	-3.67829	-1.70604	34786,35407,39390,41279,41561	CAH1,CG8665,CAH2,pug,Gnmt	5/18
12_Summary	KEGG Pathway	dme01250	Biosynthesis of nucleotide sugars - Drosophila melanogaster (fruit fly)	-5.4532	-3.26665	35886,36730,37638,38076,39031,39391,41863,43191,34134,34136,43443,31007	Pgi,Gmppa,Gmer,Gale,Galk,Miox,Nagk,Hex-t2,wol,CG7840,Alg13,CG13369	12/-
12_Member	KEGG Pathway	dme01250	Biosynthesis of nucleotide sugars - Drosophila melanogaster (fruit fly)	-5.4532	-3.26665	35886,36730,37638,38076,39031,39391,41863,43191	Pgi,Gmppa,Gmer,Gale,Galk,Miox,Nagk,Hex-t2	8/30
12_Member	Reactome Gene Sets	R-DME-446193	Biosynthesis of the N-glycan precursor (dolichol lipid-linked oligosaccharide, LLO) and transfer to a nascent protein	-3.25623	-1.38904	34134,34136,36730,37638,41863,43191,43443	wol,CG7840,Gmppa,Gmer,Nagk,Hex-t2,Alg13	7/45
12_Member	Reactome Gene Sets	R-DME-446219	Synthesis of substrates in N-glycan biosythesis	-3.1604	-1.32437	34134,34136,36730,37638,41863,43191	wol,CG7840,Gmppa,Gmer,Nagk,Hex-t2	6/34
12_Member	GO Biological Processes	GO:0009226	nucleotide-sugar biosynthetic process	-3.14219	-1.30949	36730,37638,38076,39031,41863	Gmppa,Gmer,Gale,Galk,Nagk	5/23
12_Member	GO Biological Processes	GO:0046835	carbohydrate phosphorylation	-2.95364	-1.17099	31007,39031,41863,43191	CG13369,Galk,Nagk,Hex-t2	4/15
12_Member	GO Biological Processes	GO:0009225	nucleotide-sugar metabolic process	-2.88575	-1.11762	36730,37638,38076,39031,41863	Gmppa,Gmer,Gale,Galk,Nagk	5/26
13_Summary	GO Biological Processes	GO:0006790	sulfur compound metabolic process	-4.85163	-2.7405	31522,32026,32334,32672,32789,34064,35152,35761,36955,37139,37143,41149,41279,41561,43420,43713,44154,36540,41636,42796,43215,43612,318721	CG4020,v,CG11134,CG4829,scu,LKRSDH,CG10621,ACC,Mtap,CG5493,Cth,BckdhA,pug,Gnmt,wat,CG11334,Hmgs,CG16935,CG32473,Gba1a,amon,CG15533,Gba1b	23/-
13_Member	GO Biological Processes	GO:0006790	sulfur compound metabolic process	-4.85163	-2.7405	31522,32026,32334,32672,32789,34064,35152,35761,36955,37139,37143,41149,41279,41561,43420,43713,44154	CG4020,v,CG11134,CG4829,scu,LKRSDH,CG10621,ACC,Mtap,CG5493,Cth,BckdhA,pug,Gnmt,wat,CG11334,Hmgs	17/158
13_Member	GO Biological Processes	GO:0043603	amide metabolic process	-3.66339	-1.69569	31522,32026,32672,32789,34064,35761,36540,37143,41149,41636,42796,43215,43420,43612,44154,318721	CG4020,v,CG4829,scu,LKRSDH,ACC,CG16935,Cth,BckdhA,CG32473,Gba1a,amon,wat,CG15533,Hmgs,Gba1b	16/178
13_Member	GO Biological Processes	GO:0006637	acyl-CoA metabolic process	-2.90291	-1.12613	31522,32026,32789,34064,35761,41149,43420,44154	CG4020,v,scu,LKRSDH,ACC,BckdhA,wat,Hmgs	8/66
13_Member	GO Biological Processes	GO:0006084	acetyl-CoA metabolic process	-2.45911	-0.785595	32026,34064,35761,44154	v,LKRSDH,ACC,Hmgs	4/20
14_Summary	KEGG Pathway	dme00260	Glycine, serine and threonine metabolism - Drosophila melanogaster (fruit fly)	-4.7466	-2.65395	34474,37143,40268,41117,41253,41561,46391	CG6415,Cth,Tdh,Srr,CG3999,Gnmt,CG11899	7/-
14_Member	KEGG Pathway	dme00260	Glycine, serine and threonine metabolism - Drosophila melanogaster (fruit fly)	-4.7466	-2.65395	34474,37143,40268,41117,41253,41561,46391	CG6415,Cth,Tdh,Srr,CG3999,Gnmt,CG11899	7/27
14_Member	GO Biological Processes	GO:0006544	glycine metabolic process	-2.77698	-1.03277	34474,40268,41253	CG6415,Tdh,CG3999	3/8
14_Member	GO Biological Processes	GO:0009070	serine family amino acid biosynthetic process	-2.33917	-0.711414	37143,40268,46391	Cth,Tdh,CG11899	3/11
15_Summary	WikiPathways	WP568	Fatty acid biosynthesis	-4.64256	-2.55591	33016,35761,36020,36536,36540,31289,44117	CG9577,ACC,PCB,Echs1,CG16935,CG3603,bgm	7/-
15_Member	WikiPathways	WP568	Fatty acid biosynthesis	-4.64256	-2.55591	33016,35761,36020,36536,36540	CG9577,ACC,PCB,Echs1,CG16935	5/12
15_Member	KEGG Pathway	dme00061	Fatty acid biosynthesis - Drosophila melanogaster (fruit fly)	-3.21213	-1.36368	31289,35761,36540,44117	CG3603,ACC,CG16935,bgm	4/13
16_Summary	Reactome Gene Sets	R-DME-211859	Biological oxidations	-4.04552	-1.98882	31352,32093,32672,34256,35507,36014,36752,39424,39771,41311,42773,318053	CG6414,Cyp4g15,CG4829,Aldh,Cndp2,Marc,Cyp4aa1,CG10638,CG5157,Fdh,CG10175,Gss2	12/-
16_Member	Reactome Gene Sets	R-DME-211859	Biological oxidations	-4.04552	-1.98882	31352,32093,32672,34256,35507,36014,36752,39424,39771,41311,42773,318053	CG6414,Cyp4g15,CG4829,Aldh,Cndp2,Marc,Cyp4aa1,CG10638,CG5157,Fdh,CG10175,Gss2	12/100
16_Member	Reactome Gene Sets	R-DME-211945	Phase I - Functionalization of compounds	-3.28193	-1.41114	31352,32093,34256,36014,36752,39771,41311,42773	CG6414,Cyp4g15,Aldh,Marc,Cyp4aa1,CG5157,Fdh,CG10175	8/58
17_Summary	GO Biological Processes	GO:0170041	non-proteinogenic amino acid metabolic process	-4.04117	-1.98882	32026,37143,40145,41117,41561,43092	v,Cth,Oat,Srr,Gnmt,Ssadh	6/-
17_Member	GO Biological Processes	GO:0170041	non-proteinogenic amino acid metabolic process	-4.04117	-1.98882	32026,37143,40145,41117,41561,43092	v,Cth,Oat,Srr,Gnmt,Ssadh	6/24
18_Summary	Reactome Gene Sets	R-DME-1614635	Sulfur amino acid metabolism	-3.94763	-1.91147	36955,37139,37143,41640,43713	Mtap,CG5493,Cth,Dic1,CG11334	5/-
18_Member	Reactome Gene Sets	R-DME-1614635	Sulfur amino acid metabolism	-3.94763	-1.91147	36955,37139,37143,41640,43713	Mtap,CG5493,Cth,Dic1,CG11334	5/16
18_Member	Reactome Gene Sets	R-DME-1614558	Degradation of cysteine and homocysteine	-2.6114	-0.896958	37139,37143,41640	CG5493,Cth,Dic1	3/9
19_Summary	GO Biological Processes	GO:0006066	alcohol metabolic process	-3.9203	-1.90482	31781,32789,33824,35671,39391,39424,39740,39812,40836,41033,41311,42526,2768892,31376,30995	Sptr,scu,Gpdh1,Inos,Miox,CG10638,CG17029,Pdh,Sodh1,CG8112,Fdh,Idi,CG42271,norpA,CG17896	15/-
19_Member	GO Biological Processes	GO:0006066	alcohol metabolic process	-3.9203	-1.90482	31781,32789,33824,35671,39391,39424,39740,39812,40836,41033,41311,42526	Sptr,scu,Gpdh1,Inos,Miox,CG10638,CG17029,Pdh,Sodh1,CG8112,Fdh,Idi	12/103
19_Member	Reactome Gene Sets	R-DME-1855183	Synthesis of IP2, IP, and Ins in the cytosol	-3.07718	-1.27022	35671,39391,39740,2768892	Inos,Miox,CG17029,CG42271	4/14
19_Member	GO Biological Processes	GO:0019751	polyol metabolic process	-2.77592	-1.03277	31781,35671,39391,39424,39740,40836	Sptr,Inos,Miox,CG10638,CG17029,Sodh1	6/40
19_Member	Reactome Gene Sets	R-DME-1483249	Inositol phosphate metabolism	-2.59612	-0.886694	31376,35671,39391,39740,2768892	norpA,Inos,Miox,CG17029,CG42271	5/30
19_Member	GO Biological Processes	GO:0006020	inositol metabolic process	-2.467	-0.791179	35671,39391,39740	Inos,Miox,CG17029	3/10
19_Member	KEGG Pathway	dme00562	Inositol phosphate metabolism - Drosophila melanogaster (fruit fly)	-2.41162	-0.746894	30995,31376,35671,39391,39740,2768892	CG17896,norpA,Inos,Miox,CG17029,CG42271	6/47
20_Summary	GO Biological Processes	GO:0051793	medium-chain fatty acid catabolic process	-3.8809	-1.88031	35930,36242,38864	Hydr1,Egm,Mcad	3/-
20_Member	GO Biological Processes	GO:0051793	medium-chain fatty acid catabolic process	-3.8809	-1.88031	35930,36242,38864	Hydr1,Egm,Mcad	3/4
20_Member	GO Biological Processes	GO:0051791	medium-chain fatty acid metabolic process	-3.49354	-1.56887	35930,36242,38864	Hydr1,Egm,Mcad	3/5
