# Supplementary material for: Genome-Wide Identification of Transcriptional Start Sites and Candidate Enhancers Regulating Worker Metamorphosis in Apis mellifera
Source: Insects. 2026 May 19;17(5):516. doi: 10.3390/insects17050516 (PMC13207783; doi:10.3390/insects17050516)
Supplement: Supplementary file 1 [file insects-17-00516-s001.zip › Supplementary_Table_S7.xlsx]

## Sheet: Enrichment
GroupID	Category	Term	Description	LogP	Log(q-value)	Genes	Symbols	InTerm_InList
1_Summary	GO Biological Processes	GO:0030239	myofibril assembly	-7.68127	-3.86781	31166,35007,36740,38988,39002,40849,43587,43814,44013,41955,38863,41853,43946,48632,31293,39936,37741,40834,43323,42934,39495,40848,41666,43015,34338,34572,38350,39550	Actn,Mhc,Zasp52,Zasp66,Prm,Mlp84B,Mlc2,bt,sls,Mhcl,Ank2,Tm2,wb,Act87E,N,Cad74A,Pde8,ftz,Mlc1,atl,CG17687,alphaTub84B,sqd,TTLL5,Pen,spz4,spz5,Nprl3	28/-
1_Member	GO Biological Processes	GO:0030239	myofibril assembly	-7.68127	-3.86781	31166,35007,36740,38988,39002,40849,43587,43814,44013	Actn,Mhc,Zasp52,Zasp66,Prm,Mlp84B,Mlc2,bt,sls	9/48
1_Member	GO Biological Processes	GO:0055002	striated muscle cell development	-7.51758	-3.86781	31166,35007,36740,38988,39002,40849,43587,43814,44013	Actn,Mhc,Zasp52,Zasp66,Prm,Mlp84B,Mlc2,bt,sls	9/50
1_Member	GO Biological Processes	GO:0055001	muscle cell development	-6.15599	-2.79778	31166,35007,36740,38988,39002,40849,43587,43814,44013	Actn,Mhc,Zasp52,Zasp66,Prm,Mlp84B,Mlc2,bt,sls	9/71
1_Member	GO Biological Processes	GO:0031032	actomyosin structure organization	-6.14652	-2.79778	31166,35007,36740,38988,39002,40849,41955,43587,43814,44013	Actn,Mhc,Zasp52,Zasp66,Prm,Mlp84B,Mhcl,Mlc2,bt,sls	10/92
1_Member	KEGG Pathway	dme04820	Cytoskeleton in muscle cells - Drosophila melanogaster (fruit fly)	-5.93376	-2.68193	35007,36740,38863,40849,41853,43946,44013,48632	Mhc,Zasp52,Ank2,Mlp84B,Tm2,wb,sls,Act87E	8/56
1_Member	GO Biological Processes	GO:0051146	striated muscle cell differentiation	-5.61941	-2.5137	31166,35007,36740,38988,39002,40849,43587,43814,44013	Actn,Mhc,Zasp52,Zasp66,Prm,Mlp84B,Mlc2,bt,sls	9/82
1_Member	GO Biological Processes	GO:0042692	muscle cell differentiation	-5.25467	-2.20696	31166,31293,35007,36740,38988,39002,40849,43587,43814,44013	Actn,N,Mhc,Zasp52,Zasp66,Prm,Mlp84B,Mlc2,bt,sls	10/115
1_Member	GO Biological Processes	GO:0010927	cellular component assembly involved in morphogenesis	-5.00873	-2.06483	31166,31293,35007,36740,38988,39002,39936,40849,43587,43814,44013	Actn,N,Mhc,Zasp52,Zasp66,Prm,Cad74A,Mlp84B,Mlc2,bt,sls	11/150
1_Member	GO Biological Processes	GO:0032989	cellular anatomical entity morphogenesis	-5.00873	-2.06483	31166,31293,35007,36740,38988,39002,39936,40849,43587,43814,44013	Actn,N,Mhc,Zasp52,Zasp66,Prm,Cad74A,Mlp84B,Mlc2,bt,sls	11/150
1_Member	GO Biological Processes	GO:0007498	mesoderm development	-4.97424	-2.06483	31293,37741,38988,39002,40834,43323,43814,43946,44013	N,Pde8,Zasp66,Prm,ftz,Mlc1,bt,wb,sls	9/98
1_Member	GO Biological Processes	GO:0097435	supramolecular fiber organization	-4.24556	-1.44089	31166,31293,35007,36740,38988,39002,40849,41853,42934,43587,43814,44013	Actn,N,Mhc,Zasp52,Zasp66,Prm,Mlp84B,Tm2,atl,Mlc2,bt,sls	12/214
1_Member	GO Biological Processes	GO:0045214	sarcomere organization	-3.77284	-1.05249	31166,35007,40849,43814,44013	Actn,Mhc,Mlp84B,bt,sls	5/37
1_Member	GO Biological Processes	GO:0061061	muscle structure development	-3.60303	-0.94866	31166,31293,35007,36740,38988,39002,40849,42934,43587,43814,44013	Actn,N,Mhc,Zasp52,Zasp66,Prm,Mlp84B,atl,Mlc2,bt,sls	11/214
1_Member	GO Biological Processes	GO:0030036	actin cytoskeleton organization	-3.27619	-0.687112	31166,31293,35007,36740,38988,39002,40849,41853,41955,43587,43814,44013	Actn,N,Mhc,Zasp52,Zasp66,Prm,Mlp84B,Tm2,Mhcl,Mlc2,bt,sls	12/272
1_Member	GO Biological Processes	GO:0030029	actin filament-based process	-3.05767	-0.538231	31166,31293,35007,36740,38988,39002,40849,41853,41955,43587,43814,44013	Actn,N,Mhc,Zasp52,Zasp66,Prm,Mlp84B,Tm2,Mhcl,Mlc2,bt,sls	12/288
1_Member	GO Biological Processes	GO:0007010	cytoskeleton organization	-2.7285	-0.288987	31166,31293,35007,36740,38863,38988,39002,39495,40848,40849,41666,41853,41955,42934,43015,43587,43814,44013,48632	Actn,N,Mhc,Zasp52,Ank2,Zasp66,Prm,CG17687,alphaTub84B,Mlp84B,sqd,Tm2,Mhcl,atl,TTLL5,Mlc2,bt,sls,Act87E	19/637
1_Member	GO Biological Processes	GO:0048646	anatomical structure formation involved in morphogenesis	-2.63252	-0.231214	31166,31293,34338,34572,35007,36740,38350,38988,39002,39550,39936,40849,41666,43587,43814,44013,48632	Actn,N,Pen,spz4,Mhc,Zasp52,spz5,Zasp66,Prm,Nprl3,Cad74A,Mlp84B,sqd,Mlc2,bt,sls,Act87E	17/552
1_Member	GO Biological Processes	GO:0140694	membraneless organelle assembly	-2.12211	0	31166,35007,36740,38988,39002,40849,43587,43814,44013	Actn,Mhc,Zasp52,Zasp66,Prm,Mlp84B,Mlc2,bt,sls	9/240
2_Summary	GO Biological Processes	GO:0042335	cuticle development	-5.76126	-2.5886	30980,33022,34811,34846,35190,36351,36354,36950,38370,38712,40875,44135,117369,246413,318102	y,obst-A,Vajk2,Cpr35B,Ddc,Cpr49Ae,Cpr49Ah,Vajk4,Cht7,Cpr65Az,Gld,ect,Desat1,Cpr49Aa,drd	15/-
2_Member	GO Biological Processes	GO:0042335	cuticle development	-5.76126	-2.5886	30980,33022,34811,34846,35190,36351,36354,36950,38370,38712,40875,44135,117369,246413,318102	y,obst-A,Vajk2,Cpr35B,Ddc,Cpr49Ae,Cpr49Ah,Vajk4,Cht7,Cpr65Az,Gld,ect,Desat1,Cpr49Aa,drd	15/240
2_Member	GO Biological Processes	GO:0040003	chitin-based cuticle development	-3.80277	-1.05608	33022,34811,34846,36351,36354,36950,38370,38712,40875,246413,318102	obst-A,Vajk2,Cpr35B,Cpr49Ae,Cpr49Ah,Vajk4,Cht7,Cpr65Az,Gld,Cpr49Aa,drd	11/203
3_Summary	GO Biological Processes	GO:0003012	muscle system process	-4.7186	-1.84698	34251,35007,41853,43323,43587,31352,42222,49297	Eaat1,Mhc,Tm2,Mlc1,Mlc2,CG6414,CG10864,SERCA	8/-
3_Member	GO Biological Processes	GO:0003012	muscle system process	-4.7186	-1.84698	34251,35007,41853,43323,43587	Eaat1,Mhc,Tm2,Mlc1,Mlc2	5/24
3_Member	GO Biological Processes	GO:0006936	muscle contraction	-3.97836	-1.20364	34251,35007,41853,43323	Eaat1,Mhc,Tm2,Mlc1	4/18
3_Member	Reactome Gene Sets	R-DME-397014	Muscle contraction	-2.15618	0	31352,41853,42222,43323,49297	CG6414,Tm2,CG10864,Mlc1,SERCA	5/84
4_Summary	Reactome Gene Sets	R-DME-382551	Transport of small molecules	-4.34251	-1.50565	31253,31352,31457,31928,34251,34476,34863,36055,36391,36456,37724,37737,38589,39410,39458,39996,42257,42710,47253,49297	Spg7,CG6414,NAAT1,CG1889,Eaat1,CG6431,CG15279,sut4,CG8785,AQP,bw,Eglp2,Rh50,Ncc69,nebu,Prestin,CG7720,Nha2,dmGlut,SERCA	20/-
4_Member	Reactome Gene Sets	R-DME-382551	Transport of small molecules	-4.34251	-1.50565	31253,31352,31457,31928,34251,34476,34863,36055,36391,36456,37724,37737,38589,39410,39458,39996,42257,42710,47253,49297	Spg7,CG6414,NAAT1,CG1889,Eaat1,CG6431,CG15279,sut4,CG8785,AQP,bw,Eglp2,Rh50,Ncc69,nebu,Prestin,CG7720,Nha2,dmGlut,SERCA	20/515
4_Member	GO Biological Processes	GO:0003333	amino acid transmembrane transport	-3.68712	-0.991591	31457,34251,34863,36391,39410,47253	NAAT1,Eaat1,CG15279,CG8785,Ncc69,dmGlut	6/60
4_Member	GO Biological Processes	GO:1902475	L-alpha-amino acid transmembrane transport	-3.27639	-0.687112	31457,34251,34863,36391,47253	NAAT1,Eaat1,CG15279,CG8785,dmGlut	5/47
4_Member	GO Biological Processes	GO:0006865	amino acid transport	-3.1592	-0.615253	31457,34251,34863,36391,39410,47253	NAAT1,Eaat1,CG15279,CG8785,Ncc69,dmGlut	6/75
4_Member	GO Biological Processes	GO:0015807	L-amino acid transport	-3.15108	-0.615253	31457,34251,34863,36391,47253	NAAT1,Eaat1,CG15279,CG8785,dmGlut	5/50
4_Member	Reactome Gene Sets	R-DME-352230	Amino acid transport across the plasma membrane	-2.87509	-0.401406	31457,34251,34863,36391	NAAT1,Eaat1,CG15279,CG8785	4/34
4_Member	Reactome Gene Sets	R-DME-9958863	SLC-mediated transport of amino acids	-2.87509	-0.401406	31457,34251,34863,36391	NAAT1,Eaat1,CG15279,CG8785	4/34
4_Member	Reactome Gene Sets	R-DME-425407	SLC-mediated transmembrane transport	-2.80826	-0.348819	31457,34251,34863,36055,36391,39410,39458,39996,42257,47253	NAAT1,Eaat1,CG15279,sut4,CG8785,Ncc69,nebu,Prestin,CG7720,dmGlut	10/227
4_Member	Reactome Gene Sets	R-DME-9958790	SLC-mediated transport of inorganic anions	-2.69248	-0.273152	39410,39996,42257,47253	Ncc69,Prestin,CG7720,dmGlut	4/38
4_Member	GO Biological Processes	GO:1905039	carboxylic acid transmembrane transport	-2.33967	0	31457,34251,34863,36391,47253	NAAT1,Eaat1,CG15279,CG8785,dmGlut	5/76
4_Member	GO Biological Processes	GO:0006835	dicarboxylic acid transport	-2.28191	0	34251,39996,47253	Eaat1,Prestin,dmGlut	3/25
4_Member	GO Biological Processes	GO:0015849	organic acid transport	-2.21663	0	31457,34251,34863,36391,39996,47253	NAAT1,Eaat1,CG15279,CG8785,Prestin,dmGlut	6/115
4_Member	GO Biological Processes	GO:0046942	carboxylic acid transport	-2.21663	0	31457,34251,34863,36391,39996,47253	NAAT1,Eaat1,CG15279,CG8785,Prestin,dmGlut	6/115
4_Member	GO Biological Processes	GO:0015804	neutral amino acid transport	-2.09897	0	31457,34251,34863	NAAT1,Eaat1,CG15279	3/29
4_Member	GO Biological Processes	GO:0015711	organic anion transport	-2.06568	0	31457,34251,34863,36391,39458,39996,47253	NAAT1,Eaat1,CG15279,CG8785,nebu,Prestin,dmGlut	7/162
5_Summary	KEGG Pathway	dme04814	Motor proteins - Drosophila melanogaster (fruit fly)	-3.59843	-0.94866	32785,35007,36714,40848,41853,41955,43820,48632	Dhc16F,Mhc,CG12964,alphaTub84B,Tm2,Mhcl,Kif3C,Act87E	8/-
5_Member	KEGG Pathway	dme04814	Motor proteins - Drosophila melanogaster (fruit fly)	-3.59843	-0.94866	32785,35007,36714,40848,41853,41955,43820,48632	Dhc16F,Mhc,CG12964,alphaTub84B,Tm2,Mhcl,Kif3C,Act87E	8/116
6_Summary	GO Biological Processes	GO:0003008	system process	-3.42082	-0.792238	31293,32574,33040,34251,35007,35190,37266,37724,37737,38589,38863,39410,40136,40737,41119,41636,41853,42710,43323,43587,49297,318102	N,Tob,Obp19d,Eaat1,Mhc,Ddc,Obp56d,bw,Eglp2,Rh50,Ank2,Ncc69,lush,Obp83a,Or85f,CG32473,Tm2,Nha2,Mlc1,Mlc2,SERCA,drd	22/-
6_Member	GO Biological Processes	GO:0003008	system process	-3.42082	-0.792238	31293,32574,33040,34251,35007,35190,37266,37724,37737,38589,38863,39410,40136,40737,41119,41636,41853,42710,43323,43587,49297,318102	N,Tob,Obp19d,Eaat1,Mhc,Ddc,Obp56d,bw,Eglp2,Rh50,Ank2,Ncc69,lush,Obp83a,Or85f,CG32473,Tm2,Nha2,Mlc1,Mlc2,SERCA,drd	22/697
7_Summary	GO Biological Processes	GO:0030001	metal ion transport	-3.23385	-0.663262	31457,32606,34863,38037,39410,39996,41368,42222,42257,42710,47253,49297	NAAT1,CG4239,CG15279,pyx,Ncc69,Prestin,bumpel,CG10864,CG7720,Nha2,dmGlut,SERCA	12/-
7_Member	GO Biological Processes	GO:0030001	metal ion transport	-3.23385	-0.663262	31457,32606,34863,38037,39410,39996,41368,42222,42257,42710,47253,49297	NAAT1,CG4239,CG15279,pyx,Ncc69,Prestin,bumpel,CG10864,CG7720,Nha2,dmGlut,SERCA	12/275
7_Member	GO Biological Processes	GO:0006813	potassium ion transport	-2.92501	-0.421362	32606,38037,39410,42222,42710	CG4239,pyx,Ncc69,CG10864,Nha2	5/56
7_Member	GO Biological Processes	GO:0006814	sodium ion transport	-2.72128	-0.288987	31457,34863,39410,41368,42257,42710,47253	NAAT1,CG15279,Ncc69,bumpel,CG7720,Nha2,dmGlut	7/123
7_Member	GO Biological Processes	GO:0035725	sodium ion transmembrane transport	-2.62571	-0.231214	31457,34863,39410,41368,42710,47253	NAAT1,CG15279,Ncc69,bumpel,Nha2,dmGlut	6/95
7_Member	GO Biological Processes	GO:0071805	potassium ion transmembrane transport	-2.10917	0	32606,39410,42222,42710	CG4239,Ncc69,CG10864,Nha2	4/55
7_Member	GO Biological Processes	GO:0098655	monoatomic cation transmembrane transport	-2.00823	0	31457,32606,34863,38037,39410,39996,41368,42222,42710,47253,49297	NAAT1,CG4239,CG15279,pyx,Ncc69,Prestin,bumpel,CG10864,Nha2,dmGlut,SERCA	11/341
8_Summary	GO Biological Processes	GO:0007424	open tracheal system development	-2.36999	0	31293,31935,33022,33473,35007,36609,36854,38370,39841,44433,35190,40875	N,Cht6,obst-A,Syt1,Mhc,L,Cdk4,Cht7,Mipp1,Hs2st,Ddc,Gld	12/-
8_Member	GO Biological Processes	GO:0007424	open tracheal system development	-2.36999	0	31293,31935,33022,33473,35007,36609,36854,38370,39841,44433	N,Cht6,obst-A,Syt1,Mhc,L,Cdk4,Cht7,Mipp1,Hs2st	10/261
8_Member	GO Biological Processes	GO:0060541	respiratory system development	-2.26759	0	31293,31935,33022,33473,35007,36609,36854,38370,39841,44433	N,Cht6,obst-A,Syt1,Mhc,L,Cdk4,Cht7,Mipp1,Hs2st	10/270
8_Member	GO Biological Processes	GO:0007591	molting cycle, chitin-based cuticle	-2.11369	0	31935,33022,35190,38370,40875	Cht6,obst-A,Ddc,Cht7,Gld	5/86
8_Member	GO Biological Processes	GO:0042303	molting cycle	-2.11369	0	31935,33022,35190,38370,40875	Cht6,obst-A,Ddc,Cht7,Gld	5/86
9_Summary	GO Biological Processes	GO:0009629	response to gravity	-2.28191	0	34338,38037,43240	Pen,pyx,CG6330	3/-
9_Member	GO Biological Processes	GO:0009629	response to gravity	-2.28191	0	34338,38037,43240	Pen,pyx,CG6330	3/25
9_Member	GO Biological Processes	GO:0042332	gravitaxis	-2.28191	0	34338,38037,43240	Pen,pyx,CG6330	3/25
10_Summary	GO Biological Processes	GO:0007610	behavior	-2.27876	0	30980,31293,32574,33473,33824,34251,35190,37197,37266,37458,38863,40136,40875,41949,42962,45556,49297,117369,246620	y,N,Tob,Syt1,Gpdh1,Eaat1,Ddc,CG15117,Obp56d,CG10433,Ank2,lush,Gld,Jhbp5,Esp,Cyp6a17,SERCA,Desat1,Tdc2	19/-
10_Member	GO Biological Processes	GO:0007610	behavior	-2.27876	0	30980,31293,32574,33473,33824,34251,35190,37197,37266,37458,38863,40136,40875,41949,42962,45556,49297,117369,246620	y,N,Tob,Syt1,Gpdh1,Eaat1,Ddc,CG15117,Obp56d,CG10433,Ank2,lush,Gld,Jhbp5,Esp,Cyp6a17,SERCA,Desat1,Tdc2	19/700
11_Summary	GO Biological Processes	GO:0044550	secondary metabolite biosynthetic process	-2.14187	0	30980,43697,117369	y,qless,Desat1	3/-
11_Member	GO Biological Processes	GO:0044550	secondary metabolite biosynthetic process	-2.14187	0	30980,43697,117369	y,qless,Desat1	3/28
12_Summary	GO Biological Processes	GO:0120009	intermembrane lipid transfer	-2.09897	0	35226,35969,38074	CG10026,prel,CG13893	3/-
12_Member	GO Biological Processes	GO:0120009	intermembrane lipid transfer	-2.09897	0	35226,35969,38074	CG10026,prel,CG13893	3/29
13_Summary	Reactome Gene Sets	R-DME-1483249	Inositol phosphate metabolism	-2.05772	0	39740,39841,40346	CG17029,Mipp1,CG9391	3/-
13_Member	Reactome Gene Sets	R-DME-1483249	Inositol phosphate metabolism	-2.05772	0	39740,39841,40346	CG17029,Mipp1,CG9391	3/30
