# Supplementary material for: Genome-Wide Identification of Transcriptional Start Sites and Candidate Enhancers Regulating Worker Metamorphosis in Apis mellifera
Source: Insects. 2026 May 19;17(5):516. doi: 10.3390/insects17050516 (PMC13207783; doi:10.3390/insects17050516)
Supplement: Supplementary file 1 [file insects-17-00516-s001.zip › Supplementary_Table_S8.txt]

Tag cluster	start	end	Enhancers	start	end	orientation	distance	estimate	p.value	geneID	clusterType
NC_037638.1	451688	451749	NC_037638.1	455168	455623	downstream	3418	0.233115674	0.277670784	LOC410771	TSS
NC_037638.1	457327	457390	NC_037638.1	455168	455623	upstream	1703	0.542837687	0.011827762	LOC410771	TSS
NC_037638.1	858786	858815	NC_037638.1	854765	855167	upstream	3618	0.17305064	0.424994856	NA	TSS
NC_037638.1	859040	859097	NC_037638.1	854765	855167	upstream	3872	0.232139269	0.281265883	NA	TSS
NC_037638.1	1025754	1025857	NC_037638.1	1021229	1021669	upstream	4084	0.205777361	0.334016839	LOC107966044	TSS
NC_037638.1	1030557	1030622	NC_037638.1	1021229	1021669	upstream	8887	0.121716124	0.569339059	LOC410766	TSS
NC_037638.1	1031104	1031169	NC_037638.1	1021229	1021669	upstream	9434	0.250489716	0.249897422	LOC410766	TSS
NC_037638.1	1154346	1154445	NC_037638.1	1146802	1147354	upstream	6991	0.384371107	0.065492648	LOC408626	TSS
NC_037638.1	1491946	1492034	NC_037638.1	1489889	1490297	upstream	1648	0.714440508	0.00064258	LOC100576700	TSS
NC_037638.1	1492110	1492184	NC_037638.1	1489889	1490297	upstream	1812	0.688247202	0.001631326	LOC100576700	TSS
NC_037638.1	1579055	1579152	NC_037638.1	1578626	1579027	upstream	27	0.656856662	0.00356919	LOC100576700	TSS
NC_037638.1	1849163	1849240	NC_037638.1	1848657	1849098	upstream	64	0.557313489	0.014834184	NA	TSS
NC_037638.1	1851280	1851333	NC_037638.1	1848657	1849098	upstream	2181	0.886942313	0.000149264	LOC100578066	TSS
NC_037638.1	1851428	1851445	NC_037638.1	1848657	1849098	upstream	2329	0.648599857	0.003712365	LOC100578066	TSS
NC_037638.1	1851469	1851540	NC_037638.1	1848657	1849098	upstream	2370	0.696033962	0.002233741	LOC100578066	TSS
NC_037638.1	1851708	1851820	NC_037638.1	1848657	1849098	upstream	2609	0.607199866	0.006599376	LOC100578066	TSS
NC_037638.1	1864950	1865075	NC_037638.1	1872566	1873072	downstream	7490	0.282431134	0.178822128	LOC100578066	TSS
NC_037638.1	1876436	1876725	NC_037638.1	1870183	1870601	upstream	5834	0.497373629	0.015119933	LOC100578066	TSS
NC_037638.1	1876436	1876725	NC_037638.1	1879288	1879688	downstream	2562	0.657673687	0.002677701	LOC100578066	TSS
NC_037638.1	1876771	1876875	NC_037638.1	1870183	1870601	upstream	6169	0.556962044	0.006738906	LOC100578066	TSS
NC_037638.1	1876771	1876875	NC_037638.1	1879288	1879688	downstream	2412	0.769287514	0.000470328	LOC100578066	TSS
NC_037638.1	1879950	1880102	NC_037638.1	1870183	1870601	upstream	9348	0.685815066	0.000892042	LOC100578066	TSS
NC_037638.1	1879950	1880102	NC_037638.1	1879288	1879688	upstream	261	0.678594106	0.002129733	LOC100578066	TSS
NC_037638.1	1879950	1880102	NC_037638.1	1888107	1888530	downstream	8004	0.674384815	0.001086334	LOC100578066	TSS
NC_037638.1	3231591	3231856	NC_037638.1	3240514	3241018	downstream	8657	0.120797208	0.58130469	LOC727399	TSS
NC_037638.1	4375808	4375914	NC_037638.1	4378951	4379418	downstream	3036	0.300705607	0.165386024	LOC724233	TSS
NC_037638.1	4377914	4378121	NC_037638.1	4378951	4379418	downstream	829	0.501176011	0.020779262	LOC408619	TSS
NC_037638.1	4383580	4383737	NC_037638.1	4391020	4391424	downstream	7282	0.056179775	0.783038366	LOC408619	TSS
NC_037638.1	4399520	4399635	NC_037638.1	4390427	4390871	upstream	8648	0.528223277	0.009564359	LOC102653658	TSS
NC_037638.1	4399520	4399635	NC_037638.1	4391020	4391424	upstream	8095	0.566701649	0.005104014	LOC102653658	TSS
NC_037638.1	5774314	5774376	NC_037638.1	5767334	5767760	upstream	6553	0.098833242	0.6445347	Rnft2	TSS
NC_037638.1	6325891	6325909	NC_037638.1	6332470	6332941	downstream	6560	0.205267707	0.362505825	LOC414021	TSS
NC_037638.1	6326037	6326060	NC_037638.1	6332470	6332941	downstream	6409	0.43306557	0.052634013	LOC414021	TSS
NC_037638.1	6326378	6326399	NC_037638.1	6332470	6332941	downstream	6070	0.178906612	0.429441459	LOC414021	TSS
NC_037638.1	6328523	6328761	NC_037638.1	6332470	6332941	downstream	3708	0.405998971	0.069248955	LOC414021	TSS
NC_037638.1	6343531	6343580	NC_037638.1	6352913	6353315	downstream	9332	0.337232101	0.106756502	LOC414021	TSS
NC_037638.1	6386690	6386795	NC_037638.1	6387478	6387973	downstream	682	0.195518575	0.345742922	LOC414022	TSS
NC_037638.1	6386690	6386795	NC_037638.1	6395336	6395738	downstream	8540	0.357547479	0.078457515	LOC414022	TSS
NC_037638.1	6398179	6398417	NC_037638.1	6398621	6399123	downstream	203	0.604395604	0.001957077	LOC414022	TSS
NC_037638.1	6742838	6742847	NC_037638.1	6744911	6745477	downstream	2063	0.25425669	0.265160117	LOC100577254	TSS
NC_037638.1	6743081	6743164	NC_037638.1	6744911	6745477	downstream	1746	0.6094494	0.006803082	LOC100577254	TSS
NC_037638.1	6799299	6799317	NC_037638.1	6800980	6801541	downstream	1662	0.509444696	0.029548744	NA	TSS
NC_037638.1	6877329	6877347	NC_037638.1	6875103	6875581	upstream	1747	0.583558515	0.010275495	LOC726243	TSS
NC_037638.1	9188648	9188788	NC_037638.1	9181475	9181981	upstream	6666	0.287660523	0.164214143	LOC413357	TSS
NC_037638.1	12413669	12413777	NC_037638.1	12423148	12423702	downstream	9370	0.170498585	0.407337496	LOC409259	TSS
NC_037638.1	12416482	12416740	NC_037638.1	12423148	12423702	downstream	6407	0.61041309	0.002895443	LOC552166	TSS
NC_037638.1	16013464	16013493	NC_037638.1	16014950	16015415	downstream	1456	0.447167066	0.045154395	LOC408586	TSS
NC_037638.1	16014493	16014554	NC_037638.1	16014950	16015415	downstream	395	0.442807443	0.050376224	LOC408586	TSS
NC_037638.1	16791690	16791716	NC_037638.1	16790165	16790698	upstream	991	0.160256616	0.471926928	LOC551558	TSS
NC_037638.1	18353189	18353438	NC_037638.1	18355227	18355678	downstream	1788	0.466935058	0.032566791	LOC551356	TSS
NC_037638.1	18355733	18355744	NC_037638.1	18355227	18355678	upstream	54	0.526160177	0.017430771	LOC551356	TSS
NC_037638.1	18356320	18356440	NC_037638.1	18355227	18355678	upstream	641	0.446630622	0.042663961	LOC551356	TSS
NC_037638.1	18356478	18356639	NC_037638.1	18355227	18355678	upstream	799	0.214537729	0.326079557	LOC551356	TSS
NC_037638.1	18356661	18356758	NC_037638.1	18355227	18355678	upstream	982	0.165891374	0.451521974	LOC551356	TSS
NC_037638.1	18356812	18356861	NC_037638.1	18355227	18355678	upstream	1133	0.232320928	0.295455433	LOC551356	TSS
NC_037638.1	18357333	18357448	NC_037638.1	18355227	18355678	upstream	1654	0.115498576	0.601747812	LOC551356	TSS
NC_037638.1	18361954	18362191	NC_037638.1	18355227	18355678	upstream	6275	0.333662552	0.131636823	LOC551356	TSS
NC_037638.1	18363407	18364131	NC_037638.1	18355227	18355678	upstream	7728	0.466935058	0.032566791	LOC551356	TSS
NC_037638.1	18364155	18364604	NC_037638.1	18355227	18355678	upstream	8476	0.380693494	0.082703521	LOC551356	TSS
NC_037638.1	18364625	18365085	NC_037638.1	18355227	18355678	upstream	8946	0.342624144	0.118361157	LOC551356	TSS
NC_037638.1	18365110	18365233	NC_037638.1	18355227	18355678	upstream	9431	0.431452626	0.049232581	LOC551356	TSS
NC_037638.1	18365308	18365365	NC_037638.1	18355227	18355678	upstream	9629	0.370065372	0.0930543	LOC551356	TSS
NC_037638.1	18365473	18365530	NC_037638.1	18355227	18355678	upstream	9794	0.329934361	0.132620217	LOC551356	TSS
NC_037638.1	18365575	18365638	NC_037638.1	18355227	18355678	upstream	9896	0.283947801	0.200994256	LOC551356	TSS
NC_037638.1	18365671	18365895	NC_037638.1	18355227	18355678	upstream	9992	0.253795663	0.247351211	LOC551356	TSS
NC_037638.1	23198516	23198576	NC_037638.1	23199104	23199515	downstream	527	0.229695748	0.293941941	LOC410791	TSS
NC_037638.1	23221710	23221760	NC_037638.1	23216711	23217197	upstream	4512	0.612372436	0.005674332	LOC113218960	TSS
NC_037638.1	23224139	23224326	NC_037638.1	23216711	23217197	upstream	6941	0.487198766	0.027100105	LOC725273	TSS
NC_037638.1	24545959	24546144	NC_037638.1	24552220	24552720	downstream	6075	0.279175229	0.20117816	LOC551208	TSS
NC_037638.1	25243059	25243147	NC_037638.1	25241063	25241514	upstream	1544	0.614137776	0.005583147	LOC413551	TSS
NC_037638.1	25246196	25246387	NC_037638.1	25241063	25241514	upstream	4681	0.095532543	0.666401144	LOC413551	TSS
NC_037638.1	25873890	25873964	NC_037638.1	25873412	25873813	upstream	76	0.608605318	0.009300327	LOC412354	TSS
NC_037638.1	25936035	25936245	NC_037638.1	25945489	25945894	downstream	9243	0.541493049	0.014219168	LOC409311	TSS
NC_037638.1	25944324	25944334	NC_037638.1	25945489	25945894	downstream	1154	0.356592983	0.106414697	LOC410756	TSS
NC_037638.1	25944628	25944712	NC_037638.1	25945489	25945894	downstream	776	0.480769848	0.030924563	LOC410756	TSS
NC_037638.1	25947754	25947758	NC_037638.1	25945489	25945894	upstream	1859	0.800132264	0.00059714	LOC410756	TSS
NC_037638.1	203101	203219	NC_037638.1	204639	205039	upstream	1419	0.154841932	0.480007942	LOC726544	TSS
NC_037638.1	205275	205283	NC_037638.1	204639	205039	downstream	235	0.316723033	0.155685793	LOC726544	TSS
NC_037638.1	823172	823227	NC_037638.1	828303	828791	upstream	5075	0.025058801	0.907970698	Emc	TSS
NC_037638.1	1025670	1025692	NC_037638.1	1021229	1021669	downstream	4000	0.340805147	0.111099527	LOC100578031	TSS
NC_037638.1	1491828	1491888	NC_037638.1	1489889	1490297	downstream	1530	0.329777118	0.11669495	NA	TSS
NC_037638.1	1841037	1841305	NC_037638.1	1848657	1849098	upstream	7351	0.504957727	0.022688976	LOC409930	TSS
NC_037638.1	1849701	1849808	NC_037638.1	1848657	1849098	downstream	602	0.699878924	0.001662656	LOC409931	TSS
NC_037638.1	1850383	1850433	NC_037638.1	1848657	1849098	downstream	1284	0.641432788	0.003797896	LOC409931	TSS
NC_037638.1	1878027	1878078	NC_037638.1	1870183	1870601	downstream	7425	0.528427744	0.015135431	LOC107964442	TSS
NC_037638.1	1878027	1878078	NC_037638.1	1879288	1879688	upstream	1209	0.841683381	0.000309826	LOC107964442	TSS
NC_037638.1	1878200	1878271	NC_037638.1	1870183	1870601	downstream	7598	0.540265576	0.009078106	LOC107964442	TSS
NC_037638.1	1878200	1878271	NC_037638.1	1879288	1879688	upstream	1016	0.477707204	0.031154942	LOC107964442	TSS
NC_037638.1	1878200	1878271	NC_037638.1	1888107	1888530	upstream	9835	0.689700735	0.000866079	LOC107964442	TSS
NC_037638.1	4375037	4375060	NC_037638.1	4378951	4379418	upstream	3890	0.254823596	0.245357208	LOC408618	TSS
NC_037638.1	4383444	4383592	NC_037638.1	4378951	4379418	downstream	4025	0.08819171	0.685392349	LOC408619	TSS
NC_037638.1	4455360	4455408	NC_037638.1	4456739	4457303	upstream	1330	0.144337567	0.515765735	LOC724535	TSS
NC_037638.1	5009783	5010016	NC_037638.1	5006052	5006532	downstream	3250	0.228172504	0.307050282	LOC408616	TSS
NC_037638.1	5010686	5010794	NC_037638.1	5006052	5006532	downstream	4153	0.339297053	0.132130668	LOC408616	TSS
NC_037638.1	5010816	5011060	NC_037638.1	5006052	5006532	downstream	4283	0.416079271	0.062517229	LOC408616	TSS
NC_037638.1	5381925	5381995	NC_037638.1	5382071	5382485	upstream	75	0.223668764	0.287141565	LOC724192	TSS
NC_037638.1	5948415	5948434	NC_037638.1	5938657	5939109	downstream	9305	0.281832272	0.188945018	NA	TSS
NC_037638.1	6323765	6323784	NC_037638.1	6332470	6332941	upstream	8685	0.595465158	0.007707344	LOC113219329	TSS
NC_037638.1	6407449	6407542	NC_037638.1	6398621	6399123	downstream	8325	0.441995696	0.028301298	LOC725040	TSS
NC_037638.1	6799564	6799627	NC_037638.1	6800980	6801541	upstream	1352	0.410127112	0.08201327	LOC725775	TSS
NC_037638.1	6800056	6800288	NC_037638.1	6800980	6801541	upstream	691	0.42307269	0.059998599	LOC725775	TSS
NC_037638.1	6800353	6800414	NC_037638.1	6800980	6801541	upstream	565	0.656012668	0.004125976	LOC725775	TSS
NC_037638.1	6833702	6833828	NC_037638.1	6826792	6827203	downstream	6498	0.399501733	0.081315485	LOC725775	TSS
NC_037638.1	6873479	6873651	NC_037638.1	6875103	6875581	upstream	1451	0.196057233	0.360778469	LOC410744	TSS
NC_037638.1	6885260	6885379	NC_037638.1	6875103	6875581	downstream	9678	0.40293326	0.076386185	LOC410745	TSS
NC_037638.1	8809590	8809607	NC_037638.1	8801503	8801995	downstream	7594	0.375239387	0.093433906	LOC410732	TSS
NC_037638.1	8809590	8809607	NC_037638.1	8812526	8813089	upstream	2918	0.768851744	0.000385197	LOC410732	TSS
NC_037638.1	9179440	9179529	NC_037638.1	9181475	9181981	upstream	1945	0.05883982	0.779637025	LOC551581	TSS
NC_037638.1	9185266	9185416	NC_037638.1	9181475	9181981	downstream	3284	0.509087432	0.01421873	LOC551581	TSS
NC_037638.1	9186370	9186489	NC_037638.1	9181475	9181981	downstream	4388	0.347105067	0.094601949	LOC551581	TSS
NC_037638.1	9187240	9187441	NC_037638.1	9181475	9181981	downstream	5258	0.103557788	0.616530611	LOC551581	TSS
NC_037638.1	14908071	14908094	NC_037638.1	14908375	14908886	upstream	280	0.333925421	0.11595452	LOC552243	TSS
NC_037638.1	16784573	16784610	NC_037638.1	16790165	16790698	upstream	5554	0.146901898	0.509637827	NA	TSS
NC_037638.1	16789797	16789934	NC_037638.1	16790165	16790698	upstream	230	0.216117573	0.335768376	LOC551558	TSS
NC_037638.1	16790135	16790161	NC_037638.1	16790165	16790698	upstream	3	0.026560636	0.904687235	LOC551558	TSS
NC_037638.1	16791494	16791813	NC_037638.1	16790165	16790698	downstream	795	0.224521508	0.309367747	LOC551558	TSS
NC_037638.1	16794932	16794971	NC_037638.1	16790165	16790698	downstream	4233	0.389481099	0.081428263	LOC551558	TSS
NC_037638.1	20122526	20122663	NC_037638.1	20131538	20132098	upstream	8874	0.74246212	0.000415019	LOC100577704	TSS
NC_037638.1	20123619	20123809	NC_037638.1	20131538	20132098	upstream	7728	0.867293377	3.45732255783648e-05	LOC100577704	TSS
NC_037638.1	23211542	23211685	NC_037638.1	23216711	23217197	upstream	5025	0.476289672	0.031448061	LOC551792	TSS
NC_037638.1	24543891	24543957	NC_037638.1	24552220	24552720	upstream	8262	0.108355733	0.634328739	LOC725724	TSS
NC_037638.1	24545943	24546067	NC_037638.1	24552220	24552720	upstream	6152	0.214537729	0.32391722	LOC551208	TSS
NC_037638.1	24978395	24978523	NC_037638.1	24988521	24989062	upstream	9997	0.115044748	0.600845103	LOC102653614	TSS
NC_037638.1	24992649	24992708	NC_037638.1	24988521	24989062	downstream	3586	0.282795973	0.200363748	LOC102653614	TSS
NC_037638.1	25615112	25615134	NC_037638.1	25614374	25614846	downstream	265	0.247676643	0.236723571	NA	TSS
NC_037638.1	27544509	27544665	NC_037638.1	27548299	27548749	upstream	3633	0.217716239	0.320636566	LOC725081	TSS
NC_037639.1	155164	155519	NC_037639.1	152168	152575	upstream	2588	0.123626724	0.54421622	LOC727393	TSS
NC_037639.1	2275960	2276040	NC_037639.1	2272721	2273135	upstream	2824	0.345022302	0.106961673	LOC725850	TSS
NC_037639.1	2920835	2920963	NC_037639.1	2914897	2915423	upstream	5411	0.243097633	0.227741761	CPR17	TSS
NC_037639.1	5721376	5721459	NC_037639.1	5714560	5715022	upstream	6353	0.294627825	0.161234935	LOC410895	TSS
NC_037639.1	6310880	6310961	NC_037639.1	6317167	6317577	downstream	6205	0.187522892	0.371591105	LOC410127	TSS
NC_037639.1	6311103	6311164	NC_037639.1	6317167	6317577	downstream	6002	0.247487373	0.24026464	LOC410127	TSS
NC_037639.1	6323431	6323461	NC_037639.1	6317167	6317577	upstream	5853	0.154944947	0.494308062	LOC410127	TSS
NC_037639.1	9048761	9048833	NC_037639.1	9053147	9053570	downstream	4313	0.114302511	0.580133111	LOC725089	TSS
NC_037639.1	9053799	9053806	NC_037639.1	9053147	9053570	upstream	228	0.171453766	0.406660101	NA	TSS
NC_037639.1	11236587	11236742	NC_037639.1	11241149	11241688	downstream	4406	0.377068821	0.087297099	LOC410867	TSS
NC_037639.1	11236587	11236742	NC_037639.1	11243518	11243947	downstream	6775	0.083624201	0.692042003	LOC410867	TSS
NC_037639.1	11566505	11566607	NC_037639.1	11557100	11557588	upstream	8916	0.321287732	0.14163375	LOC410864	TSS
NC_037639.1	11844924	11845076	NC_037639.1	11854215	11854719	downstream	9138	0.089647863	0.679110178	LOC410854	TSS
NC_037639.1	12230208	12230221	NC_037639.1	12232541	12233081	downstream	2319	0.08819171	0.684725343	LOC408685	TSS
NC_037639.1	12230259	12230376	NC_037639.1	12232541	12233081	downstream	2164	0.501176011	0.020496227	LOC408685	TSS
NC_037639.1	12230901	12231149	NC_037639.1	12232541	12233081	downstream	1391	0.701646415	0.001178667	LOC408685	TSS
NC_037639.1	12590487	12590552	NC_037639.1	12589906	12590364	upstream	122	0.397830921	0.057449522	LOC552101	TSS
NC_037639.1	12593224	12593269	NC_037639.1	12589906	12590364	upstream	2859	0.439666419	0.034228612	LOC552101	TSS
NC_037639.1	13101711	13101814	NC_037639.1	13094978	13095384	upstream	6326	0.239850806	0.280815675	LOC725294	TSS
NC_037639.1	13101711	13101814	NC_037639.1	13095573	13096001	upstream	5709	0.381583622	0.074381299	LOC725294	TSS
NC_037639.1	13438408	13438530	NC_037639.1	13439001	13439547	downstream	470	0.419313935	0.056121214	LOC551167	TSS
NC_037639.1	13439818	13439858	NC_037639.1	13439001	13439547	upstream	270	0.569748861	0.010077937	LOC551167	TSS
NC_037639.1	14169540	14169626	NC_037639.1	14171632	14172039	downstream	2005	0.507092553	0.021480641	LOC100576949	TSS
NC_037639.1	14169910	14169992	NC_037639.1	14171632	14172039	downstream	1639	0.429078314	0.0516944	LOC100576949	TSS
NC_037639.1	14170045	14170090	NC_037639.1	14171632	14172039	downstream	1541	0.489219444	0.028547486	LOC100576949	TSS
NC_037639.1	14170440	14170530	NC_037639.1	14171632	14172039	downstream	1101	0.351064075	0.111404531	LOC100576949	TSS
NC_037639.1	14170604	14170839	NC_037639.1	14171632	14172039	downstream	792	0.481087807	0.02914581	LOC100576949	TSS
NC_037639.1	14250439	14250495	NC_037639.1	14255979	14256499	downstream	5483	0.040715646	0.853785109	NA	TSS
NC_037639.1	14255037	14255184	NC_037639.1	14255979	14256499	downstream	794	0.19000635	0.389775233	NA	TSS
NC_037639.1	14258654	14258812	NC_037639.1	14255979	14256499	upstream	2154	0.583590932	0.008253846	LOC408664	TSS
NC_037639.1	14543269	14543331	NC_037639.1	14544257	14544784	downstream	925	0.798021229	0.000120896	InR-2	TSS
NC_037639.1	14543269	14543331	NC_037639.1	14549398	14549880	downstream	6066	0.569748861	0.010257587	InR-2	TSS
NC_037639.1	14543412	14543513	NC_037639.1	14544257	14544784	downstream	743	0.41175811	0.045500264	InR-2	TSS
NC_037639.1	14543412	14543513	NC_037639.1	14549398	14549880	downstream	5884	0.340692572	0.121555507	InR-2	TSS
NC_037639.1	14607025	14607118	NC_037639.1	14607628	14608130	downstream	509	0.395332969	0.064968984	LOC725893	TSS
NC_037639.1	14607208	14607278	NC_037639.1	14607628	14608130	downstream	349	0.543582832	0.011163994	LOC725893	TSS
NC_037639.1	14633535	14633555	NC_037639.1	14629318	14629726	upstream	3808	0.360063377	0.089576026	LOC725893	TSS
NC_037639.1	14635598	14635629	NC_037639.1	14629318	14629726	upstream	5871	0.494874663	0.020163232	LOC725893	TSS
NC_037639.1	14635725	14635739	NC_037639.1	14629318	14629726	upstream	5998	0.376317804	0.078255301	LOC725893	TSS
NC_037639.1	14725097	14725269	NC_037639.1	14731701	14732135	downstream	6431	0.51403868	0.011417221	LOC410838	TSS
NC_037639.1	14725097	14725269	NC_037639.1	14733204	14733745	downstream	7934	0.012619866	0.953934122	LOC410838	TSS
NC_037639.1	14725359	14725469	NC_037639.1	14731701	14732135	downstream	6231	0.112996154	0.581262164	LOC410838	TSS
NC_037639.1	14725359	14725469	NC_037639.1	14733204	14733745	downstream	7734	0.063804375	0.772145783	LOC410838	TSS
NC_037639.1	14725574	14725664	NC_037639.1	14731701	14732135	downstream	6036	0.662963198	0.001156804	LOC410838	TSS
NC_037639.1	14725574	14725664	NC_037639.1	14733204	14733745	downstream	7539	0.076138699	0.728559685	LOC410838	TSS
NC_037639.1	14835618	14835654	NC_037639.1	14839004	14839410	downstream	3349	0.182667407	0.405467631	LOC102654445	TSS
NC_037639.1	15127888	15127997	NC_037639.1	15132692	15133099	downstream	4694	0.067823677	0.740675902	LOC409164	TSS
NC_037639.1	15454774	15454899	NC_037639.1	15461027	15461457	downstream	6127	0.011506421	0.955627413	LOC725059	TSS
NC_037639.1	15454774	15454899	NC_037639.1	15462423	15462899	downstream	7523	0.085884722	0.689196593	LOC725059	TSS
NC_037639.1	15457672	15457793	NC_037639.1	15459813	15460285	downstream	2019	0.11428758	0.579372136	NA	TSS
NC_037639.1	15457672	15457793	NC_037639.1	15461027	15461457	downstream	3233	0.400110773	0.056838165	NA	TSS
NC_037639.1	15457672	15457793	NC_037639.1	15462423	15462899	downstream	4629	0.188221922	0.388432862	NA	TSS
NC_037639.1	15527114	15527186	NC_037639.1	15518344	15518844	upstream	8269	0.361587692	0.077574776	LOC551563	TSS
NC_037639.1	15561808	15561881	NC_037639.1	15569130	15569532	downstream	7248	0.705882353	0.000807303	NA	TSS
NC_037639.1	15564859	15564910	NC_037639.1	15569130	15569532	downstream	4219	0.312185671	0.133334285	LOC725473	TSS
NC_037639.1	15692192	15692461	NC_037639.1	15689158	15689582	upstream	2609	0.616364996	0.00622311	LOC409821	TSS
NC_037639.1	15692919	15693129	NC_037639.1	15689158	15689582	upstream	3336	0.616364996	0.00622311	LOC409821	TSS
NC_037639.1	15693150	15693199	NC_037639.1	15689158	15689582	upstream	3567	0.630375081	0.005979583	LOC409821	TSS
NC_037639.1	15697712	15697784	NC_037639.1	15689158	15689582	upstream	8129	0.560331815	0.012879643	LOC409821	TSS
NC_037639.1	15816939	15816991	NC_037639.1	15818928	15819431	downstream	1936	0.280916609	0.168564366	Dnmt3	TSS
NC_037639.1	16006325	16006332	NC_037639.1	16014996	16015423	downstream	8663	0.320377852	0.134430138	LOC410802	TSS
NC_037639.1	16012655	16012828	NC_037639.1	16013600	16014087	downstream	771	0.534956643	0.012992072	LOC410802	TSS
NC_037639.1	16012655	16012828	NC_037639.1	16017321	16017825	downstream	4492	0.286597629	0.195915142	LOC410802	TSS
NC_037639.1	16023145	16023207	NC_037639.1	16013600	16014087	upstream	9057	0.188697906	0.384971939	LOC551687	TSS
NC_037639.1	16023145	16023207	NC_037639.1	16014996	16015423	upstream	7721	0.443600102	0.038212036	LOC551687	TSS
NC_037639.1	16023145	16023207	NC_037639.1	16017321	16017825	upstream	5319	0.331199927	0.138425674	LOC551687	TSS
NC_037639.1	16023145	16023207	NC_037639.1	16031856	16032270	downstream	8648	0.134637813	0.530813594	LOC551687	TSS
NC_037639.1	16023241	16023276	NC_037639.1	16013600	16014087	upstream	9153	0.175136879	0.418058185	LOC551687	TSS
NC_037639.1	16023241	16023276	NC_037639.1	16014996	16015423	upstream	7817	0.477889504	0.024944078	LOC551687	TSS
NC_037639.1	16023241	16023276	NC_037639.1	16017321	16017825	upstream	5415	0.17840051	0.42279223	LOC551687	TSS
NC_037639.1	16031236	16031351	NC_037639.1	16031856	16032270	downstream	504	0.617332083	0.003753543	LOC551687	TSS
NC_037639.1	16039294	16039382	NC_037639.1	16031856	16032270	upstream	7023	0.146059349	0.494714142	LOC410803	TSS
NC_037639.1	16040633	16040643	NC_037639.1	16031856	16032270	upstream	8362	0.097372899	0.648950876	LOC410803	TSS
NC_037639.1	144149	144222	NC_037639.1	152168	152575	upstream	7945	0.191059483	0.348634944	LOC412003	TSS
NC_037639.1	2267108	2267245	NC_037639.1	2272721	2273135	upstream	5475	0.197155601	0.356975482	LOC412594	TSS
NC_037639.1	2915862	2915968	NC_037639.1	2914897	2915423	downstream	438	0.397796126	0.048407222	LOC411729	TSS
NC_037639.1	6134814	6134819	NC_037639.1	6126115	6126515	downstream	8298	0.487088187	0.031863459	LOC107964069	TSS
NC_037639.1	9502435	9502522	NC_037639.1	9493451	9494041	downstream	8393	0.516139774	0.017750481	LOC411871	TSS
NC_037639.1	9503077	9503246	NC_037639.1	9493451	9494041	downstream	9035	0.387104831	0.075389608	LOC411871	TSS
NC_037639.1	11564726	11564871	NC_037639.1	11557100	11557588	downstream	7137	0.266264615	0.22124782	LOC410865	TSS
NC_037639.1	13666026	13666057	NC_037639.1	13659473	13659889	downstream	6136	0.150117325	0.487613395	LOC726230	TSS
NC_037639.1	14182033	14182112	NC_037639.1	14171632	14172039	downstream	9993	0.065372045	0.767867718	LOC100578654	TSS
NC_037639.1	14724205	14724420	NC_037639.1	14731701	14732135	upstream	7280	0.134097047	0.509310292	LOC410837	TSS
NC_037639.1	14724205	14724420	NC_037639.1	14733204	14733745	upstream	8783	0.012619866	0.953934122	LOC410837	TSS
NC_037639.1	14726730	14726944	NC_037639.1	14731701	14732135	upstream	4756	0.091430064	0.657773377	LOC102654939	TSS
NC_037639.1	14741539	14741730	NC_037639.1	14731701	14732135	downstream	9403	0.379941633	0.061518443	Gstcd	TSS
NC_037639.1	14741794	14741892	NC_037639.1	14731701	14732135	downstream	9658	0.044699016	0.825893995	Gstcd	TSS
NC_037639.1	14741794	14741892	NC_037639.1	14733204	14733745	downstream	8048	0.164058264	0.452669102	Gstcd	TSS
NC_037639.1	14835719	14835933	NC_037639.1	14839004	14839410	upstream	3070	0.129034944	0.553384897	LOC726280	TSS
NC_037639.1	14843010	14843113	NC_037639.1	14839004	14839410	downstream	3599	0.180648921	0.406666676	LOC726332	TSS
NC_037639.1	14847533	14847657	NC_037639.1	14839004	14839410	downstream	8122	0.013047672	0.952616671	LOC413164	TSS
NC_037639.1	14847948	14848105	NC_037639.1	14839004	14839410	downstream	8537	0.051613977	0.812596098	LOC413164	TSS
NC_037639.1	15131840	15131967	NC_037639.1	15132692	15133099	upstream	724	0.045215784	0.825373579	NA	TSS
NC_037639.1	15292726	15292854	NC_037639.1	15290978	15291500	downstream	1225	0.839579764	5.14738084448459e-05	LOC408660	TSS
NC_037639.1	15299466	15299608	NC_037639.1	15290978	15291500	downstream	7965	0.621059003	0.002744209	LOC408660	TSS
NC_037639.1	15395499	15395514	NC_037639.1	15403398	15403890	upstream	7883	0.203777878	0.376789632	LOC102654142	TSS
NC_037639.1	15401914	15401955	NC_037639.1	15403398	15403890	upstream	1442	0.507755298	0.022522524	NA	TSS
NC_037639.1	15454202	15454290	NC_037639.1	15459813	15460285	upstream	5522	0.460703239	0.023803263	LOC410811	TSS
NC_037639.1	15454202	15454290	NC_037639.1	15461027	15461457	upstream	6736	0.300824392	0.147414228	LOC410811	TSS
NC_037639.1	15454327	15454484	NC_037639.1	15459813	15460285	upstream	5328	0.312893109	0.123231803	LOC410811	TSS
NC_037639.1	15454327	15454484	NC_037639.1	15461027	15461457	upstream	6542	0.195609156	0.344196888	LOC410811	TSS
NC_037639.1	15454568	15454626	NC_037639.1	15459813	15460285	upstream	5186	0.033709993	0.868639332	LOC410811	TSS
NC_037639.1	15454568	15454626	NC_037639.1	15461027	15461457	upstream	6400	0.115701689	0.577389318	LOC410811	TSS
NC_037639.1	15454568	15454626	NC_037639.1	15462423	15462899	upstream	7796	0.02467444	0.908904795	LOC410811	TSS
NC_037639.1	15458354	15458425	NC_037639.1	15459813	15460285	upstream	1387	0.429385384	0.035906193	LOC725091	TSS
NC_037639.1	15458354	15458425	NC_037639.1	15461027	15461457	upstream	2601	0.081444918	0.696096664	LOC725091	TSS
NC_037639.1	15484750	15484755	NC_037639.1	15489622	15490055	upstream	4866	0.418317578	0.060934042	LOC725091	TSS
NC_037639.1	15492409	15492446	NC_037639.1	15489622	15490055	downstream	2353	0.398526698	0.079200342	NA	TSS
NC_037639.1	15498258	15498368	NC_037639.1	15489622	15490055	downstream	8202	0.315576421	0.155643434	CSP2	TSS
NC_037639.1	15519066	15519122	NC_037639.1	15518344	15518844	downstream	221	0.365720257	0.076401573	NA	TSS
NC_037639.1	15519152	15519209	NC_037639.1	15518344	15518844	downstream	307	0.271190769	0.18560241	NA	TSS
NC_037639.1	15519804	15519863	NC_037639.1	15518344	15518844	downstream	959	0.411435289	0.046211925	NA	TSS
NC_037639.1	15520019	15520235	NC_037639.1	15518344	15518844	downstream	1174	0.603436711	0.002981838	NA	TSS
NC_037639.1	15520600	15520714	NC_037639.1	15518344	15518844	downstream	1755	0.625	0.002357569	Mir3715	TSS
NC_037639.1	15525585	15525660	NC_037639.1	15518344	15518844	downstream	6740	0.474583845	0.020532265	LOC551535	TSS
NC_037639.1	15525691	15525817	NC_037639.1	15518344	15518844	downstream	6846	0.528123226	0.009641087	LOC551535	TSS
NC_037639.1	15525914	15525982	NC_037639.1	15518344	15518844	downstream	7069	0.156446555	0.441360784	LOC551535	TSS
NC_037639.1	15564663	15564705	NC_037639.1	15569130	15569532	upstream	4424	0.150311619	0.470293331	LOC100577742	TSS
NC_037639.1	15569006	15569072	NC_037639.1	15569130	15569532	upstream	57	0.557142028	0.006734283	NA	TSS
NC_037639.1	15603244	15603430	NC_037639.1	15593647	15594047	downstream	9196	0.132110314	0.558808084	NA	TSS
NC_037639.1	15946119	15946219	NC_037639.1	15954203	15954687	upstream	7983	0.049416621	0.817560355	LOC410000	TSS
NC_037639.1	15956581	15956649	NC_037639.1	15954203	15954687	downstream	1893	0.399750234	0.064263536	LOC726375	TSS
NC_037639.1	15958887	15958930	NC_037639.1	15954203	15954687	downstream	4199	0.534171795	0.013023661	LOC726375	TSS
NC_037639.1	15959750	15959765	NC_037639.1	15954203	15954687	downstream	5062	0.469457901	0.028415819	LOC726375	TSS
NC_037639.1	15959750	15959765	NC_037639.1	15969676	15970081	upstream	9910	0.627535043	0.003742108	LOC726375	TSS
NC_037639.1	15962519	15962584	NC_037639.1	15954203	15954687	downstream	7831	0.662086325	0.00217934	LOC408650	TSS
NC_037639.1	15962519	15962584	NC_037639.1	15969676	15970081	upstream	7091	0.62159689	0.004409138	LOC408650	TSS
NC_037639.1	15962986	15963154	NC_037639.1	15954203	15954687	downstream	8298	0.633552594	0.003228526	LOC408650	TSS
NC_037639.1	15962986	15963154	NC_037639.1	15969676	15970081	upstream	6521	0.592378347	0.006427469	LOC408650	TSS
NC_037639.1	15963408	15963541	NC_037639.1	15954203	15954687	downstream	8720	0.543582832	0.011163994	LOC408650	TSS
NC_037639.1	15963408	15963541	NC_037639.1	15969676	15970081	upstream	6134	0.601921367	0.005422693	LOC408650	TSS
NC_037639.1	15965985	15965998	NC_037639.1	15969676	15970081	upstream	3677	0.527989396	0.015143582	LOC408652	TSS
NC_037639.1	15970691	15970829	NC_037639.1	15969676	15970081	downstream	609	0.525080342	0.015274901	LOC408652	TSS
NC_037640.1	38034	38123	NC_037640.1	44506	44952	downstream	6382	0.309875342	0.143597325	LOC409422	TSS
NC_037640.1	45744	45787	NC_037640.1	44506	44952	upstream	791	0.497747736	0.018432271	LOC409422	TSS
NC_037640.1	301692	301980	NC_037640.1	298473	298922	upstream	2769	0.232593522	0.299677159	Mir6047b	TSS
NC_037640.1	1466294	1466535	NC_037640.1	1470150	1470720	downstream	3614	0.525507968	0.018587261	Mir6059	TSS
NC_037640.1	1466294	1466535	NC_037640.1	1474603	1475021	downstream	8067	0.518874522	0.015427651	Mir6059	TSS
NC_037640.1	1467014	1467095	NC_037640.1	1470150	1470720	downstream	3054	0.463683501	0.037820004	LOC413416	TSS
NC_037640.1	1467014	1467095	NC_037640.1	1474603	1475021	downstream	7507	0.370624658	0.083607139	LOC413416	TSS
NC_037640.1	3432704	3432759	NC_037640.1	3428669	3429094	upstream	3609	0.100078217	0.64355087	LOC725036	TSS
NC_037640.1	3432704	3432759	NC_037640.1	3439890	3440305	downstream	7130	0.229734146	0.280917094	LOC725036	TSS
NC_037640.1	4623553	4623565	NC_037640.1	4621348	4621822	upstream	1730	0.576161081	0.009724007	LOC552193	TSS
NC_037640.1	5688149	5688201	NC_037640.1	5686418	5686899	upstream	1249	0.287843456	0.176345401	NA	TSS
NC_037640.1	5689449	5689520	NC_037640.1	5686418	5686899	upstream	2549	0.403221905	0.05636142	LOC100577047	TSS
NC_037640.1	5717415	5717493	NC_037640.1	5721371	5721958	downstream	3877	0.494106519	0.023508768	LOC410951	TSS
NC_037640.1	7073295	7073381	NC_037640.1	7073874	7074314	downstream	492	0.351027283	0.0943506	LOC410044	TSS
NC_037640.1	7077050	7077063	NC_037640.1	7073874	7074314	upstream	2735	0.39059409	0.064699744	LOC410044	TSS
NC_037640.1	7124263	7124414	NC_037640.1	7129651	7130177	downstream	5236	0.588888889	0.003612368	NA	TSS
NC_037640.1	7136625	7136674	NC_037640.1	7129651	7130177	upstream	6447	0.255555556	0.20662432	NA	TSS
NC_037640.1	8048961	8049128	NC_037640.1	8058022	8058830	downstream	8893	0.182385144	0.395004384	LOC409642	TSS
NC_037640.1	8224513	8224586	NC_037640.1	8230283	8230758	downstream	5696	0.587609378	0.007885372	LOC409893	TSS
NC_037640.1	8239303	8239372	NC_037640.1	8230283	8230758	upstream	8544	0.14201432	0.500860792	LOC409893	TSS
NC_037640.1	9937646	9937865	NC_037640.1	9946659	9947245	downstream	8793	0.586827468	0.00454376	LOC724885	TSS
NC_037640.1	9938641	9938828	NC_037640.1	9946659	9947245	downstream	7830	0.566938277	0.006327853	LOC724885	TSS
NC_037640.1	9939614	9939663	NC_037640.1	9946659	9947245	downstream	6995	0.571469068	0.006831149	LOC724885	TSS
NC_037640.1	10005142	10005146	NC_037640.1	10001958	10002488	upstream	2653	0.271437643	0.219219109	LOC724885	TSS
NC_037640.1	10007119	10007196	NC_037640.1	10001958	10002488	upstream	4630	0.368516986	0.096413261	LOC724885	TSS
NC_037640.1	10044525	10044572	NC_037640.1	10039828	10040355	upstream	4169	0.419058177	0.044535586	NA	TSS
NC_037640.1	10047291	10047439	NC_037640.1	10039828	10040355	upstream	6935	0.069458217	0.738102693	LOC413089	TSS
NC_037640.1	10161889	10162009	NC_037640.1	10163205	10163955	downstream	1195	0.585369407	0.005561077	LOC725122	TSS
NC_037640.1	10171843	10171989	NC_037640.1	10163205	10163955	upstream	7887	0.370335747	0.079414635	LOC551125	TSS
NC_037640.1	10173481	10173584	NC_037640.1	10163205	10163955	upstream	9525	0.011946314	0.954876872	LOC551168	TSS
NC_037640.1	11596020	11596077	NC_037640.1	11601497	11601969	downstream	5419	0.601937511	0.006641459	LOC410925	TSS
NC_037640.1	11596020	11596077	NC_037640.1	11605314	11605750	downstream	9236	0.684111449	0.003005906	LOC410925	TSS
NC_037640.1	11596200	11596216	NC_037640.1	11601497	11601969	downstream	5280	0.523596073	0.019266748	LOC410925	TSS
NC_037640.1	11596200	11596216	NC_037640.1	11605314	11605750	downstream	9097	0.582413999	0.012300027	LOC410925	TSS
NC_037640.1	11596247	11596369	NC_037640.1	11601497	11601969	downstream	5127	0.552116069	0.009652625	LOC410925	TSS
NC_037640.1	11596247	11596369	NC_037640.1	11605314	11605750	downstream	8944	0.6687278	0.002547453	LOC410925	TSS
NC_037640.1	11596530	11596651	NC_037640.1	11601497	11601969	downstream	4845	0.69305253	0.002653739	LOC410925	TSS
NC_037640.1	11596530	11596651	NC_037640.1	11605314	11605750	downstream	8662	0.688894964	0.004093193	LOC410925	TSS
NC_037640.1	11596987	11597051	NC_037640.1	11601497	11601969	downstream	4445	0.591784131	0.009552068	LOC410925	TSS
NC_037640.1	11596987	11597051	NC_037640.1	11605314	11605750	downstream	8262	0.595570318	0.012170782	LOC410925	TSS
NC_037640.1	11608285	11608334	NC_037640.1	11601497	11601969	upstream	6315	0.715133222	0.001095073	LOC410925	TSS
NC_037640.1	11608285	11608334	NC_037640.1	11605314	11605750	upstream	2534	0.781262611	0.000600003	LOC410925	TSS
NC_037640.1	11668376	11668405	NC_037640.1	11662639	11663174	upstream	5201	0.077849894	0.721787215	LOC410923	TSS
NC_037640.1	11671530	11671695	NC_037640.1	11662639	11663174	upstream	8355	0.378382487	0.084849975	LOC102656190	TSS
NC_037640.1	11729352	11729399	NC_037640.1	11722244	11722669	upstream	6682	0.209477826	0.330905808	NA	TSS
NC_037640.1	11730758	11730829	NC_037640.1	11722244	11722669	upstream	8088	0.012759836	0.953826031	NA	TSS
NC_037640.1	11843919	11843973	NC_037640.1	11844687	11845156	downstream	713	0.28644595	0.175936649	LOC113218675	TSS
NC_037640.1	11894243	11894421	NC_037640.1	11891997	11892472	upstream	1770	0.474644453	0.020400097	NA	TSS
NC_037640.1	11998255	11998330	NC_037640.1	12001471	12001977	downstream	3140	0.576624042	0.008186932	LOC102655259	TSS
NC_037640.1	12011300	12011348	NC_037640.1	12001471	12001977	upstream	9322	0.398817762	0.066493443	NA	TSS
NC_037640.1	12011300	12011348	NC_037640.1	12012109	12012511	downstream	760	0.03509312	0.867288499	NA	TSS
NC_037640.1	12011300	12011348	NC_037640.1	12021112	12021643	downstream	9763	0.635615808	0.003448294	NA	TSS
NC_037640.1	12011918	12011976	NC_037640.1	12001471	12001977	upstream	9940	0.2381708	0.274747367	NA	TSS
NC_037640.1	12011918	12011976	NC_037640.1	12021112	12021643	downstream	9135	0.564088737	0.009687804	NA	TSS
NC_037640.1	12013794	12013873	NC_037640.1	12003960	12004406	upstream	9387	0.397828427	0.070960401	LOC113218619	TSS
NC_037640.1	12013794	12013873	NC_037640.1	12012109	12012511	upstream	1282	0.244252105	0.242784956	LOC113218619	TSS
NC_037640.1	12014431	12014809	NC_037640.1	12012109	12012511	upstream	1919	0.379536058	0.06720598	LOC113218619	TSS
NC_037640.1	12014431	12014809	NC_037640.1	12021112	12021643	downstream	6302	0.33084658	0.123030562	LOC113218619	TSS
NC_037640.1	12015873	12016036	NC_037640.1	12012109	12012511	upstream	3361	0.388882659	0.059688736	LOC113218619	TSS
NC_037640.1	12015873	12016036	NC_037640.1	12021112	12021643	downstream	5075	0.414326166	0.052449014	LOC113218619	TSS
NC_037640.1	12016185	12016264	NC_037640.1	12012109	12012511	upstream	3673	0.185048401	0.374176197	LOC113218619	TSS
NC_037640.1	12016185	12016264	NC_037640.1	12021112	12021643	downstream	4847	0.172511151	0.423299424	LOC113218619	TSS
NC_037640.1	12023365	12023407	NC_037640.1	12021112	12021643	upstream	1721	0.566822353	0.008515783	NA	TSS
NC_037640.1	12108415	12108483	NC_037640.1	12112541	12113060	downstream	4057	0.154698494	0.442737019	NA	TSS
NC_037640.1	12108415	12108483	NC_037640.1	12115042	12115533	downstream	6558	0.091016612	0.679813333	NA	TSS
NC_037640.1	12111580	12111654	NC_037640.1	12112541	12113060	downstream	886	0.419895911	0.037212029	NA	TSS
NC_037640.1	12111580	12111654	NC_037640.1	12115042	12115533	downstream	3387	0.039007119	0.859603367	NA	TSS
NC_037640.1	12207321	12207526	NC_037640.1	12214077	12214506	downstream	6550	0.197727895	0.343374641	Cpap3-d	TSS
NC_037640.1	12213293	12213380	NC_037640.1	12214077	12214506	downstream	696	0.241522946	0.243643259	LOC100577620	TSS
NC_037640.1	12219851	12219905	NC_037640.1	12214077	12214506	upstream	5344	0.609557911	0.003254875	LOC100577620	TSS
NC_037640.1	12779589	12779718	NC_037640.1	12771215	12771700	upstream	7888	0.124225999	0.563621899	LOC102656068	TSS
NC_037640.1	13067562	13067706	NC_037640.1	13059743	13060206	upstream	7355	0.080507649	0.697540318	Ube2g1	TSS
NC_037640.1	13433136	13433204	NC_037640.1	13436293	13436717	downstream	3088	0.195609156	0.344196888	LOC100577324	TSS
NC_037640.1	13464882	13464893	NC_037640.1	13460286	13460740	upstream	4141	0.537584149	0.010888296	LOC551510	TSS
NC_037640.1	13464882	13464893	NC_037640.1	13465521	13465976	downstream	627	0.244788094	0.272157279	LOC551510	TSS
NC_037640.1	37904	38013	NC_037640.1	44506	44952	upstream	6492	0.483189634	0.021588805	LOC100577216	TSS
NC_037640.1	1468739	1468740	NC_037640.1	1470150	1470720	upstream	1409	0.631581974	0.009011356	NA	TSS
NC_037640.1	1468739	1468740	NC_037640.1	1474603	1475021	upstream	5862	0.519674637	0.024850894	NA	TSS
NC_037640.1	1821301	1821309	NC_037640.1	1817943	1818365	downstream	2935	0.255993906	0.264852072	LOC552297	TSS
NC_037640.1	5075683	5075792	NC_037640.1	5070097	5070577	downstream	5105	0.466935058	0.031796645	NA	TSS
NC_037640.1	7123695	7123843	NC_037640.1	7129651	7130177	upstream	5807	0.331496772	0.100008317	LOC413738	TSS
NC_037640.1	7205341	7205393	NC_037640.1	7212054	7212616	upstream	6660	0.576352413	0.007705509	NA	TSS
NC_037640.1	8055207	8055683	NC_037640.1	8058022	8058830	upstream	2338	0.072147911	0.734368089	LOC409643	TSS
NC_037640.1	8055207	8055683	NC_037640.1	8059378	8059804	upstream	3694	0.108940956	0.605922412	LOC409643	TSS
NC_037640.1	8760023	8760123	NC_037640.1	8763718	8764260	upstream	3594	0.21210268	0.32949361	LOC100578925	TSS
NC_037640.1	8760393	8760524	NC_037640.1	8763718	8764260	upstream	3193	0.02467444	0.908904795	LOC100578925	TSS
NC_037640.1	10171210	10171497	NC_037640.1	10163205	10163955	downstream	7254	0.489798892	0.02034472	LOC412002	TSS
NC_037640.1	11559373	11559381	NC_037640.1	11555962	11556536	downstream	2836	0.576829971	0.006049881	NA	TSS
NC_037640.1	11574680	11574712	NC_037640.1	11573067	11573576	downstream	1103	0.750289519	0.000893171	NA	TSS
NC_037640.1	11596112	11596168	NC_037640.1	11601497	11601969	upstream	5328	0.662222631	0.003232994	NA	TSS
NC_037640.1	11596112	11596168	NC_037640.1	11605314	11605750	upstream	9145	0.601316822	0.010139231	NA	TSS
NC_037640.1	11597859	11597869	NC_037640.1	11601497	11601969	upstream	3627	0.648144524	0.004533196	NA	TSS
NC_037640.1	11597859	11597869	NC_037640.1	11605314	11605750	upstream	7444	0.70528064	0.002987729	NA	TSS
NC_037640.1	11715902	11715907	NC_037640.1	11722244	11722669	upstream	6336	0.149556661	0.49089722	LOC408733	TSS
NC_037640.1	11721457	11721481	NC_037640.1	11722244	11722669	upstream	762	0.111528359	0.605874695	LOC408733	TSS
NC_037640.1	11759455	11759546	NC_037640.1	11763666	11764096	upstream	4119	0.581014653	0.004242777	LOC408733	TSS
NC_037640.1	11847032	11847051	NC_037640.1	11844687	11845156	downstream	1875	0.489345164	0.020777055	LOC724886	TSS
NC_037640.1	11852571	11852632	NC_037640.1	11844687	11845156	downstream	7414	0.512805605	0.017129369	LOC724811	TSS
NC_037640.1	11998178	11998259	NC_037640.1	12001471	12001977	upstream	3211	0.243721274	0.25393605	LOC102655259	TSS
NC_037640.1	11998178	11998259	NC_037640.1	12003960	12004406	upstream	5700	0.037859599	0.861804433	LOC102655259	TSS
NC_037640.1	12209891	12209939	NC_037640.1	12214077	12214506	upstream	4137	0.584885339	0.005257415	LOC100577576	TSS
NC_037640.1	12219570	12219643	NC_037640.1	12214077	12214506	downstream	5063	0.186096842	0.373001523	LOC100577576	TSS
NC_037640.1	12219678	12219771	NC_037640.1	12214077	12214506	downstream	5171	0.388882659	0.059427915	LOC100577576	TSS
NC_037640.1	12779446	12779496	NC_037640.1	12771215	12771700	downstream	7745	0.212367312	0.325608962	NA	TSS
NC_037640.1	13156449	13156484	NC_037640.1	13159442	13159956	upstream	2957	0.290256928	0.182008817	LOC408725	TSS
NC_037640.1	13156506	13156661	NC_037640.1	13159442	13159956	upstream	2780	0.431452626	0.048222397	LOC408725	TSS
NC_037640.1	13188300	13188332	NC_037640.1	13180618	13181023	downstream	7276	0.487442548	0.022508109	LOC408725	TSS
NC_037640.1	13188300	13188332	NC_037640.1	13188764	13189199	upstream	431	0.20645591	0.346336157	LOC408725	TSS
NC_037640.1	13443466	13443644	NC_037640.1	13436293	13436717	downstream	6748	0.287660523	0.164214143	LOC726188	TSS
NC_037640.1	13444380	13444457	NC_037640.1	13436293	13436717	downstream	7662	0.140410913	0.502510986	LOC726188	TSS
NC_037640.1	13455856	13455896	NC_037640.1	13460286	13460740	upstream	4389	0.489798892	0.02034472	LOC726188	TSS
NC_037640.1	13455918	13455972	NC_037640.1	13460286	13460740	upstream	4313	0.4326266	0.045399224	LOC726188	TSS
NC_037640.1	13458606	13458766	NC_037640.1	13460286	13460740	upstream	1519	0.51369152	0.014970321	LOC726188	TSS
NC_037640.1	13458606	13458766	NC_037640.1	13465521	13465976	upstream	6754	0.187190895	0.401059935	LOC726188	TSS
NC_037640.1	13462810	13462817	NC_037640.1	13460286	13460740	downstream	2069	0.704832551	0.000842519	LOC726188	TSS
NC_037640.1	13462810	13462817	NC_037640.1	13465521	13465976	upstream	2703	0.071996498	0.746715708	LOC726188	TSS
NC_037641.1	620379	620523	NC_037641.1	622848	623338	downstream	2324	0.530330086	0.011679775	NA	TSS
NC_037641.1	621879	621950	NC_037641.1	622848	623338	downstream	897	0.562568677	0.007229555	NA	TSS
NC_037641.1	1186554	1186702	NC_037641.1	1187181	1187588	downstream	478	0.581087203	0.004241506	NA	TSS
NC_037641.1	1186554	1186702	NC_037641.1	1189697	1190105	downstream	2994	0.471728177	0.032051416	NA	TSS
NC_037641.1	1186554	1186702	NC_037641.1	1192401	1192913	downstream	5698	0.541946763	0.013435416	NA	TSS
NC_037641.1	1186554	1186702	NC_037641.1	1193837	1194268	downstream	7134	0.24704509	0.26261397	NA	TSS
NC_037641.1	1186727	1186747	NC_037641.1	1187181	1187588	downstream	433	0.550596554	0.006963398	NA	TSS
NC_037641.1	1186727	1186747	NC_037641.1	1189697	1190105	downstream	2949	0.527046277	0.017081853	NA	TSS
NC_037641.1	1186727	1186747	NC_037641.1	1192401	1192913	downstream	5653	0.64874912	0.003213113	NA	TSS
NC_037641.1	1186727	1186747	NC_037641.1	1193837	1194268	downstream	7089	0.248413771	0.262020815	NA	TSS
NC_037641.1	1186804	1187008	NC_037641.1	1187181	1187588	downstream	172	0.581087203	0.004241506	NA	TSS
NC_037641.1	1186804	1187008	NC_037641.1	1189697	1190105	downstream	2688	0.340692572	0.121555507	NA	TSS
NC_037641.1	1186804	1187008	NC_037641.1	1192401	1192913	downstream	5392	0.619367729	0.004725714	NA	TSS
NC_037641.1	1186804	1187008	NC_037641.1	1193837	1194268	downstream	6828	0.24704509	0.26261397	NA	TSS
NC_037641.1	1187670	1187709	NC_037641.1	1187181	1187588	upstream	81	0.528123226	0.009641087	NA	TSS
NC_037641.1	1187670	1187709	NC_037641.1	1189697	1190105	downstream	1987	0.461165492	0.03690409	NA	TSS
NC_037641.1	1187670	1187709	NC_037641.1	1192401	1192913	downstream	4691	0.480074349	0.029222804	NA	TSS
NC_037641.1	1187670	1187709	NC_037641.1	1193837	1194268	downstream	6127	0.065372045	0.767867718	NA	TSS
NC_037641.1	1187800	1187836	NC_037641.1	1187181	1187588	upstream	211	0.685436527	0.000780925	NA	TSS
NC_037641.1	1187800	1187836	NC_037641.1	1189697	1190105	downstream	1860	0.382108551	0.083794358	NA	TSS
NC_037641.1	1187800	1187836	NC_037641.1	1192401	1192913	downstream	4564	0.531974279	0.015683701	NA	TSS
NC_037641.1	1187800	1187836	NC_037641.1	1193837	1194268	downstream	6000	0.183041726	0.408541818	NA	TSS
NC_037641.1	1188011	1188089	NC_037641.1	1187181	1187588	upstream	422	0.581087203	0.004241506	NA	TSS
NC_037641.1	1188011	1188089	NC_037641.1	1189697	1190105	downstream	1607	0.445521056	0.042901206	NA	TSS
NC_037641.1	1188011	1188089	NC_037641.1	1192401	1192913	downstream	4311	0.619367729	0.004725714	NA	TSS
NC_037641.1	1188011	1188089	NC_037641.1	1193837	1194268	downstream	5747	0.24704509	0.26261397	NA	TSS
NC_037641.1	1188209	1188267	NC_037641.1	1187181	1187588	upstream	620	0.581087203	0.004241506	NA	TSS
NC_037641.1	1188209	1188267	NC_037641.1	1189697	1190105	downstream	1429	0.366899693	0.095439716	NA	TSS
NC_037641.1	1188209	1188267	NC_037641.1	1192401	1192913	downstream	4133	0.567753752	0.009605145	NA	TSS
NC_037641.1	1188209	1188267	NC_037641.1	1193837	1194268	downstream	5569	0.221040344	0.316191568	NA	TSS
NC_037641.1	2760462	2760739	NC_037641.1	2765911	2766410	downstream	5171	0.720888563	0.001035629	LOC413936	TSS
NC_037641.1	3418642	3418740	NC_037641.1	3427520	3428050	downstream	8779	0.320256308	0.120574992	LOC550865	TSS
NC_037641.1	4723347	4723351	NC_037641.1	4724323	4724754	downstream	971	0.727392967	0.000674583	NA	TSS
NC_037641.1	4723347	4723351	NC_037641.1	4732033	4732563	downstream	8681	0.091946214	0.679919179	NA	TSS
NC_037641.1	4725383	4725387	NC_037641.1	4724323	4724754	upstream	628	0.702728369	0.000787864	NA	TSS
NC_037641.1	4725383	4725387	NC_037641.1	4732033	4732563	downstream	6645	0.304554795	0.162247954	NA	TSS
NC_037641.1	5699289	5699395	NC_037641.1	5706722	5707164	downstream	7326	0.062204261	0.772707155	Cbs	TSS
NC_037641.1	5699508	5699557	NC_037641.1	5706722	5707164	downstream	7164	0.290976105	0.182248598	Cbs	TSS
NC_037641.1	5706103	5706176	NC_037641.1	5706722	5707164	downstream	545	0.100078217	0.64355087	NA	TSS
NC_037641.1	5870646	5870750	NC_037641.1	5874318	5874768	downstream	3567	0.24743583	0.26541658	LOC551355	TSS
NC_037641.1	7873010	7873080	NC_037641.1	7880383	7880911	downstream	7302	0.156427022	0.441375962	LOC102656261	TSS
NC_037641.1	7889006	7889076	NC_037641.1	7880383	7880911	upstream	8094	0.388912897	0.054625947	LOC413371	TSS
NC_037641.1	7889006	7889076	NC_037641.1	7897995	7898441	downstream	8918	0.332345677	0.11561138	LOC413371	TSS
NC_037641.1	7889100	7889230	NC_037641.1	7880383	7880911	upstream	8188	0.536321219	0.008301364	LOC413371	TSS
NC_037641.1	7889100	7889230	NC_037641.1	7897995	7898441	downstream	8764	0.250640206	0.237325355	LOC413371	TSS
NC_037641.1	7889556	7889618	NC_037641.1	7880383	7880911	upstream	8644	0.261380513	0.203928679	LOC413371	TSS
NC_037641.1	7889556	7889618	NC_037641.1	7897995	7898441	downstream	8376	0.12139284	0.572061141	LOC413371	TSS
NC_037641.1	8652478	8652542	NC_037641.1	8654465	8654876	downstream	1922	0.091333704	0.677448042	LOC725254	TSS
NC_037641.1	8656388	8656519	NC_037641.1	8654465	8654876	upstream	1511	0.309683864	0.154890028	LOC725254	TSS
NC_037641.1	8656721	8656767	NC_037641.1	8654465	8654876	upstream	1844	0.32437456	0.137907062	LOC725254	TSS
NC_037641.1	9285961	9286020	NC_037641.1	9284381	9284882	upstream	1078	0.634182862	0.003608321	LOC411023	TSS
NC_037641.1	9989554	9989606	NC_037641.1	9996239	9996671	downstream	6632	0.570033837	0.008428336	LOC409051	TSS
NC_037641.1	9994389	9994412	NC_037641.1	9996239	9996671	downstream	1826	0.260232838	0.229105613	LOC409051	TSS
NC_037641.1	9994515	9994619	NC_037641.1	9996239	9996671	downstream	1619	0.04985222	0.818381239	LOC409051	TSS
NC_037641.1	9995115	9995260	NC_037641.1	9996239	9996671	downstream	978	0.487442548	0.022508109	LOC409051	TSS
NC_037641.1	9996719	9996846	NC_037641.1	9996239	9996671	upstream	47	0.394311202	0.067220816	LOC409051	TSS
NC_037641.1	9999069	9999134	NC_037641.1	9996239	9996671	upstream	2397	0.243721274	0.25393605	LOC409051	TSS
NC_037641.1	9999174	9999289	NC_037641.1	9996239	9996671	upstream	2502	0.20831081	0.331548079	LOC409051	TSS
NC_037641.1	9999320	9999383	NC_037641.1	9996239	9996671	upstream	2648	0.172511151	0.423299424	LOC409051	TSS
NC_037641.1	10000098	10000169	NC_037641.1	9996239	9996671	upstream	3426	0.243721274	0.25393605	LOC409051	TSS
NC_037641.1	10000193	10000360	NC_037641.1	9996239	9996671	upstream	3521	0.257325118	0.230344822	LOC409051	TSS
NC_037641.1	10000387	10000869	NC_037641.1	9996239	9996671	upstream	3715	0.220564387	0.303894291	LOC409051	TSS
NC_037641.1	10000891	10006606	NC_037641.1	9996239	9996671	upstream	4219	0.146232764	0.493656544	LOC409051	TSS
NC_037641.1	10006633	10006885	NC_037641.1	9996239	9996671	upstream	9961	0.183803656	0.391574739	LOC409051	TSS
NC_037641.1	11132263	11132387	NC_037641.1	11135891	11136454	downstream	3503	0.738827201	0.000325382	LOC102655676	TSS
NC_037641.1	11168829	11168931	NC_037641.1	11175598	11176041	downstream	6666	0.494166211	0.021926082	LOC408794	TSS
NC_037641.1	11196306	11196398	NC_037641.1	11193990	11194506	upstream	1799	0.375096887	0.068319457	NA	TSS
NC_037641.1	11954880	11954927	NC_037641.1	11955794	11956206	downstream	866	0.057475061	0.781565276	LOC413138	TSS
NC_037641.1	11964280	11964373	NC_037641.1	11955794	11956206	upstream	8073	0.090431569	0.658687417	LOC102655452	TSS
NC_037641.1	11965486	11965554	NC_037641.1	11955794	11956206	upstream	9279	0.045721004	0.824701439	LOC725897	TSS
NC_037641.1	12058355	12058426	NC_037641.1	12048498	12048970	upstream	9384	0.090490346	0.683307743	LOC408782	TSS
NC_037641.1	12096800	12096821	NC_037641.1	12106399	12106854	downstream	9577	0.579771036	0.01205565	NA	TSS
NC_037641.1	12100570	12100661	NC_037641.1	12106399	12106854	downstream	5737	0.183116755	0.41836318	LOC410989	TSS
NC_037641.1	12345792	12345794	NC_037641.1	12355634	12356054	downstream	9839	0.176776695	0.400595516	LOC408777	TSS
NC_037641.1	12345986	12345997	NC_037641.1	12355634	12356054	downstream	9636	0.117201808	0.575752158	LOC408777	TSS
NC_037641.1	12364220	12364279	NC_037641.1	12355634	12356054	upstream	8165	0.165915912	0.432098319	PIH1D1	TSS
NC_037641.1	12384946	12385008	NC_037641.1	12382051	12382632	upstream	2313	0.255177272	0.258650588	LOC726827	TSS
NC_037641.1	12438813	12439010	NC_037641.1	12447941	12448429	downstream	8930	0.383007278	0.076667802	LOC551961	TSS
NC_037641.1	12441021	12441247	NC_037641.1	12447941	12448429	downstream	6693	0.411689854	0.058106197	LOC412897	TSS
NC_037641.1	12457613	12457733	NC_037641.1	12447941	12448429	upstream	9183	0.547543438	0.012093637	LOC412897	TSS
NC_037641.1	12526817	12526866	NC_037641.1	12527965	12528443	downstream	1098	0.57936546	0.006587931	LOC409658	TSS
NC_037641.1	1190508	1190589	NC_037641.1	1187181	1187588	downstream	2919	0.393283253	0.053909377	NA	TSS
NC_037641.1	1190508	1190589	NC_037641.1	1189697	1190105	downstream	402	0.223994668	0.31077366	NA	TSS
NC_037641.1	1190508	1190589	NC_037641.1	1192401	1192913	upstream	1811	0.583874208	0.008003544	NA	TSS
NC_037641.1	1190508	1190589	NC_037641.1	1193837	1194268	upstream	3247	0.287636998	0.194037742	NA	TSS
NC_037641.1	2756876	2756913	NC_037641.1	2765911	2766410	upstream	8997	0.607167224	0.006562736	LOC551858	TSS
NC_037641.1	2760435	2760520	NC_037641.1	2765911	2766410	upstream	5390	0.724882436	0.00102064	LOC413936	TSS
NC_037641.1	2762121	2762178	NC_037641.1	2765911	2766410	upstream	3732	0.643185382	0.003708233	LOC551858	TSS
NC_037641.1	3418311	3418380	NC_037641.1	3427520	3428050	upstream	9139	0.22099	0.290099961	LOC550920	TSS
NC_037641.1	3431846	3431906	NC_037641.1	3427520	3428050	downstream	3795	0.647669403	0.001848348	LOC412149	TSS
NC_037641.1	3431928	3432217	NC_037641.1	3427520	3428050	downstream	3877	0.617637165	0.002754848	LOC412149	TSS
NC_037641.1	4440298	4440350	NC_037641.1	4439676	4440146	downstream	151	0.783574547	0.000697111	Mir6063	TSS
NC_037641.1	4663610	4663684	NC_037641.1	4666830	4667279	upstream	3145	0.55934212	0.009438995	LOC411048	TSS
NC_037641.1	4667886	4667890	NC_037641.1	4666830	4667279	downstream	606	0.637748139	0.005440224	LOC411048	TSS
NC_037641.1	4729129	4729129	NC_037641.1	4724323	4724754	downstream	4374	0.727931578	0.001222042	LOC411048	TSS
NC_037641.1	4729129	4729129	NC_037641.1	4732033	4732563	upstream	2903	0.348845412	0.13728079	LOC411048	TSS
NC_037641.1	4737938	4737981	NC_037641.1	4732033	4732563	downstream	5374	0.20303653	0.351491257	LOC411048	TSS
NC_037641.1	4766038	4766038	NC_037641.1	4770938	4771351	upstream	4899	0.685510621	0.002475831	LOC411048	TSS
NC_037641.1	4780185	4780201	NC_037641.1	4770938	4771351	downstream	8833	0.630832637	0.003688839	LOC411048	TSS
NC_037641.1	5698415	5698523	NC_037641.1	5706722	5707164	upstream	8198	0.08756844	0.68555297	LOC411468	TSS
NC_037641.1	5704555	5704748	NC_037641.1	5706722	5707164	upstream	1973	0.211494487	0.326079557	LOC725904	TSS
NC_037641.1	5738355	5738407	NC_037641.1	5742965	5743446	upstream	4557	0.247083106	0.251868408	LOC551672	TSS
NC_037641.1	5866283	5866574	NC_037641.1	5874318	5874768	upstream	7743	0.503259912	0.014507542	LOC725266	TSS
NC_037641.1	5867520	5867595	NC_037641.1	5874318	5874768	upstream	6722	0.17251639	0.403986354	NA	TSS
NC_037641.1	5867692	5867729	NC_037641.1	5874318	5874768	upstream	6588	0.453611053	0.029556329	NA	TSS
NC_037641.1	5877536	5877595	NC_037641.1	5874318	5874768	downstream	2767	0.390539381	0.063323717	NA	TSS
NC_037641.1	7890906	7890906	NC_037641.1	7880383	7880911	downstream	9994	0.023702273	0.9101708	NA	TSS
NC_037641.1	7890906	7890906	NC_037641.1	7897995	7898441	upstream	7088	0.151910905	0.488915386	NA	TSS
NC_037641.1	10579569	10579621	NC_037641.1	10575217	10575618	downstream	3950	0.880340843	0.000100778	NA	TSS
NC_037641.1	10600356	10600461	NC_037641.1	10592916	10593469	downstream	6886	0.728616739	0.000759817	LOC411207	TSS
NC_037641.1	10603420	10603688	NC_037641.1	10592916	10593469	downstream	9950	0.686465329	0.001444193	LOC411207	TSS
NC_037641.1	11168575	11168640	NC_037641.1	11175598	11176041	upstream	6957	0.111803399	0.605651063	LOC408793	TSS
NC_037641.1	11195363	11195497	NC_037641.1	11193990	11194506	downstream	856	0.306897453	0.135841114	LOC411011	TSS
NC_037641.1	11195763	11196020	NC_037641.1	11193990	11194506	downstream	1256	0.320047031	0.121397868	LOC411011	TSS
NC_037641.1	11196479	11196610	NC_037641.1	11193990	11194506	downstream	1972	0.271294707	0.185558302	LOC411011	TSS
NC_037641.1	11196693	11196833	NC_037641.1	11193990	11194506	downstream	2186	0.102299151	0.61908124	LOC411011	TSS
NC_037641.1	11235740	11235769	NC_037641.1	11240676	11241156	upstream	4906	0.512858342	0.01973192	LOC726307	TSS
NC_037641.1	11240388	11240575	NC_037641.1	11240676	11241156	upstream	100	0.52464973	0.018987352	LOC726307	TSS
NC_037641.1	11241384	11241405	NC_037641.1	11240676	11241156	downstream	227	0.610734696	0.005703349	LOC726307	TSS
NC_037641.1	11241655	11241669	NC_037641.1	11240676	11241156	downstream	498	0.647821064	0.003230226	LOC726307	TSS
NC_037641.1	11247989	11248058	NC_037641.1	11240676	11241156	downstream	6832	0.630829863	0.00397737	LOC726307	TSS
NC_037641.1	11248167	11248214	NC_037641.1	11240676	11241156	downstream	7010	0.553347159	0.01188754	LOC726307	TSS
NC_037641.1	11877677	11877714	NC_037641.1	11871552	11872001	downstream	5675	0.6770032	0.001643035	Dscam	TSS
NC_037641.1	11947676	11947778	NC_037641.1	11955794	11956206	upstream	8015	0.067823677	0.740421986	LOC409789	TSS
NC_037641.1	11963817	11963857	NC_037641.1	11955794	11956206	downstream	7610	0.067823677	0.740421986	LOC413139	TSS
NC_037641.1	12031130	12031178	NC_037641.1	12038040	12038485	upstream	6861	0.20050014	0.338142695	LOC408783	TSS
NC_037641.1	12049640	12049718	NC_037641.1	12048498	12048970	downstream	669	0.242872246	0.269375034	LOC410994	TSS
NC_037641.1	12053573	12053736	NC_037641.1	12048498	12048970	downstream	4602	0.169016564	0.447610904	LOC408782	TSS
NC_037641.1	12058010	12058363	NC_037641.1	12048498	12048970	downstream	9039	0.076273925	0.72757671	LOC408782	TSS
NC_037641.1	12099162	12099317	NC_037641.1	12106399	12106854	upstream	7081	0.154944947	0.493494095	LOC726378	TSS
NC_037641.1	12099667	12099721	NC_037641.1	12106399	12106854	upstream	6677	0.267632181	0.2369	LOC726378	TSS
NC_037641.1	12100074	12100178	NC_037641.1	12106399	12106854	upstream	6220	0.154944947	0.493494095	LOC726378	TSS
NC_037641.1	12285243	12285274	NC_037641.1	12287832	12288288	upstream	2557	0.264647682	0.201559535	LOC413423	TSS
NC_037641.1	12285243	12285274	NC_037641.1	12292466	12293405	upstream	7191	0.412794405	0.049561177	LOC413423	TSS
NC_037641.1	12303348	12303409	NC_037641.1	12292466	12293405	downstream	9942	0.318441398	0.129803053	LOC413423	TSS
NC_037641.1	12364114	12364236	NC_037641.1	12355634	12356054	downstream	8059	0.259272486	0.217643446	PIH1D1	TSS
NC_037641.1	12377129	12377357	NC_037641.1	12382051	12382632	upstream	4693	0.303764393	0.173070921	LOC409662	TSS
NC_037641.1	12377570	12377637	NC_037641.1	12382051	12382632	upstream	4413	0.225765404	0.31334963	LOC409662	TSS
NC_037641.1	12384902	12384915	NC_037641.1	12382051	12382632	downstream	2269	0.198107213	0.374259319	NA	TSS
NC_037641.1	12721230	12721266	NC_037641.1	12730738	12731150	upstream	9471	0.438828419	0.046628174	LOC552731	TSS
NC_037641.1	12731322	12731384	NC_037641.1	12730738	12731150	downstream	171	0.431452626	0.047718829	LOC552731	TSS
NC_037641.1	12731448	12731608	NC_037641.1	12730738	12731150	downstream	297	0.532970891	0.014456556	LOC552731	TSS
NC_037641.1	12738842	12739022	NC_037641.1	12730738	12731150	downstream	7691	0.391215859	0.071411177	LOC724741	TSS
NC_037641.1	13132846	13132941	NC_037641.1	13122431	13122871	downstream	9974	0.326464313	0.126267686	LOC408770	TSS
NC_037642.1	375066	375266	NC_037642.1	384360	384760	downstream	9093	0.356699049	0.084547994	LOC100578534	TSS
NC_037642.1	378399	378447	NC_037642.1	384360	384760	downstream	5912	0.222317279	0.28837423	LOC725303	TSS
NC_037642.1	384083	384355	NC_037642.1	384360	384760	downstream	4	0.185122703	0.372648418	LOC414011	TSS
NC_037642.1	2127474	2127476	NC_037642.1	2133262	2133680	downstream	5785	0.447377021	0.035748876	NA	TSS
NC_037642.1	2358687	2358734	NC_037642.1	2362854	2363411	downstream	4119	0.590371285	0.008087894	LOC102655788	TSS
NC_037642.1	2361105	2361131	NC_037642.1	2362854	2363411	downstream	1722	0.130311673	0.560526924	NA	TSS
NC_037642.1	3287543	3287554	NC_037642.1	3291272	3291690	downstream	3717	0.475015875	0.031550261	LOC113218776	TSS
NC_037642.1	3293083	3293372	NC_037642.1	3291272	3291690	upstream	1392	0.603986039	0.005826305	LOC725074	TSS
NC_037642.1	3295053	3295066	NC_037642.1	3291272	3291690	upstream	3362	0.502159639	0.023030799	LOC725074	TSS
NC_037642.1	4723732	4723789	NC_037642.1	4722782	4723311	upstream	420	0.441510786	0.058748646	LOC409206	TSS
NC_037642.1	4724476	4724485	NC_037642.1	4722782	4723311	upstream	1164	0.349044924	0.121304484	LOC409206	TSS
NC_037642.1	4727607	4727725	NC_037642.1	4722782	4723311	upstream	4295	0.485970515	0.030277152	LOC409206	TSS
NC_037642.1	4727812	4727892	NC_037642.1	4722782	4723311	upstream	4500	0.550662932	0.015402388	LOC409206	TSS
NC_037642.1	4729359	4729364	NC_037642.1	4722782	4723311	upstream	6047	0.463320492	0.04060229	LOC409206	TSS
NC_037642.1	4729937	4730132	NC_037642.1	4722782	4723311	upstream	6625	0.291582309	0.193646431	LOC409206	TSS
NC_037642.1	5470717	5470792	NC_037642.1	5476361	5476822	downstream	5568	0.284867723	0.177438625	NA	TSS
NC_037642.1	5471811	5471897	NC_037642.1	5476361	5476822	downstream	4463	0.393863181	0.063317588	LOC725212	TSS
NC_037642.1	5475841	5476011	NC_037642.1	5476361	5476822	downstream	349	0.094955908	0.653026878	LOC411068	TSS
NC_037642.1	5798828	5798872	NC_037642.1	5807807	5808285	downstream	8934	0.575223742	0.007856309	LOC725732	TSS
NC_037642.1	5807047	5807194	NC_037642.1	5807807	5808285	downstream	612	0.661040687	0.00215726	LOC725732	TSS
NC_037642.1	5809307	5809371	NC_037642.1	5807807	5808285	upstream	1021	0.617009396	0.004524104	LOC725732	TSS
NC_037642.1	5816737	5816744	NC_037642.1	5807807	5808285	upstream	8451	0.633287465	0.004732025	LOC725732	TSS
NC_037642.1	5850105	5850355	NC_037642.1	5852442	5852879	downstream	2086	0.668852921	0.001800856	NA	TSS
NC_037642.1	5850471	5850658	NC_037642.1	5852442	5852879	downstream	1783	0.697938072	0.001181539	NA	TSS
NC_037642.1	5850703	5850744	NC_037642.1	5852442	5852879	downstream	1697	0.604217978	0.006141446	NA	TSS
NC_037642.1	5854288	5854331	NC_037642.1	5852442	5852879	upstream	1408	0.788693976	0.000664038	NA	TSS
NC_037642.1	5857826	5858066	NC_037642.1	5852442	5852879	upstream	4946	0.618373455	0.003905651	LOC408830	TSS
NC_037642.1	5858357	5858436	NC_037642.1	5852442	5852879	upstream	5477	0.477548574	0.028317918	LOC408830	TSS
NC_037642.1	5858825	5858955	NC_037642.1	5852442	5852879	upstream	5945	0.556038437	0.013850022	LOC408830	TSS
NC_037642.1	6390579	6390963	NC_037642.1	6394069	6394527	downstream	3105	0.622531756	0.004690768	LOC411079	TSS
NC_037642.1	6626496	6626573	NC_037642.1	6623952	6624521	upstream	1974	0.193661519	0.399906543	NA	TSS
NC_037642.1	6629046	6629226	NC_037642.1	6623952	6624521	upstream	4524	0.140875214	0.520466249	LOC552771	TSS
NC_037642.1	6633616	6633680	NC_037642.1	6623952	6624521	upstream	9094	0.091685575	0.681061375	LOC552771	TSS
NC_037642.1	6948597	6948701	NC_037642.1	6946638	6947195	upstream	1401	0.420248861	0.062137962	LOC411083	TSS
NC_037642.1	6949641	6949728	NC_037642.1	6946638	6947195	upstream	2445	0.308182498	0.171345255	LOC411083	TSS
NC_037642.1	8319222	8319257	NC_037642.1	8312849	8313354	upstream	5867	0.524672182	0.015158056	LOC409818	TSS
NC_037642.1	9696761	9696814	NC_037642.1	9695115	9695527	upstream	1233	0.078134538	0.728617049	LOC100578718	TSS
NC_037642.1	9696929	9696949	NC_037642.1	9695115	9695527	upstream	1401	0.30192982	0.185767333	LOC100578718	TSS
NC_037642.1	9697031	9697091	NC_037642.1	9695115	9695527	upstream	1503	0.408550585	0.070859956	LOC100578718	TSS
NC_037642.1	9698449	9698488	NC_037642.1	9695115	9695527	upstream	2921	0.333711906	0.143607163	LOC100578718	TSS
NC_037642.1	10023376	10023515	NC_037642.1	10027152	10027628	downstream	3636	0.62417494	0.005312837	LOC113218811	TSS
NC_037642.1	10024530	10024557	NC_037642.1	10027152	10027628	downstream	2594	0.617797606	0.006242049	LOC113218811	TSS
NC_037642.1	10025530	10025686	NC_037642.1	10027152	10027628	downstream	1465	0.577506458	0.01057517	LOC113218811	TSS
NC_037642.1	10027790	10027846	NC_037642.1	10027152	10027628	upstream	161	0.641026464	0.004369084	NA	TSS
NC_037642.1	10027897	10028017	NC_037642.1	10027152	10027628	upstream	268	0.292166993	0.191976895	NA	TSS
NC_037642.1	10353349	10353385	NC_037642.1	10363316	10363721	downstream	9930	0.285009525	0.20593146	NA	TSS
NC_037642.1	10881326	10881413	NC_037642.1	10888913	10889391	downstream	7499	0.050117601	0.816760329	LOC413935	TSS
NC_037642.1	10893144	10893219	NC_037642.1	10888913	10889391	upstream	3752	0.225529205	0.297081697	LOC552679	TSS
NC_037642.1	11271302	11271437	NC_037642.1	11263785	11264289	upstream	7012	0.632560096	0.002260961	LOC726337	TSS
NC_037642.1	11273325	11273698	NC_037642.1	11273836	11274410	downstream	137	0.586009039	0.005141994	LOC408852	TSS
NC_037642.1	11276888	11276936	NC_037642.1	11273836	11274410	upstream	2477	0.492247592	0.018757232	LOC408852	TSS
NC_037642.1	11284469	11284511	NC_037642.1	11292860	11293321	downstream	8348	0.260874597	0.225249394	LOC408852	TSS
NC_037642.1	11287818	11287829	NC_037642.1	11292860	11293321	downstream	5030	0.496903995	0.020894766	LOC408852	TSS
NC_037642.1	11289033	11289044	NC_037642.1	11292860	11293321	downstream	3815	0.315874185	0.146792153	LOC408852	TSS
NC_037642.1	11290241	11290248	NC_037642.1	11292860	11293321	downstream	2611	0.447213595	0.037627229	LOC408852	TSS
NC_037642.1	11291598	11291743	NC_037642.1	11292860	11293321	downstream	1116	0.469457901	0.028415819	LOC408852	TSS
NC_037642.1	11294848	11294861	NC_037642.1	11292860	11293321	upstream	1526	0.099937559	0.643660587	LOC408852	TSS
NC_037642.1	11452341	11452422	NC_037642.1	11462123	11462633	downstream	9700	0.292465529	0.168201373	Err	TSS
NC_037642.1	11456093	11456117	NC_037642.1	11462123	11462633	downstream	6005	0.755535949	0.000371068	Err	TSS
NC_037642.1	12117891	12118046	NC_037642.1	12126806	12127379	downstream	8759	0.728920641	0.000447478	nAChRa3	TSS
NC_037642.1	12126307	12126379	NC_037642.1	12126806	12127379	downstream	426	0.397830921	0.057192895	nAChRa3	TSS
NC_037642.1	12169227	12169343	NC_037642.1	12170703	12171108	downstream	1359	0.339934634	0.124818513	nAChRa3	TSS
NC_037642.1	12614745	12614846	NC_037642.1	12604940	12605414	upstream	9330	0.459020248	0.0388969	LOC408864	TSS
NC_037642.1	13271427	13271504	NC_037642.1	13272754	13273179	downstream	1249	0.593063351	0.004395373	LOC727246	TSS
NC_037642.1	13271854	13271955	NC_037642.1	13272754	13273179	downstream	798	0.497246569	0.015126724	LOC727246	TSS
NC_037642.1	13319892	13320066	NC_037642.1	13320564	13321055	downstream	497	0.033335391	0.869157207	LOC409207	TSS
NC_037642.1	13395408	13395472	NC_037642.1	13385512	13385948	upstream	9459	0.129636243	0.535481061	LOC411738	TSS
NC_037642.1	13725183	13725339	NC_037642.1	13727570	13728064	downstream	2230	0.507147412	0.015839841	LOC413014	TSS
NC_037642.1	13725531	13725689	NC_037642.1	13727570	13728064	downstream	1880	0.455752138	0.032106916	LOC413014	TSS
NC_037642.1	13726523	13726656	NC_037642.1	13727570	13728064	downstream	913	0.719441678	0.000620471	LOC726879	TSS
NC_037642.1	257613	257688	NC_037642.1	258581	258984	upstream	892	0.116549417	0.593864532	LOC100577094	TSS
NC_037642.1	263456	263505	NC_037642.1	258581	258984	downstream	4471	0.345784615	0.110575023	LOC725529	TSS
NC_037642.1	378609	378700	NC_037642.1	384360	384760	upstream	5659	0.287660523	0.164214143	LOC725337	TSS
NC_037642.1	378988	379272	NC_037642.1	384360	384760	upstream	5087	0.080544947	0.696913397	LOC725303	TSS
NC_037642.1	383204	383275	NC_037642.1	384360	384760	upstream	1084	0.069421013	0.738137125	NA	TSS
NC_037642.1	383549	383626	NC_037642.1	384360	384760	upstream	733	0.601648783	0.003762083	NA	TSS
NC_037642.1	1945385	1945425	NC_037642.1	1954354	1954841	upstream	8928	0.332045303	0.125156803	LOC724450	TSS
NC_037642.1	4717858	4718027	NC_037642.1	4722782	4723311	upstream	4754	0.195465157	0.38560241	LOC551174	TSS
NC_037642.1	4718170	4718271	NC_037642.1	4722782	4723311	upstream	4510	0.15273359	0.495945585	LOC551174	TSS
NC_037642.1	5471762	5471897	NC_037642.1	5476361	5476822	upstream	4463	0.250640206	0.237325355	LOC725212	TSS
NC_037642.1	5475208	5475295	NC_037642.1	5476361	5476822	upstream	1065	0.071216931	0.735988079	LOC724868	TSS
NC_037642.1	5475804	5476089	NC_037642.1	5476361	5476822	upstream	271	0.071216931	0.735988079	LOC411068	TSS
NC_037642.1	6633440	6633571	NC_037642.1	6623952	6624521	downstream	8918	0.246048769	0.265797923	LOC100578215	TSS
NC_037642.1	6633654	6633749	NC_037642.1	6623952	6624521	downstream	9132	0.180289062	0.412833035	LOC552771	TSS
NC_037642.1	8969341	8969399	NC_037642.1	8971928	8972475	upstream	2528	0.230350221	0.315393908	LOC100576129	TSS
NC_037642.1	10017494	10017768	NC_037642.1	10027152	10027628	upstream	9383	0.305447311	0.172548626	LOC408843	TSS
NC_037642.1	10030857	10030927	NC_037642.1	10027152	10027628	downstream	3228	0.462250164	0.03815171	LOC100576965	TSS
NC_037642.1	10031687	10031823	NC_037642.1	10027152	10027628	downstream	4058	0.25232604	0.259813382	LOC100576965	TSS
NC_037642.1	10550371	10550383	NC_037642.1	10548273	10548816	downstream	1554	0.317940322	0.167603538	LOC100578865	TSS
NC_037642.1	11727399	11727420	NC_037642.1	11721596	11722144	downstream	5254	0.441149402	0.043618656	LOC411116	TSS
NC_037642.1	11728662	11728668	NC_037642.1	11721596	11722144	downstream	6517	0.531974279	0.014967955	LOC411116	TSS
NC_037642.1	11731908	11732140	NC_037642.1	11721596	11722144	downstream	9763	0.194624736	0.373370262	LOC725038	TSS
NC_037642.1	11731908	11732140	NC_037642.1	11733354	11733801	upstream	1213	0.179028719	0.39763206	LOC725038	TSS
NC_037642.1	11733812	11733909	NC_037642.1	11733354	11733801	downstream	10	0.118694885	0.573340719	LOC725038	TSS
NC_037642.1	11733938	11734098	NC_037642.1	11733354	11733801	downstream	136	0.094955908	0.652342289	LOC725038	TSS
NC_037642.1	11738373	11738458	NC_037642.1	11733354	11733801	downstream	4571	0.035805744	0.865661694	NA	TSS
NC_037642.1	11738544	11738618	NC_037642.1	11733354	11733801	downstream	4742	0.098833242	0.648518973	NA	TSS
NC_037642.1	12569489	12569498	NC_037642.1	12562925	12563405	downstream	6083	0.056851227	0.782163574	LOC408863	TSS
NC_037642.1	12571214	12571391	NC_037642.1	12561223	12561728	downstream	9485	0.120797208	0.58130469	LOC408863	TSS
NC_037642.1	12571214	12571391	NC_037642.1	12562925	12563405	downstream	7808	0.261515646	0.203407619	LOC408863	TSS
NC_037642.1	12572219	12572278	NC_037642.1	12562925	12563405	downstream	8813	0.284256137	0.166817261	LOC408863	TSS
NC_037642.1	12573242	12573302	NC_037642.1	12562925	12563405	downstream	9836	0.080937026	0.697150782	NA	TSS
NC_037642.1	13389646	13389740	NC_037642.1	13385512	13385948	downstream	3697	0.165915912	0.42966693	LOC552786	TSS
NC_037642.1	13389835	13389905	NC_037642.1	13385512	13385948	downstream	3886	0.145521375	0.495123096	LOC552786	TSS
NC_037642.1	13729586	13729730	NC_037642.1	13727570	13728064	downstream	1521	0.584369487	0.005837558	NA	TSS
NC_037642.1	13760003	13760228	NC_037642.1	13769862	13770335	upstream	9633	0.024318019	0.909705303	LOC409726	TSS
NC_037643.1	6774564	6774601	NC_037643.1	6781620	6782080	downstream	7018	0.298657861	0.157188497	LOC412917	TSS
NC_037643.1	9003092	9003143	NC_037643.1	9009090	9009502	downstream	5946	0.766811581	0.000327367	LOC550921	TSS
NC_037643.1	9014526	9014655	NC_037643.1	9009090	9009502	upstream	5023	0.665750286	0.00173489	LOC411171	TSS
NC_037643.1	9014966	9015025	NC_037643.1	9009090	9009502	upstream	5463	0.305995031	0.153419127	LOC411171	TSS
NC_037643.1	9764251	9764368	NC_037643.1	9772679	9773148	downstream	8310	0.228172504	0.307050282	LOC724172	TSS
NC_037643.1	11116538	11116582	NC_037643.1	11114821	11115221	upstream	1316	0.656438635	0.001968629	LOC551803	TSS
NC_037643.1	11116749	11116894	NC_037643.1	11114821	11115221	upstream	1527	0.608697643	0.004106806	LOC551803	TSS
NC_037643.1	11116960	11116968	NC_037643.1	11114821	11115221	upstream	1738	0.522257492	0.013413923	LOC551803	TSS
NC_037643.1	11985269	11985326	NC_037643.1	11993015	11993537	downstream	7688	0.412478956	0.049843765	LOC408877	TSS
NC_037643.1	11986909	11986921	NC_037643.1	11993015	11993537	downstream	6093	0.058925565	0.77933477	LOC408877	TSS
NC_037643.1	11987793	11987829	NC_037643.1	11993015	11993537	downstream	5185	0.50675986	0.015970018	LOC408877	TSS
NC_037643.1	11987893	11987998	NC_037643.1	11993015	11993537	downstream	5016	0.458130681	0.032072344	LOC408877	TSS
NC_037643.1	11988996	11989215	NC_037643.1	11993015	11993537	downstream	3799	0.058925565	0.77933477	LOC408877	TSS
NC_037643.1	12980680	12980738	NC_037643.1	12978737	12979167	upstream	1512	0.092610955	0.655725417	LOC551087	TSS
NC_037643.1	13491262	13491367	NC_037643.1	13481298	13481764	upstream	9497	0.46808239	0.027648809	LOC113218836	TSS
NC_037643.1	13689395	13689455	NC_037643.1	13685246	13685805	upstream	3589	0.496286577	0.020210931	NA	TSS
NC_037643.1	14299219	14299279	NC_037643.1	14291421	14291868	upstream	7350	0.505617978	0.013202664	LOC408874	TSS
NC_037643.1	15024512	15024534	NC_037643.1	15025601	15026024	downstream	1066	0.779175606	0.000936307	LOC406093	TSS
NC_037643.1	15024939	15024998	NC_037643.1	15019468	15019997	upstream	4941	0.152032775	0.48583866	LOC406093	TSS
NC_037643.1	15027133	15027196	NC_037643.1	15025601	15026024	upstream	1108	0.485962289	0.02833621	LOC409708	TSS
NC_037643.1	15029660	15029724	NC_037643.1	15025601	15026024	upstream	3635	0.554321863	0.012008776	LOC409708	TSS
NC_037643.1	15032827	15032866	NC_037643.1	15025601	15026024	upstream	6802	0.764470787	0.001308653	LOC409708	TSS
NC_037643.1	15123799	15123895	NC_037643.1	15126891	15127388	downstream	2995	0.411111111	0.042191602	LOC724929	TSS
NC_037643.1	15283811	15283913	NC_037643.1	15286462	15286997	downstream	2548	0.459055233	0.035891766	NA	TSS
NC_037643.1	15283811	15283913	NC_037643.1	15290253	15290729	downstream	6339	0.642539604	0.00312996	NA	TSS
NC_037643.1	15283811	15283913	NC_037643.1	15290817	15291340	downstream	6903	0.705642285	0.001019008	NA	TSS
NC_037643.1	15332885	15332955	NC_037643.1	15335411	15335832	downstream	2455	0.274204249	0.225569738	LOC408871	TSS
NC_037643.1	15405619	15405876	NC_037643.1	15404514	15404932	upstream	686	0.257667069	0.218837086	LOC409305	TSS
NC_037643.1	15411340	15411466	NC_037643.1	15404514	15404932	upstream	6407	0.093697116	0.65477627	LOC411141	TSS
NC_037643.1	15411594	15411629	NC_037643.1	15404514	15404932	upstream	6661	0.32163376	0.129267429	LOC411141	TSS
NC_037643.1	17050359	17050422	NC_037643.1	17040928	17041357	upstream	9001	0.407542699	0.075691464	LOC725914	TSS
NC_037643.1	9019257	9019525	NC_037643.1	9009090	9009502	downstream	9754	0.073029674	0.732234644	LOC100576703	TSS
NC_037643.1	9763691	9763772	NC_037643.1	9772679	9773148	upstream	8906	0.040265736	0.85695432	LOC408882	TSS
NC_037643.1	12391749	12391799	NC_037643.1	12383755	12384229	downstream	7519	0.510753918	0.030227968	NA	TSS
NC_037643.1	12391749	12391799	NC_037643.1	12390082	12390623	downstream	1125	0.432346015	0.067849755	NA	TSS
NC_037643.1	12974497	12974639	NC_037643.1	12978737	12979167	upstream	4097	0.189432037	0.369394709	NA	TSS
NC_037643.1	12974883	12974936	NC_037643.1	12978737	12979167	upstream	3800	0.02328101	0.911131119	NA	TSS
NC_037643.1	12976350	12976432	NC_037643.1	12978737	12979167	upstream	2304	0.117057184	0.576267985	NA	TSS
NC_037643.1	12979592	12979949	NC_037643.1	12978737	12979167	downstream	424	0.370443822	0.074539063	Vha16	TSS
NC_037643.1	12987973	12988067	NC_037643.1	12978737	12979167	downstream	8805	0.304348677	0.146225091	LOC551046	TSS
NC_037643.1	14168164	14168212	NC_037643.1	14176843	14177413	upstream	8630	0.302613766	0.154522621	LOC408876	TSS
NC_037643.1	14283618	14283675	NC_037643.1	14291421	14291868	upstream	7745	0.522254461	0.009858423	NA	TSS
NC_037643.1	15025414	15025417	NC_037643.1	15025601	15026024	upstream	183	0.693007749	0.003075769	NA	TSS
NC_037643.1	15029900	15029952	NC_037643.1	15025601	15026024	downstream	3875	0.070675349	0.747730165	LOC102656621	TSS
NC_037643.1	15332294	15332374	NC_037643.1	15335411	15335832	upstream	3036	0.375469631	0.086101274	LOC408871	TSS
NC_037643.1	15332808	15333010	NC_037643.1	15335411	15335832	upstream	2400	0.303975239	0.156299316	LOC408871	TSS
NC_037643.1	15335894	15336099	NC_037643.1	15335411	15335832	downstream	61	0.40883816	0.054502941	LOC408871	TSS
NC_037643.1	15336275	15336343	NC_037643.1	15335411	15335832	downstream	442	0.410579896	0.059647179	LOC408871	TSS
NC_037643.1	15340344	15340458	NC_037643.1	15335411	15335832	downstream	4511	0.048098607	0.821035096	LOC550969	TSS
NC_037643.1	15395406	15395477	NC_037643.1	15404514	15404932	upstream	9036	0.327939905	0.117587858	LOC100577168	TSS
NC_037643.1	15398846	15398915	NC_037643.1	15404514	15404932	upstream	5598	0.236889685	0.262303439	LOC100577214	TSS
NC_037643.1	15403292	15403414	NC_037643.1	15404514	15404932	upstream	1099	0.269379208	0.198611199	LOC100577214	TSS
NC_037643.1	15410873	15410983	NC_037643.1	15404514	15404932	downstream	5940	0.023555508	0.910871022	LOC725328	TSS
NC_037643.1	16008889	16008962	NC_037643.1	16014802	16015206	upstream	5839	0.399450172	0.060753864	LOC411670	TSS
NC_037643.1	16008889	16008962	NC_037643.1	16018711	16019487	upstream	9748	0.577912167	0.00597364	LOC411670	TSS
NC_037643.1	16009061	16009125	NC_037643.1	16014802	16015206	upstream	5676	0.229986462	0.280272173	LOC411670	TSS
NC_037643.1	16009061	16009125	NC_037643.1	16018711	16019487	upstream	9585	0.601500419	0.004217239	LOC411670	TSS
NC_037643.1	16009854	16009962	NC_037643.1	16014802	16015206	upstream	4839	0.486864496	0.022839985	LOC411670	TSS
NC_037643.1	16009854	16009962	NC_037643.1	16018711	16019487	upstream	8748	0.094875742	0.653094365	LOC411670	TSS
NC_037643.1	16009999	16010032	NC_037643.1	16014802	16015206	upstream	4769	0.172328087	0.424423973	LOC411670	TSS
NC_037643.1	16009999	16010032	NC_037643.1	16018711	16019487	upstream	8678	0.167908683	0.430268263	LOC411670	TSS
NC_037643.1	16121683	16121739	NC_037643.1	16128718	16129256	upstream	6978	0.421830744	0.051255478	LOC102654812	TSS
NC_037643.1	16162143	16162159	NC_037643.1	16166566	16166966	upstream	4406	0.497710644	0.019730461	LOC724442	TSS
NC_037643.1	16166397	16166408	NC_037643.1	16166566	16166966	upstream	157	0.465474668	0.027365996	LOC724442	TSS
NC_037643.1	16915537	16915699	NC_037643.1	16917562	16918058	upstream	1862	0.55934212	0.009438995	LOC552604	TSS
NC_037643.1	17215251	17215322	NC_037643.1	17211310	17211889	downstream	3361	0.670670707	0.001648722	LOC551460	TSS
NC_037643.1	17215430	17215578	NC_037643.1	17211310	17211889	downstream	3540	0.500304496	0.016647401	LOC551460	TSS
NC_037643.1	17215733	17215799	NC_037643.1	17211310	17211889	downstream	3843	0.54684445	0.008867016	LOC551460	TSS
NC_037644.1	112783	112873	NC_037644.1	117995	118417	downstream	5121	0.370116605	0.083708796	LOC100576110	TSS
NC_037644.1	150338	150413	NC_037644.1	156797	157244	downstream	6383	0.453557368	0.036411496	LOC411685	TSS
NC_037644.1	150458	150605	NC_037644.1	156797	157244	downstream	6191	0.568913881	0.007056666	LOC411685	TSS
NC_037644.1	150654	150771	NC_037644.1	156797	157244	downstream	6025	0.657267069	0.001937718	LOC411685	TSS
NC_037644.1	329979	330135	NC_037644.1	325305	325757	upstream	4221	0.410548122	0.056609317	LOC552005	TSS
NC_037644.1	330274	330462	NC_037644.1	325305	325757	upstream	4516	0.287724873	0.183394092	LOC552005	TSS
NC_037644.1	1547882	1547940	NC_037644.1	1556209	1556764	downstream	8268	0.674808529	0.001542098	NA	TSS
NC_037644.1	2678763	2678819	NC_037644.1	2673538	2673981	upstream	4781	0.504957727	0.022688976	LOC408944	TSS
NC_037644.1	2678840	2678978	NC_037644.1	2673538	2673981	upstream	4858	0.532252739	0.016314588	LOC408944	TSS
NC_037644.1	2835511	2835619	NC_037644.1	2845430	2845936	downstream	9810	0.1026654	0.641971182	LOC408944	TSS
NC_037644.1	2835640	2835862	NC_037644.1	2845430	2845936	downstream	9567	0.152277398	0.486655903	LOC408944	TSS
NC_037644.1	2835894	2836000	NC_037644.1	2845430	2845936	downstream	9429	0.012833175	0.953654584	LOC408944	TSS
NC_037644.1	3032200	3032264	NC_037644.1	3038756	3039328	downstream	6491	0.180648921	0.406666676	NA	TSS
NC_037644.1	3161248	3161336	NC_037644.1	3162666	3163163	downstream	1329	0.783386238	0.000195629	LOC100577723	TSS
NC_037644.1	3161248	3161336	NC_037644.1	3170863	3171416	downstream	9526	0.21353707	0.294867231	LOC100577723	TSS
NC_037644.1	3161373	3161531	NC_037644.1	3162666	3163163	downstream	1134	0.410383867	0.054024998	LOC100577723	TSS
NC_037644.1	3161373	3161531	NC_037644.1	3170863	3171416	downstream	9331	0.502865353	0.014832553	LOC100577723	TSS
NC_037644.1	3510279	3510401	NC_037644.1	3516478	3516942	downstream	6076	0.126360134	0.575570434	LOC413958	TSS
NC_037644.1	4862699	4862782	NC_037644.1	4871628	4872068	downstream	8845	0.292465529	0.170996358	LOC412393	TSS
NC_037644.1	4863436	4863610	NC_037644.1	4871628	4872068	downstream	8017	0.404368042	0.059445618	LOC412393	TSS
NC_037644.1	4874604	4874745	NC_037644.1	4871628	4872068	upstream	2535	0.438698293	0.040022754	LOC409387	TSS
NC_037644.1	4874855	4874956	NC_037644.1	4871628	4872068	upstream	2786	0.414326166	0.052449014	LOC409387	TSS
NC_037644.1	4874979	4875046	NC_037644.1	4871628	4872068	upstream	2910	0.02464445	0.90893088	LOC409387	TSS
NC_037644.1	4875206	4875269	NC_037644.1	4871628	4872068	upstream	3137	0.09748851	0.648148061	LOC409387	TSS
NC_037644.1	4881486	4881565	NC_037644.1	4871628	4872068	upstream	9417	0.024372127	0.909171118	LOC726786	TSS
NC_037644.1	7841411	7841469	NC_037644.1	7839309	7839789	upstream	1621	0.091501802	0.657380427	LOC413280	TSS
NC_037644.1	7848970	7849133	NC_037644.1	7839309	7839789	upstream	9180	0.549010813	0.007786348	LOC409851	TSS
NC_037644.1	8004160	8004207	NC_037644.1	8013582	8013993	downstream	9374	0.573069883	0.015386859	NA	TSS
NC_037644.1	8014077	8014079	NC_037644.1	8013582	8013993	upstream	83	0.59186403	0.013637719	NA	TSS
NC_037644.1	8020534	8020674	NC_037644.1	8013582	8013993	upstream	6540	0.158034885	0.48667414	NA	TSS
NC_037644.1	8861256	8861316	NC_037644.1	8868820	8869234	downstream	7503	0.291012623	0.163843256	LOC551259	TSS
NC_037644.1	8861337	8861349	NC_037644.1	8868820	8869234	downstream	7470	0.15391353	0.466745174	LOC551259	TSS
NC_037644.1	8861373	8861395	NC_037644.1	8868820	8869234	downstream	7424	0.277832866	0.181972197	LOC551259	TSS
NC_037644.1	8864745	8864839	NC_037644.1	8868820	8869234	downstream	3980	0.331506065	0.116989215	LOC551259	TSS
NC_037644.1	8868197	8868256	NC_037644.1	8868820	8869234	downstream	563	0.347291083	0.095239523	LOC551259	TSS
NC_037644.1	8869283	8869309	NC_037644.1	8868820	8869234	upstream	48	0.314293633	0.132673491	LOC551259	TSS
NC_037644.1	8937208	8937269	NC_037644.1	8942018	8942446	downstream	4748	0.271294707	0.185112017	LOC551259	TSS
NC_037644.1	8940397	8940548	NC_037644.1	8942018	8942446	downstream	1469	0.339118383	0.09762609	LOC551259	TSS
NC_037644.1	8940898	8941022	NC_037644.1	8942018	8942446	downstream	995	0.226078922	0.269456405	LOC551259	TSS
NC_037644.1	9659437	9659502	NC_037644.1	9665249	9665826	downstream	5746	0.20050014	0.338142695	LOC725329	TSS
NC_037644.1	9660678	9660731	NC_037644.1	9665249	9665826	downstream	4517	0.52182973	0.015992664	LOC725329	TSS
NC_037644.1	12396122	12396263	NC_037644.1	12402062	12402498	downstream	5798	0.504957727	0.024779018	NA	TSS
NC_037644.1	12403872	12403914	NC_037644.1	12402062	12402498	upstream	1373	0.603817111	0.007523917	NA	TSS
NC_037644.1	12404523	12404656	NC_037644.1	12402062	12402498	upstream	2024	0.538199882	0.017699754	NA	TSS
NC_037644.1	12773692	12773782	NC_037644.1	12769495	12770049	upstream	3642	0.603361371	0.002982796	LOC100576948	TSS
NC_037644.1	13532886	13532928	NC_037644.1	13540751	13541192	downstream	7822	0.445288176	0.050780034	NA	TSS
NC_037644.1	13532999	13533096	NC_037644.1	13540751	13541192	downstream	7654	0.458349249	0.048414244	NA	TSS
NC_037644.1	13964935	13965108	NC_037644.1	13965528	13965942	downstream	419	0.579882519	0.004797781	LOC408898	TSS
NC_037644.1	124676	124774	NC_037644.1	117995	118417	downstream	6258	0.527577577	0.013296087	LOC552600	TSS
NC_037644.1	645191	645268	NC_037644.1	634810	635327	downstream	9863	0.066035738	0.764951359	LOC412896	TSS
NC_037644.1	1182145	1182167	NC_037644.1	1187503	1188088	upstream	5335	0.471559563	0.026878795	LOC726842	TSS
NC_037644.1	1518663	1518817	NC_037644.1	1524472	1525031	upstream	5654	0.250841281	0.278504332	LOC413410	TSS
NC_037644.1	1520375	1520499	NC_037644.1	1524472	1525031	upstream	3972	0.15947323	0.487020862	LOC413410	TSS
NC_037644.1	1521341	1521390	NC_037644.1	1524472	1525031	upstream	3081	0.341881729	0.176574355	LOC413410	TSS
NC_037644.1	1522360	1522413	NC_037644.1	1524472	1525031	upstream	2058	0.232924047	0.314281256	LOC413410	TSS
NC_037644.1	1531677	1531701	NC_037644.1	1524472	1525031	downstream	6645	0.193202456	0.440438593	LOC413410	TSS
NC_037644.1	1565568	1565670	NC_037644.1	1556209	1556764	downstream	8803	0.123372202	0.564263602	LOC413410	TSS
NC_037644.1	1565705	1565902	NC_037644.1	1556209	1556764	downstream	8940	0.208577182	0.327688502	LOC413410	TSS
NC_037644.1	2653455	2653554	NC_037644.1	2650246	2650672	downstream	2782	0.398485235	0.071174365	LOC408942	TSS
NC_037644.1	2666389	2666475	NC_037644.1	2673538	2673981	upstream	7062	0.082799982	0.711069723	LOC408942	TSS
NC_037644.1	2667046	2667150	NC_037644.1	2673538	2673981	upstream	6387	0.259302616	0.241957468	LOC408942	TSS
NC_037644.1	2676936	2677091	NC_037644.1	2673538	2673981	downstream	2954	0.286597629	0.195915142	LOC408942	TSS
NC_037644.1	3201492	3201534	NC_037644.1	3201655	3202197	upstream	120	0.516397779	0.020155773	NA	TSS
NC_037644.1	3201492	3201534	NC_037644.1	3202221	3202752	upstream	686	0.078446454	0.723190362	NA	TSS
NC_037644.1	3203478	3203492	NC_037644.1	3201655	3202197	downstream	1280	0.348155312	0.120470954	Mir1000	TSS
NC_037644.1	3203478	3203492	NC_037644.1	3202221	3202752	downstream	725	0.052888589	0.81287238	Mir1000	TSS
NC_037644.1	3513788	3513840	NC_037644.1	3516478	3516942	upstream	2637	0.013884872	0.950517312	LOC100577341	TSS
NC_037644.1	3525242	3525417	NC_037644.1	3516478	3516942	downstream	8299	0.169434748	0.454825067	NA	TSS
NC_037644.1	3525580	3525991	NC_037644.1	3516478	3516942	downstream	8637	0.069424359	0.756343628	NA	TSS
NC_037644.1	3586535	3586681	NC_037644.1	3596103	3596520	upstream	9421	0.478500594	0.02586263	LOC724704	TSS
NC_037644.1	3586757	3586858	NC_037644.1	3589421	3589855	upstream	2562	0.068572548	0.739706475	LOC724704	TSS
NC_037644.1	3586757	3586858	NC_037644.1	3596103	3596520	upstream	9244	0.274485821	0.206970881	LOC724704	TSS
NC_037644.1	3589318	3589353	NC_037644.1	3596103	3596520	upstream	6749	0.421815451	0.051450868	LOC724704	TSS
NC_037644.1	4862628	4862778	NC_037644.1	4871628	4872068	upstream	8849	0.389954038	0.067948866	LOC412393	TSS
NC_037644.1	4869557	4869615	NC_037644.1	4871628	4872068	upstream	2012	0.389954038	0.067948866	LOC412394	TSS
NC_037644.1	4871570	4871616	NC_037644.1	4871628	4872068	upstream	11	0.012463055	0.954221087	NA	TSS
NC_037644.1	7841851	7841926	NC_037644.1	7839309	7839789	downstream	2061	0.137252703	0.505859178	NA	TSS
NC_037644.1	8009180	8009302	NC_037644.1	8013582	8013993	upstream	4279	0.394771017	0.090884381	LOC724312	TSS
NC_037644.1	8009528	8009549	NC_037644.1	8013582	8013993	upstream	4032	0.455842306	0.064158729	LOC724312	TSS
NC_037644.1	8010118	8010144	NC_037644.1	8013582	8013993	upstream	3437	0.592156525	0.01138935	LOC724312	TSS
NC_037644.1	11101667	11101685	NC_037644.1	11093808	11094402	downstream	7264	0.83323809	0.000382525	LOC411214	TSS
NC_037644.1	12404119	12404322	NC_037644.1	12402062	12402498	downstream	1620	0.204712592	0.362787491	LOC552585	TSS
NC_037644.1	12406302	12406408	NC_037644.1	12402062	12402498	downstream	3803	0.150122567	0.504528142	LOC100576974	TSS
NC_037644.1	12760589	12760589	NC_037644.1	12769495	12770049	upstream	8905	0.659554236	0.001609705	LOC409045	TSS
NC_037644.1	12765370	12765489	NC_037644.1	12769495	12770049	upstream	4005	0.144453362	0.475334702	LOC409045	TSS
NC_037644.1	13545284	13545413	NC_037644.1	13540751	13541192	downstream	4091	0.220183857	0.329880452	LOC408910	TSS
NC_037645.1	1164195	1164253	NC_037645.1	1166387	1166845	downstream	2133	0.340805147	0.111099527	NA	TSS
NC_037645.1	1684086	1684201	NC_037645.1	1692970	1693409	downstream	8768	0.354609091	0.099627679	NA	TSS
NC_037645.1	1695754	1696034	NC_037645.1	1692970	1693409	upstream	2344	0.120246518	0.571710173	LOC413739	TSS
NC_037645.1	1702123	1702285	NC_037645.1	1692970	1693409	upstream	8713	0.168345125	0.428507342	LOC413739	TSS
NC_037645.1	2651401	2651452	NC_037645.1	2649960	2650449	upstream	951	0.673946737	0.001681009	LOC552358	TSS
NC_037645.1	2835577	2835591	NC_037645.1	2825915	2826363	upstream	9213	0.421809224	0.04766598	NA	TSS
NC_037645.1	3211548	3211603	NC_037645.1	3216098	3216691	downstream	4494	0.27247463	0.21267287	LOC408958	TSS
NC_037645.1	3269964	3270069	NC_037645.1	3260173	3260573	upstream	9390	0.38878109	0.081149661	LOC100578051	TSS
NC_037645.1	3269964	3270069	NC_037645.1	3262281	3262683	upstream	7280	0.450367702	0.042124001	LOC100578051	TSS
NC_037645.1	3270127	3270154	NC_037645.1	3260173	3260573	upstream	9553	0.318539645	0.154790967	LOC100578051	TSS
NC_037645.1	3270127	3270154	NC_037645.1	3262281	3262683	upstream	7443	0.727325156	0.00108308	LOC100578051	TSS
NC_037645.1	3999985	3999988	NC_037645.1	4002921	4003346	downstream	2932	0.601246477	0.003876907	LOC551514	TSS
NC_037645.1	4000043	4000147	NC_037645.1	4002921	4003346	downstream	2773	0.534401537	0.009346692	LOC551514	TSS
NC_037645.1	4517101	4517408	NC_037645.1	4517974	4518378	downstream	565	0.545996469	0.009738554	LOC408959	TSS
NC_037645.1	4517101	4517408	NC_037645.1	4526743	4527248	downstream	9334	0.306996628	0.13541012	LOC408959	TSS
NC_037645.1	4521738	4521778	NC_037645.1	4517974	4518378	upstream	3359	0.213650792	0.311771117	LOC408959	TSS
NC_037645.1	4521738	4521778	NC_037645.1	4526743	4527248	downstream	4964	0.420699083	0.040746073	LOC408959	TSS
NC_037645.1	4525422	4525610	NC_037645.1	4517974	4518378	upstream	7043	0.142433862	0.500094045	LOC408959	TSS
NC_037645.1	4525422	4525610	NC_037645.1	4526743	4527248	downstream	1132	0.648103992	0.001620967	LOC408959	TSS
NC_037645.1	4529675	4529791	NC_037645.1	4526743	4527248	upstream	2426	0.44189034	0.034371131	LOC408959	TSS
NC_037645.1	6743774	6743832	NC_037645.1	6736828	6737252	upstream	6521	0.159296501	0.454808533	LOC551718	TSS
NC_037645.1	6744191	6744505	NC_037645.1	6736828	6737252	upstream	6938	0.414326166	0.050917377	LOC551718	TSS
NC_037645.1	7203905	7203912	NC_037645.1	7199883	7200296	upstream	3608	0.260359588	0.217172123	Mir29b	TSS
NC_037645.1	7270086	7270452	NC_037645.1	7266730	7267190	upstream	2895	0.42942361	0.045529649	LOC411820	TSS
NC_037645.1	7644857	7644912	NC_037645.1	7643383	7643806	upstream	1050	0.471404521	0.024994457	LOC408965	TSS
NC_037645.1	7652391	7652487	NC_037645.1	7643383	7643806	upstream	8584	0.070321085	0.737051759	LOC411268	TSS
NC_037645.1	7723610	7723719	NC_037645.1	7732855	7733546	downstream	9135	0.374829396	0.079173222	LOC413912	TSS
NC_037645.1	7742717	7742903	NC_037645.1	7732855	7733546	upstream	9170	0.168345125	0.428507342	LOC726689	TSS
NC_037645.1	7743208	7743339	NC_037645.1	7732855	7733546	upstream	9661	0.036273813	0.865098662	LOC726689	TSS
NC_037645.1	8249497	8249576	NC_037645.1	8255898	8256301	downstream	6321	0.370335747	0.079414635	LOC100577280	TSS
NC_037645.1	8274729	8274775	NC_037645.1	8282079	8282479	downstream	7303	0.273559042	0.221352119	LOC408969	TSS
NC_037645.1	8274904	8274958	NC_037645.1	8282079	8282479	downstream	7120	0.188697906	0.388136784	LOC408969	TSS
NC_037645.1	8351477	8351504	NC_037645.1	8354786	8355220	downstream	3281	0.207874295	0.332854674	LOC411277	TSS
NC_037645.1	8365003	8365040	NC_037645.1	8354786	8355220	upstream	9782	0.384788856	0.069742122	LOC411277	TSS
NC_037645.1	8384043	8384061	NC_037645.1	8382100	8382518	upstream	1524	0.188227972	0.41197954	LOC411277	TSS
NC_037645.1	8766409	8766479	NC_037645.1	8756889	8757375	upstream	9033	0.616264915	0.005555786	LOC726514	TSS
NC_037645.1	9344207	9344387	NC_037645.1	9338797	9339302	upstream	4904	0.512858342	0.01973192	LOC411459	TSS
NC_037645.1	9599066	9599331	NC_037645.1	9592293	9592712	upstream	6353	0.465906263	0.027330712	NA	TSS
NC_037645.1	9599066	9599331	NC_037645.1	9594239	9594764	upstream	4301	0.05814838	0.79541806	NA	TSS
NC_037645.1	9599567	9599735	NC_037645.1	9592293	9592712	upstream	6854	0.298657861	0.157188497	NA	TSS
NC_037645.1	9797154	9797240	NC_037645.1	9796639	9797146	upstream	7	0.494546984	0.017082435	LOC413052	TSS
NC_037645.1	9846471	9846553	NC_037645.1	9851939	9852517	downstream	5385	0.407666325	0.050519221	LOC413048	TSS
NC_037645.1	10131695	10131709	NC_037645.1	10131227	10131646	upstream	48	0.512179987	0.018519662	LOC552709	TSS
NC_037645.1	12110048	12110129	NC_037645.1	12112352	12112845	downstream	2222	0.517533453	0.016299885	LOC726625	TSS
NC_037645.1	12114709	12114858	NC_037645.1	12112352	12112845	upstream	1863	0.722501019	0.001485662	LOC726625	TSS
NC_037645.1	12117062	12117176	NC_037645.1	12112352	12112845	upstream	4216	0.644386076	0.002901076	LOC726625	TSS
NC_037645.1	12117576	12117609	NC_037645.1	12112352	12112845	upstream	4730	0.669170156	0.001962657	LOC726625	TSS
NC_037645.1	12446763	12446768	NC_037645.1	12438477	12438890	upstream	7872	0.223994668	0.309624254	LOC724613	TSS
NC_037645.1	12466575	12466758	NC_037645.1	12474007	12474526	downstream	7248	0.244599795	0.240665605	LOC413197	TSS
NC_037645.1	12466847	12467064	NC_037645.1	12474007	12474526	downstream	6942	0.081533265	0.695717225	LOC413197	TSS
NC_037645.1	2320016	2320062	NC_037645.1	2320661	2321083	upstream	598	0.461934885	0.028992144	LOC409836	TSS
NC_037645.1	2320160	2320304	NC_037645.1	2320661	2321083	upstream	356	0.5008472	0.016505687	LOC409836	TSS
NC_037645.1	2829280	2829295	NC_037645.1	2825915	2826363	downstream	2916	0.556690759	0.008296473	LOC102655052	TSS
NC_037645.1	3269857	3269913	NC_037645.1	3260173	3260573	downstream	9283	0.376455944	0.09266509	NA	TSS
NC_037645.1	3269857	3269913	NC_037645.1	3262281	3262683	downstream	7173	0.562647763	0.011468812	NA	TSS
NC_037645.1	3550305	3550382	NC_037645.1	3555123	3555634	upstream	4740	0.188444068	0.370509404	LOC413184	TSS
NC_037645.1	3686662	3686731	NC_037645.1	3683095	3683533	downstream	3128	0.689655172	0.000876915	NA	TSS
NC_037645.1	3700305	3700414	NC_037645.1	3699442	3699868	downstream	436	0.110782342	0.608769048	LOC107964899	TSS
NC_037645.1	4201413	4201416	NC_037645.1	4204667	4205070	upstream	3250	0.485461829	0.034574963	LOC107964872	TSS
NC_037645.1	4210924	4210985	NC_037645.1	4204667	4205070	downstream	5853	0.014213381	0.948645884	LOC724750	TSS
NC_037645.1	4514921	4515047	NC_037645.1	4517974	4518378	upstream	2926	0.285306995	0.211253809	LOC100577150	TSS
NC_037645.1	5133418	5133584	NC_037645.1	5140504	5140949	upstream	6919	0.034942828	0.877611233	LOC725439	TSS
NC_037645.1	6743802	6743892	NC_037645.1	6736828	6737252	downstream	6549	0.170604892	0.421491146	LOC551718	TSS
NC_037645.1	6841362	6841507	NC_037645.1	6846197	6846750	upstream	4689	0.771405479	0.00054235	LOC412838	TSS
NC_037645.1	6907329	6907402	NC_037645.1	6903199	6903664	downstream	3664	0.605227533	0.008629906	LOC551806	TSS
NC_037645.1	6907474	6907589	NC_037645.1	6903199	6903664	downstream	3809	0.628558247	0.005260588	LOC551806	TSS
NC_037645.1	7201643	7201705	NC_037645.1	7199883	7200296	downstream	1346	0.08247861	0.710468764	NA	TSS
NC_037645.1	7202001	7202092	NC_037645.1	7199883	7200296	downstream	1704	0.061770776	0.774558092	NA	TSS
NC_037645.1	7202912	7203014	NC_037645.1	7199883	7200296	downstream	2615	0.04157055	0.852490159	NA	TSS
NC_037645.1	7650707	7651078	NC_037645.1	7643383	7643806	downstream	6900	0.093761446	0.654384033	LOC411269	TSS
NC_037645.1	7740496	7740660	NC_037645.1	7732855	7733546	downstream	6949	0.336690249	0.113308234	LOC552055	TSS
NC_037645.1	7740713	7740863	NC_037645.1	7732855	7733546	downstream	7166	0.40883816	0.054502941	LOC552055	TSS
NC_037645.1	8246984	8247155	NC_037645.1	8255898	8256301	upstream	8742	0.540562478	0.010780958	LOC413625	TSS
NC_037645.1	8249171	8249226	NC_037645.1	8255898	8256301	upstream	6671	0.456474981	0.03131109	LOC100577727	TSS
NC_037645.1	8305604	8305739	NC_037645.1	8314397	8314846	upstream	8657	0.520495678	0.013706368	LOC408970	TSS
NC_037645.1	8311937	8312163	NC_037645.1	8314397	8314846	upstream	2233	0.278404665	0.187363808	LOC408970	TSS
NC_037645.1	8312239	8312322	NC_037645.1	8314397	8314846	upstream	2074	0.37524107	0.075568573	LOC408970	TSS
NC_037645.1	8312379	8312387	NC_037645.1	8314397	8314846	upstream	2009	0.55989417	0.008280495	LOC408970	TSS
NC_037645.1	8312411	8312452	NC_037645.1	8314397	8314846	upstream	1944	0.584237395	0.005865376	LOC408970	TSS
NC_037645.1	8766842	8766866	NC_037645.1	8756889	8757375	downstream	9466	0.640988201	0.00501142	NA	TSS
NC_037645.1	9012418	9012474	NC_037645.1	9019116	9019575	upstream	6641	0.55383144	0.013444554	LOC726829	TSS
NC_037645.1	9018707	9018766	NC_037645.1	9019116	9019575	upstream	349	0.626212686	0.005573137	LOC726829	TSS
NC_037645.1	9018804	9018873	NC_037645.1	9019116	9019575	upstream	242	0.594603344	0.00641612	LOC726829	TSS
NC_037645.1	9404761	9404835	NC_037645.1	9401882	9402378	downstream	2382	0.852085923	5.37217268309028e-05	LOC409245	TSS
NC_037645.1	9407002	9407013	NC_037645.1	9401882	9402378	downstream	4623	0.683266718	0.002073266	LOC409245	TSS
NC_037645.1	9843351	9843456	NC_037645.1	9851939	9852517	upstream	8482	0.547437637	0.008639164	LOC725186	TSS
NC_037645.1	11145569	11145584	NC_037645.1	11151765	11152287	upstream	6180	0.066249868	0.765328427	LOC411288	TSS
NC_037646.1	104838	105067	NC_037646.1	103712	104273	upstream	564	0.665750286	0.001617467	LOC726880	TSS
NC_037646.1	1515976	1516093	NC_037646.1	1508804	1509254	upstream	6721	0.546659474	0.008873001	LOC412647	TSS
NC_037646.1	6512311	6512422	NC_037646.1	6508925	6509412	upstream	2898	0.077420966	0.723979818	LOC552217	TSS
NC_037646.1	6516077	6516105	NC_037646.1	6508925	6509412	upstream	6664	0.083093248	0.717525528	LOC552217	TSS
NC_037646.1	6636302	6636382	NC_037646.1	6628533	6629052	upstream	7249	0.30962569	0.15845166	LOC412960	TSS
NC_037646.1	6637664	6637694	NC_037646.1	6628533	6629052	upstream	8611	0.605789394	0.005792905	LOC412960	TSS
NC_037646.1	6864758	6864918	NC_037646.1	6856142	6856605	upstream	8152	0.480384461	0.020009758	LOC409602	TSS
NC_037646.1	10882555	10882592	NC_037646.1	10881843	10882372	upstream	182	0.759788393	0.000184477	Psq	TSS
NC_037646.1	10892266	10892388	NC_037646.1	10881843	10882372	upstream	9893	0.446934349	0.027832899	LOC552803	TSS
NC_037646.1	11461262	11461376	NC_037646.1	11454093	11454589	upstream	6672	0.174890727	0.421300422	LOC411744	TSS
NC_037646.1	11462945	11463008	NC_037646.1	11454093	11454589	upstream	8355	0.149906338	0.490643202	LOC411744	TSS
NC_037646.1	11537412	11537544	NC_037646.1	11528880	11529299	upstream	8112	0.723452551	0.000409617	LOC100578770	TSS
NC_037646.1	11537412	11537544	NC_037646.1	11546182	11546601	downstream	8637	0.571886264	0.005473204	LOC100578770	TSS
NC_037646.1	11537412	11537544	NC_037646.1	11547198	11547646	downstream	9653	0.603436711	0.002952869	LOC100578770	TSS
NC_037646.1	11542160	11542264	NC_037646.1	11546182	11546601	downstream	3917	0.601407303	0.00376564	LOC100578770	TSS
NC_037646.1	11542160	11542264	NC_037646.1	11547198	11547646	downstream	4933	0.61017923	0.002869791	LOC100578770	TSS
NC_037646.1	11545243	11545415	NC_037646.1	11546182	11546601	downstream	766	0.670800453	0.001231674	LOC100578770	TSS
NC_037646.1	11545243	11545415	NC_037646.1	11547198	11547646	downstream	1782	0.451984615	0.027215805	LOC100578770	TSS
NC_037646.1	11555015	11555082	NC_037646.1	11546182	11546601	upstream	8413	0.775983594	0.00051868	NA	TSS
NC_037646.1	11555015	11555082	NC_037646.1	11547198	11547646	upstream	7368	0.731065987	0.000903681	NA	TSS
NC_037646.1	11576588	11576739	NC_037646.1	11569852	11570342	upstream	6245	0.659641253	0.001839301	NA	TSS
NC_037646.1	11576947	11577140	NC_037646.1	11569852	11570342	upstream	6604	0.671576051	0.002553162	NA	TSS
NC_037646.1	11585142	11585267	NC_037646.1	11588824	11589226	downstream	3556	0.583874208	0.007573063	LOC411297	TSS
NC_037646.1	11775809	11775971	NC_037646.1	11782794	11783199	downstream	6822	0.271791416	0.204526091	LOC726721	TSS
NC_037646.1	11775809	11775971	NC_037646.1	11785214	11785622	downstream	9242	0.26894359	0.219885327	LOC726721	TSS
NC_037646.1	1506372	1506428	NC_037646.1	1508804	1509254	upstream	2375	0.520029947	0.017358862	LOC107965007	TSS
NC_037646.1	1506539	1506602	NC_037646.1	1508804	1509254	upstream	2201	0.731925055	0.000644435	LOC107965007	TSS
NC_037646.1	6504638	6504724	NC_037646.1	6508925	6509412	upstream	4200	0.013047672	0.952947392	LOC726213	TSS
NC_037646.1	6507374	6507444	NC_037646.1	6508925	6509412	upstream	1480	0.446134299	0.044564804	NA	TSS
NC_037646.1	6854820	6854978	NC_037646.1	6856142	6856605	upstream	1163	0.297380857	0.149865471	LOC412770	TSS
NC_037646.1	6857909	6858004	NC_037646.1	6856142	6856605	downstream	1303	0.22099	0.290101331	LOC412770	TSS
NC_037646.1	6858238	6858580	NC_037646.1	6856142	6856605	downstream	1632	0.091501802	0.657708579	LOC412770	TSS
NC_037646.1	10157591	10157610	NC_037646.1	10155149	10155642	downstream	1948	0.066401589	0.766821678	NA	TSS
NC_037646.1	10157787	10157906	NC_037646.1	10155149	10155642	downstream	2144	0.358568583	0.109313137	Mir9889	TSS
NC_037646.1	10843909	10844036	NC_037646.1	10849346	10849766	upstream	5309	0.119416287	0.602012257	LOC725336	TSS
NC_037646.1	10862409	10862551	NC_037646.1	10854728	10855312	downstream	7096	0.083624201	0.692042003	LOC725336	TSS
NC_037646.1	10883272	10883353	NC_037646.1	10881843	10882372	downstream	899	0.655377691	0.001363859	NA	TSS
NC_037646.1	11390964	11390980	NC_037646.1	11398954	11399439	upstream	7973	0.261431163	0.203445588	LOC410012	TSS
NC_037646.1	11392943	11393161	NC_037646.1	11398954	11399439	upstream	5792	0.248686814	0.224462682	LOC410012	TSS
NC_037646.1	11405250	11405269	NC_037646.1	11398954	11399439	downstream	5810	0.072336423	0.733666135	LOC409409	TSS
NC_037646.1	11406073	11406137	NC_037646.1	11398954	11399439	downstream	6633	0.137163013	0.506366163	LOC409409	TSS
NC_037646.1	11406165	11406173	NC_037646.1	11398954	11399439	downstream	6725	0.258127396	0.242529234	LOC409409	TSS
NC_037646.1	11409125	11409227	NC_037646.1	11398954	11399439	downstream	9685	0.057475061	0.781347308	LOC409409	TSS
NC_037646.1	11555920	11556015	NC_037646.1	11546182	11546601	downstream	9318	0.728628078	0.000448083	NA	TSS
NC_037646.1	11555920	11556015	NC_037646.1	11547198	11547646	downstream	8273	0.632778461	0.001989656	NA	TSS
NC_037646.1	11775101	11775234	NC_037646.1	11782794	11783199	upstream	7559	0.592999453	0.005636561	LOC408982	TSS
NC_037646.1	11775101	11775234	NC_037646.1	11785214	11785622	upstream	9979	0.422625641	0.053869981	LOC408982	TSS
NC_037646.1	11780736	11780834	NC_037646.1	11785214	11785622	upstream	4379	0.123706227	0.589316477	LOC408981	TSS
NC_037646.1	11780736	11780834	NC_037646.1	11787489	11787904	upstream	6654	0.287735386	0.197294598	LOC408981	TSS
NC_037646.1	11991162	11991260	NC_037646.1	11999396	11999869	upstream	8135	0.415756582	0.04157889	LOC727000	TSS
NC_037646.1	11994358	11994411	NC_037646.1	11999396	11999869	upstream	4984	0.594295417	0.003983931	LOC100576610	TSS
NC_037646.1	12007699	12007751	NC_037646.1	11999396	11999869	downstream	7829	0.022599231	0.912164791	LOC408976	TSS
NC_037647.1	4720608	4720622	NC_037647.1	4711043	4711538	upstream	9069	0.482381911	0.032222073	LOC412863	TSS
NC_037647.1	6495539	6495719	NC_037647.1	6499780	6500196	downstream	4060	0.540801784	0.009060339	LOC408302	TSS
NC_037647.1	6501810	6501884	NC_037647.1	6499780	6500196	upstream	1613	0.115701689	0.578175027	LOC408302	TSS
NC_037647.1	6503903	6503970	NC_037647.1	6499780	6500196	upstream	3706	0.12657063	0.541333982	LOC408302	TSS
NC_037647.1	6503903	6503970	NC_037647.1	6512002	6512523	downstream	8031	0.331183892	0.137364923	LOC408302	TSS
NC_037647.1	6504057	6504188	NC_037647.1	6512002	6512523	downstream	7813	0.376455944	0.09266509	LOC408302	TSS
NC_037647.1	6510240	6510359	NC_037647.1	6512002	6512523	downstream	1642	0.278211021	0.217529015	LOC408302	TSS
NC_037647.1	6515981	6516103	NC_037647.1	6512002	6512523	upstream	3457	0.279805367	0.216964261	LOC107965117	TSS
NC_037647.1	6915842	6915886	NC_037647.1	6914845	6915281	upstream	560	0.226979974	0.284890511	LOC410231	TSS
NC_037647.1	9170052	9170165	NC_037647.1	9173807	9174362	downstream	3641	0.348890283	0.119782079	LOC410211	TSS
NC_037647.1	9217647	9217757	NC_037647.1	9220732	9221163	downstream	2974	0.537584149	0.010888296	LOC410211	TSS
NC_037647.1	9225690	9225857	NC_037647.1	9220732	9221163	upstream	4526	0.10751683	0.610575107	LOC410211	TSS
NC_037647.1	9225690	9225857	NC_037647.1	9228893	9229341	downstream	3035	0.42942361	0.045529649	LOC410211	TSS
NC_037647.1	9225945	9226180	NC_037647.1	9220732	9221163	upstream	4781	0.576599976	0.006534098	LOC410211	TSS
NC_037647.1	9226229	9226247	NC_037647.1	9220732	9221163	upstream	5065	0.183267844	0.392946913	LOC410211	TSS
NC_037647.1	9227472	9227592	NC_037647.1	9220732	9221163	upstream	6308	0.567750456	0.0076608	LOC410211	TSS
NC_037647.1	9230528	9230610	NC_037647.1	9228893	9229341	upstream	1186	0.674808529	0.00167552	LOC410211	TSS
NC_037647.1	9383175	9383289	NC_037647.1	9374398	9374896	upstream	8278	0.284164308	0.166852898	LOC410208	TSS
NC_037647.1	9383175	9383289	NC_037647.1	9377439	9378025	upstream	5149	0.231403378	0.265105776	LOC410208	TSS
NC_037647.1	9471667	9471737	NC_037647.1	9463997	9464418	upstream	7248	0.155158223	0.463511598	LOC410206	TSS
NC_037647.1	9931013	9931106	NC_037647.1	9929152	9929613	upstream	1399	0.497184587	0.016820295	LOC113219030	TSS
NC_037647.1	10075141	10075151	NC_037647.1	10078396	10078915	downstream	3244	0.407086842	0.050842388	LOC107965037	TSS
NC_037647.1	10088565	10088685	NC_037647.1	10078396	10078915	upstream	9649	0.732014417	0.000377181	LOC725048	TSS
NC_037647.1	10193997	10194055	NC_037647.1	10189807	10190207	upstream	3789	0.735908284	0.000467248	LOC725422	TSS
NC_037647.1	10193997	10194055	NC_037647.1	10192141	10192648	upstream	1348	0.581087203	0.004241506	LOC725422	TSS
NC_037647.1	10193997	10194055	NC_037647.1	10203218	10203727	downstream	9162	0.378932373	0.085231024	LOC725422	TSS
NC_037647.1	10195150	10195284	NC_037647.1	10189807	10190207	upstream	4942	0.477409916	0.023795327	LOC102656189	TSS
NC_037647.1	10195150	10195284	NC_037647.1	10192141	10192648	upstream	2501	0.483176568	0.017877282	LOC102656189	TSS
NC_037647.1	10195150	10195284	NC_037647.1	10203218	10203727	downstream	7933	0.381031738	0.084842067	LOC102656189	TSS
NC_037647.1	10207294	10207301	NC_037647.1	10203218	10203727	upstream	3566	0.123160624	0.579170347	NA	TSS
NC_037647.1	10739597	10739688	NC_037647.1	10746202	10746703	downstream	6513	0.152277398	0.484692355	LOC726414	TSS
NC_037647.1	11255629	11255674	NC_037647.1	11257009	11257518	downstream	1334	0.562565019	0.011729763	NA	TSS
NC_037647.1	11273857	11273979	NC_037647.1	11266455	11267006	upstream	6850	0.62528287	0.003812147	NA	TSS
NC_037647.1	11273857	11273979	NC_037647.1	11267244	11267704	upstream	6152	0.459032284	0.031081559	NA	TSS
NC_037647.1	11346919	11346921	NC_037647.1	11347628	11348140	downstream	706	0.260908291	0.216928237	LOC408275	TSS
NC_037647.1	11347423	11347517	NC_037647.1	11347628	11348140	downstream	110	0.119259079	0.574106992	LOC408275	TSS
NC_037647.1	11350881	11351021	NC_037647.1	11347628	11348140	upstream	2740	0.536665855	0.01143686	LOC408275	TSS
NC_037647.1	11351180	11351240	NC_037647.1	11347628	11348140	upstream	3039	0.564789644	0.011631647	LOC408275	TSS
NC_037647.1	11471729	11471863	NC_037647.1	11477983	11478410	downstream	6119	0.093697116	0.65443962	LOC727455	TSS
NC_037647.1	11479609	11479698	NC_037647.1	11477983	11478410	upstream	1198	0.67930409	0.001173999	LOC727455	TSS
NC_037647.1	11479609	11479698	NC_037647.1	11487054	11487519	downstream	7355	0.686155808	0.002049081	LOC727455	TSS
NC_037647.1	3245199	3245281	NC_037647.1	3255281	3255861	upstream	9999	0.439726477	0.050973132	LOC409847	TSS
NC_037647.1	3245315	3245427	NC_037647.1	3255281	3255861	upstream	9853	0.786213628	0.000406952	LOC409847	TSS
NC_037647.1	4430553	4430849	NC_037647.1	4429570	4429980	downstream	572	0.701646415	0.000994	LOC100577188	TSS
NC_037647.1	4607068	4607197	NC_037647.1	4609005	4609408	upstream	1807	0.806255734	0.000358841	LOC724907	TSS
NC_037647.1	6494824	6494985	NC_037647.1	6499780	6500196	upstream	4794	0.20826304	0.316877894	LOC412302	TSS
NC_037647.1	9168695	9168753	NC_037647.1	9173807	9174362	upstream	5053	0.145370951	0.516853194	LOC552353	TSS
NC_037647.1	9218111	9218147	NC_037647.1	9220732	9221163	upstream	2584	0.676468629	0.001486517	NA	TSS
NC_037647.1	9381336	9381579	NC_037647.1	9374398	9374896	downstream	6439	0.693360912	0.000743474	LOC408292	TSS
NC_037647.1	9381336	9381579	NC_037647.1	9377439	9378025	downstream	3310	0.566938277	0.006327853	LOC408292	TSS
NC_037647.1	9381681	9381779	NC_037647.1	9374398	9374896	downstream	6784	0.633020982	0.001987574	LOC408292	TSS
NC_037647.1	9381681	9381779	NC_037647.1	9377439	9378025	downstream	3655	0.471763258	0.02253064	LOC408292	TSS
NC_037647.1	9381882	9382040	NC_037647.1	9374398	9374896	downstream	6985	0.034099717	0.868246317	LOC408292	TSS
NC_037647.1	9439345	9439563	NC_037647.1	9449513	9449945	upstream	9949	0.339343393	0.142639206	LOC410204	TSS
NC_037647.1	9448559	9448620	NC_037647.1	9449513	9449945	upstream	892	0.192177921	0.397443829	LOC410204	TSS
NC_037647.1	9455424	9455506	NC_037647.1	9449513	9449945	downstream	5478	0.445376982	0.047124302	LOC410204	TSS
NC_037647.1	9455424	9455506	NC_037647.1	9463997	9464418	upstream	8490	0.298381198	0.15860966	LOC410204	TSS
NC_037647.1	9455744	9455939	NC_037647.1	9449513	9449945	downstream	5798	0.416079271	0.062517229	LOC410204	TSS
NC_037647.1	9455744	9455939	NC_037647.1	9463997	9464418	upstream	8057	0.142433862	0.499189256	LOC410204	TSS
NC_037647.1	9456740	9456787	NC_037647.1	9449513	9449945	downstream	6794	0.407156464	0.070777366	LOC410204	TSS
NC_037647.1	9456740	9456787	NC_037647.1	9463997	9464418	upstream	7209	0.04800845	0.821302441	LOC410204	TSS
NC_037647.1	9459405	9459647	NC_037647.1	9449513	9449945	downstream	9459	0.26386344	0.24808586	LOC726121	TSS
NC_037647.1	9459405	9459647	NC_037647.1	9463997	9464418	upstream	4349	0.135093956	0.530522575	LOC726121	TSS
NC_037647.1	9459940	9460035	NC_037647.1	9449513	9449945	downstream	9994	0.311064777	0.178992405	LOC726121	TSS
NC_037647.1	9459940	9460035	NC_037647.1	9463997	9464418	upstream	3961	0.162550805	0.45617421	LOC726121	TSS
NC_037647.1	9460057	9460481	NC_037647.1	9463997	9464418	upstream	3515	0.095481983	0.651900054	LOC726121	TSS
NC_037647.1	9462931	9463011	NC_037647.1	9463997	9464418	upstream	985	0.166666667	0.450661147	LOC726121	TSS
NC_037647.1	9463032	9463073	NC_037647.1	9463997	9464418	upstream	923	0.242510946	0.286895771	LOC726121	TSS
NC_037647.1	9463367	9463454	NC_037647.1	9463997	9464418	upstream	542	0.242510946	0.286895771	LOC726121	TSS
NC_037647.1	9463496	9463582	NC_037647.1	9463997	9464418	upstream	414	0.202999486	0.365287241	LOC726121	TSS
NC_037647.1	9463877	9463899	NC_037647.1	9463997	9464418	upstream	97	0.260995457	0.229848639	LOC726121	TSS
NC_037647.1	9468615	9468650	NC_037647.1	9463997	9464418	downstream	4196	0.242510946	0.286895771	LOC726121	TSS
NC_037647.1	9645626	9645636	NC_037647.1	9646131	9646548	upstream	494	0.396664414	0.073778549	NA	TSS
NC_037647.1	9645659	9645672	NC_037647.1	9646131	9646548	upstream	458	0.366083452	0.095999117	NA	TSS
NC_037647.1	9926670	9926694	NC_037647.1	9929152	9929613	upstream	2457	0.776518121	0.0003345	NA	TSS
NC_037647.1	9927375	9927492	NC_037647.1	9929152	9929613	upstream	1659	0.482886233	0.019844855	NA	TSS
NC_037647.1	9928748	9929044	NC_037647.1	9929152	9929613	upstream	107	0.625363501	0.002353971	NA	TSS
NC_037647.1	9939511	9939784	NC_037647.1	9929152	9929613	downstream	9897	0.193294173	0.347165167	LOC107965048	TSS
NC_037647.1	10069767	10069788	NC_037647.1	10078396	10078915	upstream	8607	0.471544799	0.022546706	TRNAD-GUC-7	TSS
NC_037647.1	10088111	10088407	NC_037647.1	10078396	10078915	downstream	9195	0.320256308	0.119813814	LOC724996	TSS
NC_037647.1	10190902	10190981	NC_037647.1	10189807	10190207	downstream	694	0.861889165	5.50623806787747e-05	LOC725422	TSS
NC_037647.1	10190902	10190981	NC_037647.1	10192141	10192648	upstream	1159	0.662867965	0.001319643	LOC725422	TSS
NC_037647.1	10191750	10191840	NC_037647.1	10189807	10190207	downstream	1542	0.588103515	0.005557466	LOC725422	TSS
NC_037647.1	10191750	10191840	NC_037647.1	10192141	10192648	upstream	300	0.61017923	0.002898266	LOC725422	TSS
NC_037647.1	10191929	10191960	NC_037647.1	10189807	10190207	downstream	1721	0.423076923	0.054987274	LOC725422	TSS
NC_037647.1	10191929	10191960	NC_037647.1	10192141	10192648	upstream	180	0.603505687	0.004563586	LOC725422	TSS
NC_037647.1	10193105	10193431	NC_037647.1	10189807	10190207	downstream	2897	0.498518515	0.017778604	LOC725422	TSS
NC_037647.1	10193105	10193431	NC_037647.1	10192141	10192648	downstream	456	0.603436711	0.002981838	LOC725422	TSS
NC_037647.1	10193105	10193431	NC_037647.1	10203218	10203727	upstream	9786	0.297732579	0.176279356	LOC725422	TSS
NC_037647.1	10193680	10193885	NC_037647.1	10189807	10190207	downstream	3472	0.692244378	0.001046914	LOC725422	TSS
NC_037647.1	10193680	10193885	NC_037647.1	10192141	10192648	downstream	1031	0.550596554	0.006963398	LOC725422	TSS
NC_037647.1	10193680	10193885	NC_037647.1	10203218	10203727	upstream	9332	0.571547607	0.009741136	LOC725422	TSS
NC_037647.1	10194039	10194075	NC_037647.1	10189807	10190207	downstream	3831	0.608697643	0.003951186	LOC725422	TSS
NC_037647.1	10194039	10194075	NC_037647.1	10192141	10192648	downstream	1390	0.573069883	0.004973639	LOC725422	TSS
NC_037647.1	10194039	10194075	NC_037647.1	10203218	10203727	upstream	9142	0.312990356	0.156912425	LOC725422	TSS
NC_037647.1	10194959	10195072	NC_037647.1	10189807	10190207	downstream	4751	0.56409929	0.007822572	LOC725422	TSS
NC_037647.1	10194959	10195072	NC_037647.1	10192141	10192648	downstream	2310	0.395486538	0.053557654	LOC725422	TSS
NC_037647.1	10194959	10195072	NC_037647.1	10203218	10203727	upstream	8145	0.50632701	0.022607104	LOC725422	TSS
NC_037647.1	10203972	10203978	NC_037647.1	10203218	10203727	downstream	244	0.553636532	0.013371236	LOC725422	TSS
NC_037647.1	10213638	10213737	NC_037647.1	10203218	10203727	downstream	9910	0.405998971	0.065176511	LOC408284	TSS
NC_037647.1	10925857	10925952	NC_037647.1	10926715	10927167	upstream	762	0.144624211	0.512619639	LOC551587	TSS
NC_037647.1	11046264	11046310	NC_037647.1	11045090	11045604	downstream	659	0.764046177	0.000549251	LOC551360	TSS
NC_037647.1	11046264	11046310	NC_037647.1	11048500	11048952	upstream	2189	0.086255575	0.689535957	LOC551360	TSS
NC_037647.1	11055439	11055522	NC_037647.1	11045090	11045604	downstream	9834	0.694190781	0.001837527	LOC551360	TSS
NC_037647.1	11055439	11055522	NC_037647.1	11048500	11048952	downstream	6486	0.162019716	0.456477528	LOC551360	TSS
NC_037647.1	11055439	11055522	NC_037647.1	11060587	11061030	upstream	5064	0.700076714	0.001665022	LOC551360	TSS
NC_037647.1	11055592	11055618	NC_037647.1	11045090	11045604	downstream	9987	0.708278459	0.001294578	LOC551360	TSS
NC_037647.1	11055592	11055618	NC_037647.1	11048500	11048952	downstream	6639	0.134789347	0.530703608	LOC551360	TSS
NC_037647.1	11055592	11055618	NC_037647.1	11060587	11061030	upstream	4968	0.661317336	0.002644586	LOC551360	TSS
NC_037647.1	11055652	11055765	NC_037647.1	11048500	11048952	downstream	6699	0.121860637	0.569229098	LOC551360	TSS
NC_037647.1	11055652	11055765	NC_037647.1	11060587	11061030	upstream	4821	0.711361335	0.00116381	LOC551360	TSS
NC_037647.1	11055808	11055976	NC_037647.1	11048500	11048952	downstream	6855	0.159296501	0.458741947	LOC551360	TSS
NC_037647.1	11055808	11055976	NC_037647.1	11060587	11061030	upstream	4610	0.526354615	0.016722194	LOC551360	TSS
NC_037647.1	11056037	11056082	NC_037647.1	11048500	11048952	downstream	7084	0.137093606	0.529066792	LOC551360	TSS
NC_037647.1	11056037	11056082	NC_037647.1	11060587	11061030	upstream	4504	0.658895731	0.003115109	LOC551360	TSS
NC_037647.1	11056234	11056315	NC_037647.1	11048500	11048952	downstream	7281	0.190254859	0.386789125	LOC551360	TSS
NC_037647.1	11056234	11056315	NC_037647.1	11060587	11061030	upstream	4271	0.740408352	0.000998968	LOC551360	TSS
NC_037647.1	11057697	11057779	NC_037647.1	11048500	11048952	downstream	8744	0.048744255	0.819898999	NA	TSS
NC_037647.1	11057697	11057779	NC_037647.1	11060587	11061030	upstream	2807	0.711361335	0.00116381	NA	TSS
NC_037647.1	11057856	11058062	NC_037647.1	11048500	11048952	downstream	8903	0.136312439	0.529614284	NA	TSS
NC_037647.1	11057856	11058062	NC_037647.1	11060587	11061030	upstream	2524	0.764331527	0.000572202	NA	TSS
NC_037647.1	11058504	11058533	NC_037647.1	11048500	11048952	downstream	9551	0.123920399	0.567286469	NA	TSS
NC_037647.1	11058504	11058533	NC_037647.1	11060587	11061030	upstream	2053	0.777980304	0.000448587	NA	TSS
NC_037647.1	11058783	11058786	NC_037647.1	11048500	11048952	downstream	9830	0.168959455	0.447785376	NA	TSS
NC_037647.1	11058783	11058786	NC_037647.1	11060587	11061030	upstream	1800	0.758692793	0.000868507	NA	TSS
NC_037647.1	11252853	11252887	NC_037647.1	11257009	11257518	upstream	4121	0.341500476	0.133077372	LOC408277	TSS
NC_037647.1	11252923	11252938	NC_037647.1	11257009	11257518	upstream	4070	0.459020248	0.0388969	LOC408277	TSS
NC_037647.1	11259009	11259177	NC_037647.1	11257009	11257518	downstream	1490	0.573775311	0.009834495	LOC408277	TSS
NC_037647.1	11259009	11259177	NC_037647.1	11266455	11267006	upstream	7277	0.596419807	0.005579064	LOC408277	TSS
NC_037647.1	11259009	11259177	NC_037647.1	11267244	11267704	upstream	8066	0.552574977	0.009150487	LOC408277	TSS
NC_037647.1	11259244	11259340	NC_037647.1	11257009	11257518	downstream	1725	0.533715531	0.016805663	LOC408277	TSS
NC_037647.1	11259244	11259340	NC_037647.1	11266455	11267006	upstream	7114	0.65080462	0.002600496	LOC408277	TSS
NC_037647.1	11259244	11259340	NC_037647.1	11267244	11267704	upstream	7903	0.519431269	0.014698864	LOC408277	TSS
NC_037648.1	834676	834722	NC_037648.1	843998	844450	downstream	9275	0.135718821	0.539014719	LOC725194	TSS
NC_037648.1	835269	835356	NC_037648.1	843998	844450	downstream	8641	0.475015875	0.031550261	LOC725194	TSS
NC_037648.1	851637	851914	NC_037648.1	843998	844450	upstream	7186	0.550298391	0.011994787	LOC100576157	TSS
NC_037648.1	1207156	1207168	NC_037648.1	1201239	1201706	upstream	5449	0.259081624	0.230606519	LOC725750	TSS
NC_037648.1	1267016	1267205	NC_037648.1	1276846	1277297	downstream	9640	0.519848686	0.011093017	LOC725390	TSS
NC_037648.1	2814565	2814876	NC_037648.1	2812715	2813134	upstream	1430	0.332345677	0.114844494	LOC100578246	TSS
NC_037648.1	2814565	2814876	NC_037648.1	2822824	2823282	downstream	7947	0.074124932	0.729323249	LOC100578246	TSS
NC_037648.1	2814899	2814920	NC_037648.1	2822824	2823282	downstream	7903	0.65327458	0.002605612	LOC100578246	TSS
NC_037648.1	2815058	2815079	NC_037648.1	2812715	2813134	upstream	1923	0.02485671	0.909147395	LOC100578246	TSS
NC_037648.1	2815058	2815079	NC_037648.1	2822824	2823282	downstream	7744	0.388075263	0.079708876	LOC100578246	TSS
NC_037648.1	2824773	2824894	NC_037648.1	2822824	2823282	upstream	1490	0.412242429	0.056369188	LOC100578246	TSS
NC_037648.1	2825844	2825862	NC_037648.1	2822824	2823282	upstream	2561	0.24145607	0.269506887	LOC100578246	TSS
NC_037648.1	2831843	2831918	NC_037648.1	2822824	2823282	upstream	8560	0.335410197	0.118956292	LOC725688	TSS
NC_037648.1	4402872	4402961	NC_037648.1	4399795	4400282	upstream	2589	0.465906263	0.027330712	LOC725316	TSS
NC_037648.1	4407306	4407415	NC_037648.1	4399795	4400282	upstream	7023	0.609262036	0.003904632	LOC100578943	TSS
NC_037648.1	7113104	7113272	NC_037648.1	7118948	7119353	downstream	5675	0.524092742	0.017153495	LOC551379	TSS
NC_037648.1	7113353	7113489	NC_037648.1	7118948	7119353	downstream	5458	0.411339597	0.062522983	LOC551379	TSS
NC_037648.1	7984131	7984178	NC_037648.1	7980549	7981134	upstream	2996	0.645174718	0.003251806	LOC100577455	TSS
NC_037648.1	11939795	11939819	NC_037648.1	11939932	11940349	downstream	112	0.593316481	0.006014537	NA	TSS
NC_037648.1	12888722	12888726	NC_037648.1	12895726	12896226	downstream	6999	0.398409536	0.072472961	LOC408359	TSS
NC_037648.1	12889206	12889290	NC_037648.1	12895726	12896226	downstream	6435	0.171692918	0.43694555	LOC408359	TSS
NC_037648.1	12897531	12897618	NC_037648.1	12895726	12896226	upstream	1304	0.488664459	0.026932807	LOC408359	TSS
NC_037648.1	12897695	12898031	NC_037648.1	12895726	12896226	upstream	1468	0.330178688	0.134933792	LOC408359	TSS
NC_037648.1	12905976	12906083	NC_037648.1	12895726	12896226	upstream	9749	0.212485086	0.338093537	LOC410338	TSS
NC_037648.1	13003617	13003711	NC_037648.1	13013274	13013685	downstream	9562	0.186338998	0.389521594	LOC408365	TSS
NC_037648.1	13006172	13006227	NC_037648.1	13013274	13013685	downstream	7046	0.212367312	0.328822327	LOC408365	TSS
NC_037648.1	13006389	13006498	NC_037648.1	13013274	13013685	downstream	6775	0.186338998	0.389521594	LOC408365	TSS
NC_037648.1	13006573	13006628	NC_037648.1	13013274	13013685	downstream	6645	0.189524511	0.387157918	LOC408365	TSS
NC_037648.1	13299907	13300085	NC_037648.1	13305243	13305791	downstream	5157	0.074124932	0.731036643	LOC410349	TSS
NC_037648.1	13708546	13708608	NC_037648.1	13705984	13706386	upstream	2159	0.656330123	0.001725812	LOC107965194	TSS
NC_037648.1	13708546	13708608	NC_037648.1	13709509	13710037	downstream	900	0.261515646	0.203407619	LOC107965194	TSS
NC_037648.1	14840162	14840200	NC_037648.1	14838957	14839391	upstream	770	0.118444842	0.574353765	LOC409595	TSS
NC_037648.1	14849334	14849395	NC_037648.1	14838957	14839391	upstream	9942	0.104828484	0.615067304	LOC552769	TSS
NC_037648.1	15572967	15573008	NC_037648.1	15565077	15565502	upstream	7464	0.299938794	0.189332488	LOC413428	TSS
NC_037648.1	15817597	15817840	NC_037648.1	15826557	15826976	downstream	8716	0.064034188	0.770207782	LOC100577623	TSS
NC_037648.1	15823316	15823568	NC_037648.1	15826557	15826976	downstream	2988	0.294557265	0.179053716	LOC725782	TSS
NC_037648.1	15824333	15824500	NC_037648.1	15826557	15826976	downstream	2056	0.217716239	0.320636566	LOC725782	TSS
NC_037648.1	15931755	15931925	NC_037648.1	15941822	15942239	downstream	9896	0.279088636	0.181475534	LOC725391	TSS
NC_037648.1	15931956	15932054	NC_037648.1	15941822	15942239	downstream	9767	0.331366748	0.116263831	LOC725391	TSS
NC_037648.1	15940473	15940602	NC_037648.1	15941822	15942239	downstream	1219	0.420699083	0.040746073	LOC725289	TSS
NC_037648.1	15947104	15947207	NC_037648.1	15941822	15942239	upstream	4864	0.223529412	0.287221895	LOC113219143	TSS
NC_037648.1	15947872	15947892	NC_037648.1	15941822	15942239	upstream	5632	0.443439574	0.031028663	LOC113219143	TSS
NC_037648.1	15948909	15948993	NC_037648.1	15941822	15942239	upstream	6669	0.216034664	0.293395293	LOC725289	TSS
NC_037648.1	15949167	15949197	NC_037648.1	15941822	15942239	upstream	6927	0.402405194	0.052251372	LOC725289	TSS
NC_037648.1	16128671	16128738	NC_037648.1	16134376	16134826	downstream	5637	0.040291148	0.857104716	NA	TSS
NC_037648.1	16144515	16144645	NC_037648.1	16134376	16134826	upstream	9688	0.224521508	0.309367747	NA	TSS
NC_037648.1	16216967	16217071	NC_037648.1	16220826	16221368	downstream	3754	0.236014656	0.247437359	LOC410283	TSS
NC_037648.1	16219968	16220123	NC_037648.1	16220826	16221368	downstream	702	0.460790519	0.023938399	LOC408331	TSS
NC_037648.1	16230491	16230556	NC_037648.1	16220826	16221368	upstream	9122	0.452042336	0.027367069	LOC408331	TSS
NC_037648.1	479325	479354	NC_037648.1	486134	486566	upstream	6779	0.116833864	0.593266412	LOC413310	TSS
NC_037648.1	489832	489886	NC_037648.1	486134	486566	downstream	3265	0.728025208	0.001677035	LOC413310	TSS
NC_037648.1	839506	839587	NC_037648.1	843998	844450	upstream	4410	0.518653536	0.019422976	NA	TSS
NC_037648.1	842829	842931	NC_037648.1	843998	844450	upstream	1066	0.286624322	0.196470644	LOC100576189	TSS
NC_037648.1	850773	850803	NC_037648.1	843998	844450	downstream	6322	0.627436702	0.007170683	LOC100576189	TSS
NC_037648.1	851481	851584	NC_037648.1	843998	844450	downstream	7030	0.49936207	0.023204308	LOC100576189	TSS
NC_037648.1	1511728	1511787	NC_037648.1	1505417	1505823	downstream	5904	0.140642169	0.499642258	LOC100576289	TSS
NC_037648.1	2803650	2803884	NC_037648.1	2812715	2813134	upstream	8830	0.427301585	0.042631961	LOC725641	TSS
NC_037648.1	2863515	2863549	NC_037648.1	2870590	2871015	upstream	7040	0.647727273	0.001623615	NA	TSS
NC_037648.1	2870449	2870455	NC_037648.1	2870590	2871015	upstream	134	0.625786219	0.002051328	NA	TSS
NC_037648.1	2871016	2871023	NC_037648.1	2870590	2871015	downstream	0	0.648135727	0.00140903	NA	TSS
NC_037648.1	2871806	2871891	NC_037648.1	2870590	2871015	downstream	790	0.738636364	0.000325684	NA	TSS
NC_037648.1	4401798	4401922	NC_037648.1	4399795	4400282	downstream	1515	0.083624201	0.692042003	LOC412423	TSS
NC_037648.1	4406692	4406782	NC_037648.1	4399795	4400282	downstream	6409	0.456474981	0.03131109	LOC113219102	TSS
NC_037648.1	7111421	7111497	NC_037648.1	7118948	7119353	upstream	7450	0.639137491	0.003653957	LOC412606	TSS
NC_037648.1	7117140	7117217	NC_037648.1	7118948	7119353	upstream	1730	0.55934212	0.010631816	LOC102655272	TSS
NC_037648.1	7290453	7290658	NC_037648.1	7287739	7288146	downstream	2306	0.247676643	0.238701254	LOC551114	TSS
NC_037648.1	9868956	9869032	NC_037648.1	9876646	9877048	upstream	7613	0.320256308	0.120574992	LOC411364	TSS
NC_037648.1	10295135	10295300	NC_037648.1	10293815	10294342	downstream	792	0.502053397	0.023889883	E75	TSS
NC_037648.1	10370698	10370707	NC_037648.1	10363690	10364222	downstream	6475	0.461311047	0.035638415	E75	TSS
NC_037648.1	10371410	10371527	NC_037648.1	10363690	10364222	downstream	7187	0.350823208	0.104026836	E75	TSS
NC_037648.1	10372031	10372120	NC_037648.1	10363690	10364222	downstream	7808	0.277173947	0.200916205	E75	TSS
NC_037648.1	10372374	10372437	NC_037648.1	10363690	10364222	downstream	8151	0.188982237	0.383203806	E75	TSS
NC_037648.1	11853835	11853968	NC_037648.1	11845645	11846061	downstream	7773	0.486207516	0.019254406	LOC409095	TSS
NC_037648.1	11853835	11853968	NC_037648.1	11848393	11848902	downstream	4932	0.496286577	0.019547147	LOC409095	TSS
NC_037648.1	11853835	11853968	NC_037648.1	11851846	11852295	downstream	1539	0.578818471	0.005282537	LOC409095	TSS
NC_037648.1	11930272	11930278	NC_037648.1	11939932	11940349	upstream	9653	0.598674956	0.005309001	LOC726407	TSS
NC_037648.1	11934524	11934616	NC_037648.1	11939932	11940349	upstream	5315	0.418121005	0.04789296	LOC726407	TSS
NC_037648.1	11937169	11937309	NC_037648.1	11939932	11940349	upstream	2622	0.504524979	0.017444828	LOC726407	TSS
NC_037648.1	11937342	11937506	NC_037648.1	11939932	11940349	upstream	2425	0.035838943	0.865348297	LOC726407	TSS
NC_037648.1	11940842	11940973	NC_037648.1	11939932	11940349	downstream	492	0.48049998	0.023574364	LOC726407	TSS
NC_037648.1	13010734	13010742	NC_037648.1	13013274	13013685	upstream	2531	0.062814863	0.77366965	TRNAY-GUA-5	TSS
NC_037648.1	13299704	13299915	NC_037648.1	13305243	13305791	upstream	5327	0.098833242	0.646715957	LOC410349	TSS
NC_037648.1	13303080	13303166	NC_037648.1	13305243	13305791	upstream	2076	0.172958174	0.42250895	LOC410350	TSS
NC_037648.1	13708040	13708134	NC_037648.1	13705984	13706386	downstream	1653	0.623302292	0.003432664	LOC410253	TSS
NC_037648.1	13708040	13708134	NC_037648.1	13709509	13710037	upstream	1374	0.383746874	0.066443491	LOC410253	TSS
NC_037648.1	13708160	13708320	NC_037648.1	13705984	13706386	downstream	1773	0.6094494	0.0036152	LOC410253	TSS
NC_037648.1	13708160	13708320	NC_037648.1	13709509	13710037	upstream	1188	0.35247761	0.086472924	LOC410253	TSS
NC_037648.1	13749082	13749082	NC_037648.1	13746424	13747304	downstream	1777	0.384282966	0.083107377	NA	TSS
NC_037648.1	13749082	13749082	NC_037648.1	13747350	13747899	downstream	1182	0.571270267	0.008937815	NA	TSS
NC_037648.1	13749082	13749082	NC_037648.1	13747962	13748527	downstream	554	0.378302042	0.078205976	NA	TSS
NC_037648.1	13749082	13749082	NC_037648.1	13756225	13756674	upstream	7142	0.105882353	0.614919648	NA	TSS
NC_037648.1	13754134	13754136	NC_037648.1	13746424	13747304	downstream	6829	0.384282966	0.083107377	NA	TSS
NC_037648.1	13754134	13754136	NC_037648.1	13747350	13747899	downstream	6234	0.571270267	0.008937815	NA	TSS
NC_037648.1	13754134	13754136	NC_037648.1	13747962	13748527	downstream	5606	0.378302042	0.078205976	NA	TSS
NC_037648.1	13754134	13754136	NC_037648.1	13756225	13756674	upstream	2088	0.105882353	0.614919648	NA	TSS
NC_037648.1	14230675	14230778	NC_037648.1	14234489	14235005	upstream	3710	0.527371013	0.020678723	LOC107965253	TSS
NC_037648.1	14237393	14237547	NC_037648.1	14234489	14235005	downstream	2387	0.559547751	0.012863909	NA	TSS
NC_037648.1	14238328	14238423	NC_037648.1	14234489	14235005	downstream	3322	0.482999894	0.033289493	LOC102656859	TSS
NC_037648.1	14830328	14830424	NC_037648.1	14838957	14839391	upstream	8532	0.141333051	0.501365921	LOC551424	TSS
NC_037648.1	14830744	14830911	NC_037648.1	14838957	14839391	upstream	8045	0.023424279	0.91090207	LOC551424	TSS
NC_037648.1	14836680	14836869	NC_037648.1	14838957	14839391	upstream	2087	0.081533265	0.695717225	LOC724877	TSS
NC_037648.1	14847617	14847778	NC_037648.1	14838957	14839391	downstream	8225	0.151418921	0.467627981	LOC409877	TSS
NC_037648.1	15559054	15559118	NC_037648.1	15565077	15565502	upstream	5958	0.268271685	0.236660296	LOC552804	TSS
NC_037648.1	15559697	15559743	NC_037648.1	15565077	15565502	upstream	5333	0.287331411	0.209224908	LOC552804	TSS
NC_037648.1	15567642	15567797	NC_037648.1	15565077	15565502	downstream	2139	0.180503334	0.419814517	LOC552804	TSS
NC_037648.1	15640636	15640763	NC_037648.1	15644747	15645194	upstream	3983	0.393385743	0.058680673	LOC726579	TSS
NC_037648.1	15640959	15641068	NC_037648.1	15644747	15645194	upstream	3678	0.069421013	0.738657686	LOC726579	TSS
NC_037648.1	15643636	15643766	NC_037648.1	15644747	15645194	upstream	980	0.023140338	0.91144944	LOC100578709	TSS
NC_037648.1	15817334	15817436	NC_037648.1	15826557	15826976	upstream	9120	0.166488889	0.447572584	LOC412154	TSS
NC_037648.1	15822878	15822945	NC_037648.1	15826557	15826976	upstream	3611	0.115900111	0.59857734	LOC100577520	TSS
NC_037648.1	15932043	15932119	NC_037648.1	15941822	15942239	upstream	9702	0.18395666	0.374895707	LOC725391	TSS
NC_037648.1	15932261	15932427	NC_037648.1	15941822	15942239	upstream	9394	0.267459942	0.200351923	NA	TSS
NC_037648.1	15936139	15936238	NC_037648.1	15941822	15942239	upstream	5583	0.261515646	0.203407619	LOC725352	TSS
NC_037648.1	15939587	15939754	NC_037648.1	15941822	15942239	upstream	2067	0.494383525	0.017091795	LOC409764	TSS
NC_037648.1	15939782	15939923	NC_037648.1	15941822	15942239	upstream	1898	0.534401537	0.009346692	LOC409764	TSS
NC_037648.1	16136746	16136835	NC_037648.1	16134376	16134826	downstream	1919	0.027657994	0.903434258	LOC410271	TSS
NC_037648.1	16137566	16137792	NC_037648.1	16134376	16134826	downstream	2739	0.504652079	0.022899629	LOC410271	TSS
NC_037648.1	16139215	16139245	NC_037648.1	16134376	16134826	downstream	4388	0.614317028	0.005824554	LOC726019	TSS
NC_037648.1	16141247	16141326	NC_037648.1	16134376	16134826	downstream	6420	0.322329186	0.149729487	LOC726019	TSS
NC_037648.1	16141406	16141463	NC_037648.1	16134376	16134826	downstream	6579	0.013354718	0.952198952	LOC726019	TSS
NC_037648.1	16142239	16142344	NC_037648.1	16134376	16134826	downstream	7412	0.411689854	0.063452597	LOC726019	TSS
NC_037648.1	16142419	16142574	NC_037648.1	16134376	16134826	downstream	7592	0.454060412	0.041534852	LOC726019	TSS
NC_037648.1	16253607	16253817	NC_037648.1	16256098	16256599	upstream	2280	0.324027403	0.110771647	LOC551624	TSS
NC_037648.1	16263228	16263433	NC_037648.1	16256098	16256599	downstream	6628	0.804481828	7.51570101715915e-05	LOC551624	TSS
NC_037649.1	2027220	2027291	NC_037649.1	2031601	2032050	downstream	4309	0.35229891	0.100519214	LOC408372	TSS
NC_037649.1	2040217	2040306	NC_037649.1	2031601	2032050	upstream	8166	0.446952487	0.036388097	NA	TSS
NC_037649.1	3901962	3902044	NC_037649.1	3910378	3910809	downstream	8333	0.304635898	0.174241708	Fibroin3	TSS
NC_037649.1	3904798	3904976	NC_037649.1	3910378	3910809	downstream	5401	0.243854507	0.272563659	Fibroin4	TSS
NC_037649.1	3917430	3917639	NC_037649.1	3910378	3910809	upstream	6620	0.370899094	0.093744722	LOC551350	TSS
NC_037649.1	3917706	3917744	NC_037649.1	3910378	3910809	upstream	6896	0.430587556	0.058235304	LOC551350	TSS
NC_037649.1	3955835	3955895	NC_037649.1	3950401	3950817	upstream	5017	0.245844586	0.226340793	LOC412744	TSS
NC_037649.1	3960207	3960255	NC_037649.1	3950401	3950817	upstream	9389	0.550596554	0.006963398	LOC724943	TSS
NC_037649.1	3960366	3960441	NC_037649.1	3950401	3950817	upstream	9548	0.272727273	0.184507898	LOC724943	TSS
NC_037649.1	4261445	4261486	NC_037649.1	4267841	4268254	downstream	6354	0.145370951	0.516853194	LOC725617	TSS
NC_037649.1	9139082	9139226	NC_037649.1	9135695	9136267	upstream	2814	0.10751683	0.611712839	LOC410385	TSS
NC_037649.1	3958924	3958988	NC_037649.1	3950401	3950817	downstream	8106	0.424640648	0.036642834	LOC724988	TSS
NC_037649.1	3959089	3959153	NC_037649.1	3950401	3950817	downstream	8271	0.011236664	0.956080101	LOC724988	TSS
NC_037649.1	4206122	4206305	NC_037649.1	4202947	4203353	downstream	2768	0.17129004	0.437188613	LOC412878	TSS
NC_037649.1	4208091	4208223	NC_037649.1	4202947	4203353	downstream	4737	0.158999682	0.472703892	LOC412878	TSS
NC_037649.1	8790545	8790610	NC_037649.1	8793175	8793679	upstream	2564	0.082957956	0.69446497	NA	TSS
NC_037649.1	8975499	8975583	NC_037649.1	8969104	8969530	downstream	5968	0.401447991	0.069430614	LOC726709	TSS
NC_037649.1	8975614	8975697	NC_037649.1	8969104	8969530	downstream	6083	0.463600446	0.035222608	LOC726709	TSS
NC_037649.1	9132345	9132442	NC_037649.1	9135695	9136267	upstream	3252	0.370335747	0.080376902	LOC410386	TSS
NC_037649.1	11424812	11424876	NC_037649.1	11419579	11420150	downstream	4661	0.834455385	0.000163763	LOC726247	TSS
NC_037650.1	909	1062	NC_037650.1	1321	1756	downstream	258	0.581014653	0.004242777	NA	TSS
NC_037650.1	7514	7541	NC_037650.1	1321	1756	upstream	5757	0.090914961	0.658242065	NA	TSS
NC_037650.1	4432374	4432526	NC_037650.1	4422560	4423008	upstream	9365	0.040276621	0.857132687	NPF	TSS
NC_037650.1	4845653	4845785	NC_037650.1	4855365	4855772	downstream	9579	0.525080342	0.015274901	LOC724829	TSS
NC_037650.1	4846702	4846758	NC_037650.1	4855365	4855772	downstream	8606	0.615676129	0.008551736	NA	TSS
NC_037650.1	4852239	4852293	NC_037650.1	4857956	4858519	downstream	5662	0.678208477	0.003855819	LOC409962	TSS
NC_037650.1	4852239	4852293	NC_037650.1	4859686	4860214	downstream	7392	0.179460634	0.457485628	LOC409962	TSS
NC_037650.1	8518097	8518161	NC_037650.1	8519234	8519736	downstream	1072	0.549010813	0.007786348	NA	TSS
NC_037650.1	8518097	8518161	NC_037650.1	8521100	8521513	downstream	2938	0.534522484	0.018978622	NA	TSS
NC_037650.1	8518097	8518161	NC_037650.1	8528046	8528497	downstream	9884	0.178915013	0.44043595	NA	TSS
NC_037650.1	2758770	2758884	NC_037650.1	2752570	2753131	downstream	5638	0.124225999	0.563621899	LOC102654895	TSS
NC_037650.1	2920731	2920818	NC_037650.1	2926812	2927357	upstream	5993	0.491744243	0.025093294	LOC726790	TSS
NC_037650.1	2921453	2921568	NC_037650.1	2926812	2927357	upstream	5243	0.394311202	0.067817638	LOC551895	TSS
NC_037650.1	2955468	2955534	NC_037650.1	2958915	2959410	upstream	3380	0.412081692	0.074208728	LOC551895	TSS
NC_037650.1	2969252	2969455	NC_037650.1	2958915	2959410	downstream	9841	0.446378289	0.045238241	LOC551895	TSS
NC_037650.1	3337344	3337382	NC_037650.1	3329187	3329650	downstream	7693	0.623795135	0.006742712	Br-c	TSS
NC_037650.1	3337344	3337382	NC_037650.1	3332653	3333205	downstream	4138	0.745355992	0.000540332	Br-c	TSS
NC_037650.1	3337847	3337915	NC_037650.1	3329187	3329650	downstream	8196	0.562565019	0.011729763	Br-c	TSS
NC_037650.1	3337847	3337915	NC_037650.1	3332653	3333205	downstream	4641	0.588887711	0.004859562	Br-c	TSS
NC_037650.1	3338758	3338807	NC_037650.1	3329187	3329650	downstream	9107	0.612825877	0.008692316	Br-c	TSS
NC_037650.1	3338758	3338807	NC_037650.1	3332653	3333205	downstream	5552	0.833950389	0.000134371	Br-c	TSS
NC_037650.1	3341201	3341321	NC_037650.1	3332653	3333205	downstream	7995	0.7516394	0.000412788	Br-c	TSS
NC_037650.1	3341201	3341321	NC_037650.1	3350495	3351010	upstream	9173	0.410173496	0.067242862	Br-c	TSS
NC_037650.1	3341353	3341440	NC_037650.1	3332653	3333205	downstream	8147	0.775885832	0.000266667	Br-c	TSS
NC_037650.1	3341353	3341440	NC_037650.1	3350495	3351010	upstream	9054	0.516024721	0.021317268	Br-c	TSS
NC_037650.1	3341858	3341902	NC_037650.1	3332653	3333205	downstream	8652	0.831566755	8.67823057028298e-05	Br-c	TSS
NC_037650.1	3341858	3341902	NC_037650.1	3350495	3351010	upstream	8592	0.49982696	0.025067005	Br-c	TSS
NC_037650.1	3342208	3342410	NC_037650.1	3332653	3333205	downstream	9002	0.687208949	0.000920471	Br-c	TSS
NC_037650.1	3342208	3342410	NC_037650.1	3350495	3351010	upstream	8084	0.381369627	0.080523753	Br-c	TSS
NC_037650.1	3343582	3343663	NC_037650.1	3350495	3351010	upstream	6831	0.439524536	0.046549778	Br-c	TSS
NC_037650.1	3344298	3344409	NC_037650.1	3350495	3351010	upstream	6085	0.409047994	0.06196673	Br-c	TSS
NC_037650.1	3358628	3358852	NC_037650.1	3350495	3351010	downstream	7617	0.639137491	0.003540293	Br-c	TSS
NC_037650.1	3358628	3358852	NC_037650.1	3355266	3355678	downstream	2949	0.666794859	0.002430274	Br-c	TSS
NC_037650.1	3359512	3359636	NC_037650.1	3350495	3351010	downstream	8501	0.613571991	0.005113418	NA	TSS
NC_037650.1	3359512	3359636	NC_037650.1	3355266	3355678	downstream	3833	0.588348405	0.007468526	NA	TSS
NC_037650.1	3493814	3493916	NC_037650.1	3502709	3503170	upstream	8792	0.215964874	0.293435845	LOC410413	TSS
NC_037650.1	3503534	3503619	NC_037650.1	3502709	3503170	downstream	363	0.333355355	0.107786394	LOC410413	TSS
NC_037650.1	3503697	3503730	NC_037650.1	3502709	3503170	downstream	526	0.480070546	0.020030669	LOC410413	TSS
NC_037650.1	3779546	3779739	NC_037650.1	3776131	3776531	downstream	3014	0.446713556	0.052845269	LOC408405	TSS
NC_037650.1	3779829	3779953	NC_037650.1	3776131	3776531	downstream	3297	0.43643578	0.061264916	LOC408405	TSS
NC_037650.1	3780399	3780674	NC_037650.1	3776131	3776531	downstream	3867	0.244599795	0.281039689	LOC408405	TSS
NC_037650.1	3846602	3846820	NC_037650.1	3844049	3844465	downstream	2136	0.220183857	0.329880452	LOC410424	TSS
NC_037650.1	3902173	3902322	NC_037650.1	3903845	3904404	upstream	1522	0.551003914	0.01358698	LOC410427	TSS
NC_037650.1	3902979	3902985	NC_037650.1	3903845	3904404	upstream	859	0.688022017	0.003486023	LOC410427	TSS
NC_037650.1	3910618	3910716	NC_037650.1	3903845	3904404	downstream	6213	0.56225353	0.01011027	LOC410427	TSS
NC_037650.1	4427267	4427292	NC_037650.1	4422560	4423008	downstream	4258	0.328142659	0.131831747	LOC409827	TSS
NC_037650.1	4427704	4427915	NC_037650.1	4422560	4423008	downstream	4695	0.404885118	0.057710639	LOC409827	TSS
NC_037650.1	4427988	4427996	NC_037650.1	4422560	4423008	downstream	4979	0.336050845	0.128924331	LOC409827	TSS
NC_037650.1	4610147	4610202	NC_037650.1	4611450	4611943	upstream	1247	0.25	0.261124084	LOC408420	TSS
NC_037650.1	4615598	4615653	NC_037650.1	4611450	4611943	downstream	3654	0.250313087	0.250491025	LOC408420	TSS
NC_037650.1	4616384	4616534	NC_037650.1	4611450	4611943	downstream	4440	0.371078022	0.086610352	LOC408420	TSS
NC_037650.1	4616645	4616896	NC_037650.1	4611450	4611943	downstream	4701	0.376929297	0.07813023	LOC408420	TSS
NC_037650.1	4618219	4618276	NC_037650.1	4611450	4611943	downstream	6275	0.435463527	0.045297908	LOC408420	TSS
NC_037650.1	4619886	4619974	NC_037650.1	4611450	4611943	downstream	7942	0.261278116	0.228220521	LOC408420	TSS
NC_037650.1	4620009	4620133	NC_037650.1	4611450	4611943	downstream	8065	0.456936767	0.031269319	LOC408420	TSS
NC_037650.1	4851285	4851387	NC_037650.1	4857956	4858519	upstream	6568	0.707844064	0.003309227	LOC409962	TSS
NC_037650.1	4851285	4851387	NC_037650.1	4859686	4860214	upstream	8298	0.281410588	0.25665441	LOC409962	TSS
NC_037650.1	4851409	4851465	NC_037650.1	4857956	4858519	upstream	6490	0.673315085	0.005203465	LOC409962	TSS
NC_037650.1	4851409	4851465	NC_037650.1	4859686	4860214	upstream	8220	0.321612101	0.19484395	LOC409962	TSS
NC_037650.1	4851500	4851559	NC_037650.1	4857956	4858519	upstream	6396	0.673315085	0.005203465	LOC409962	TSS
NC_037650.1	4851500	4851559	NC_037650.1	4859686	4860214	upstream	8126	0.321612101	0.19484395	LOC409962	TSS
NC_037650.1	4851584	4851901	NC_037650.1	4857956	4858519	upstream	6054	0.655141309	0.003153204	LOC409962	TSS
NC_037650.1	4851584	4851901	NC_037650.1	4859686	4860214	upstream	7784	0.270147734	0.236444755	LOC409962	TSS
NC_037650.1	4851922	4852078	NC_037650.1	4857956	4858519	upstream	5877	0.709036135	0.002518801	LOC409962	TSS
NC_037650.1	4851922	4852078	NC_037650.1	4859686	4860214	upstream	7607	0.10767638	0.655744548	LOC409962	TSS
NC_037650.1	4852144	4852865	NC_037650.1	4857956	4858519	upstream	5090	0.661317336	0.002644586	LOC409962	TSS
NC_037650.1	4852144	4852865	NC_037650.1	4859686	4860214	upstream	6820	0.188561808	0.404443841	LOC409962	TSS
NC_037650.1	4853307	4853388	NC_037650.1	4857956	4858519	upstream	4567	0.709769747	0.002753473	LOC409962	TSS
NC_037650.1	4853307	4853388	NC_037650.1	4859686	4860214	upstream	6297	0.187812057	0.441479038	LOC409962	TSS
NC_037650.1	4853415	4853578	NC_037650.1	4857956	4858519	upstream	4377	0.577142215	0.008417478	LOC409962	TSS
NC_037650.1	4853415	4853578	NC_037650.1	4859686	4860214	upstream	6107	0.109388354	0.627142973	LOC409962	TSS
NC_037650.1	4864544	4864651	NC_037650.1	4857956	4858519	downstream	6024	0.630829863	0.00397737	LOC724899	TSS
NC_037650.1	4864544	4864651	NC_037650.1	4859686	4860214	downstream	4329	0.421926508	0.060983501	LOC724899	TSS
NC_037650.1	4865751	4866026	NC_037650.1	4855365	4855772	downstream	9978	0.576307692	0.00775723	LOC113218576	TSS
NC_037650.1	4865751	4866026	NC_037650.1	4859686	4860214	downstream	5536	0.046880723	0.835088853	LOC113218576	TSS
NC_037650.1	4865751	4866026	NC_037650.1	4862186	4862774	downstream	2976	0.595656036	0.003478088	LOC113218576	TSS
NC_037650.1	4866047	4866140	NC_037650.1	4857956	4858519	downstream	7527	0.542875285	0.014001908	LOC113218576	TSS
NC_037650.1	4866047	4866140	NC_037650.1	4859686	4860214	downstream	5832	0.142213639	0.531294696	LOC113218576	TSS
NC_037650.1	8515843	8515849	NC_037650.1	8519234	8519736	upstream	3384	0.536388188	0.008299216	LOC102655449	TSS
NC_037650.1	8515843	8515849	NC_037650.1	8521100	8521513	upstream	5250	0.681804152	0.002358724	LOC102655449	TSS
NC_037650.1	8739760	8739851	NC_037650.1	8742834	8743307	upstream	2982	0.158392296	0.477368995	LOC410144	TSS
NC_037650.1	9475686	9475704	NC_037650.1	9472701	9473105	downstream	2580	0.012760875	0.953504654	LOC100578423	TSS
NC_037650.1	9475881	9475988	NC_037650.1	9472701	9473105	downstream	2775	0.242456623	0.267939739	LOC100578423	TSS
NC_037650.1	9476769	9477021	NC_037650.1	9472701	9473105	downstream	3663	0.126897831	0.560355939	LOC100578423	TSS
NC_037650.1	10949179	10949253	NC_037650.1	10957785	10958207	upstream	8531	0.53252923	0.014427737	LOC100577322	TSS
NC_037650.1	11017569	11017650	NC_037650.1	11019969	11020408	upstream	2318	0.247212845	0.239903568	NA	TSS
NC_037650.1	11023075	11023177	NC_037650.1	11019969	11020408	downstream	2666	0.509360255	0.014205513	LOC725393	TSS
NC_037650.1	11023341	11023489	NC_037650.1	11019969	11020408	downstream	2932	0.300985605	0.147358989	LOC725393	TSS
NC_037650.1	11023518	11023537	NC_037650.1	11019969	11020408	downstream	3109	0.423793448	0.043720598	LOC725393	TSS
NC_037650.1	11025677	11025767	NC_037650.1	11019969	11020408	downstream	5268	0.273887167	0.196772242	LOC725393	TSS
NC_037650.1	11114277	11114352	NC_037650.1	11117054	11117615	upstream	2701	0.601193053	0.004784578	LOC102654929	TSS
NC_037651.1	4527919	4528078	NC_037651.1	4528610	4529066	downstream	531	0.091520863	0.677306229	LOC408444	TSS
NC_037651.1	4528316	4528467	NC_037651.1	4528610	4529066	downstream	142	0.145443618	0.512085242	LOC408444	TSS
NC_037651.1	5147221	5147241	NC_037651.1	5151107	5151538	downstream	3865	0.272423138	0.196891023	NA	TSS
NC_037651.1	5149060	5149210	NC_037651.1	5151107	5151538	downstream	1896	0.327939905	0.117205628	LOC410487	TSS
NC_037651.1	5287526	5287529	NC_037651.1	5285456	5285933	upstream	1592	0.434300228	0.049325006	LOC408449	TSS
NC_037651.1	5288028	5288163	NC_037651.1	5285456	5285933	upstream	2094	0.523454567	0.016860003	LOC408449	TSS
NC_037651.1	5289070	5289127	NC_037651.1	5285456	5285933	upstream	3136	0.572768725	0.011078651	LOC408449	TSS
NC_037651.1	5563452	5563601	NC_037651.1	5566377	5566792	downstream	2775	0.705962286	0.002969172	NA	TSS
NC_037651.1	7134917	7135127	NC_037651.1	7137077	7137597	downstream	1949	0.624819234	0.005229079	LOC408455	TSS
NC_037651.1	8066916	8067035	NC_037651.1	8075283	8075789	downstream	8247	0.577183284	0.006636262	LOC408464	TSS
NC_037651.1	8074006	8074144	NC_037651.1	8075283	8075789	downstream	1138	0.273719931	0.207812655	LOC408464	TSS
NC_037651.1	8077920	8078106	NC_037651.1	8075283	8075789	upstream	2130	0.532015917	0.012713967	LOC408464	TSS
NC_037651.1	8711274	8711348	NC_037651.1	8701182	8701687	upstream	9586	0.618016541	0.00245341	LOC408470	TSS
NC_037651.1	8964457	8964508	NC_037651.1	8972154	8972677	downstream	7645	0.397514484	0.092475089	LOC726322	TSS
NC_037651.1	8964718	8964935	NC_037651.1	8972154	8972677	downstream	7218	0.391215859	0.071411177	LOC726322	TSS
NC_037651.1	8976075	8976109	NC_037651.1	8972154	8972677	upstream	3397	0.206507491	0.349112798	LOC726322	TSS
NC_037651.1	9824033	9824060	NC_037651.1	9825256	9825845	downstream	1195	0.780812468	0.00023057	LOC727129	TSS
NC_037651.1	9824033	9824060	NC_037651.1	9830518	9831007	downstream	6457	0.722961045	0.000751839	LOC727129	TSS
NC_037651.1	9826252	9826353	NC_037651.1	9825256	9825845	upstream	406	0.483191878	0.023237811	LOC727129	TSS
NC_037651.1	9826252	9826353	NC_037651.1	9830518	9831007	downstream	4164	0.665400153	0.00201201	LOC727129	TSS
NC_037651.1	9828694	9828865	NC_037651.1	9825256	9825845	upstream	2848	0.585369407	0.005561077	LOC552724	TSS
NC_037651.1	9828694	9828865	NC_037651.1	9830518	9831007	downstream	1652	0.682419567	0.001401436	LOC552724	TSS
NC_037651.1	9828694	9828865	NC_037651.1	9838275	9838701	downstream	9409	0.389206154	0.064374255	LOC552724	TSS
NC_037651.1	9828927	9829056	NC_037651.1	9830518	9831007	downstream	1461	0.225635495	0.300803839	LOC552724	TSS
NC_037651.1	9828927	9829056	NC_037651.1	9838275	9838701	downstream	9218	0.327567641	0.127180851	LOC552724	TSS
NC_037651.1	9841381	9841510	NC_037651.1	9838275	9838701	upstream	2679	0.557394986	0.008343393	LOC552724	TSS
NC_037651.1	9841914	9842009	NC_037651.1	9838275	9838701	upstream	3212	0.515719525	0.015414088	LOC552724	TSS
NC_037651.1	9843583	9843693	NC_037651.1	9838275	9838701	upstream	4881	0.557394986	0.008343393	LOC552724	TSS
NC_037651.1	10384949	10384952	NC_037651.1	10385182	10385716	downstream	229	0.429058165	0.059783828	NA	TSS
NC_037651.1	10384949	10384952	NC_037651.1	10391459	10392328	downstream	6506	0.561643653	0.007254245	NA	TSS
NC_037651.1	10389388	10389430	NC_037651.1	10385182	10385716	upstream	3671	0.578195585	0.010242103	NA	TSS
NC_037651.1	10389388	10389430	NC_037651.1	10387597	10388110	upstream	1277	0.037322557	0.862414534	NA	TSS
NC_037651.1	10389388	10389430	NC_037651.1	10391459	10392328	downstream	2028	0.4947761	0.016730198	NA	TSS
NC_037651.1	10505751	10505826	NC_037651.1	10513851	10514406	downstream	8024	0.023738977	0.910513948	NA	TSS
NC_037651.1	10507162	10507309	NC_037651.1	10513851	10514406	downstream	6541	0.011935248	0.955125636	LOC102653748	TSS
NC_037651.1	10507162	10507309	NC_037651.1	10516433	10516975	downstream	9123	0.78213511	0.000118427	LOC102653748	TSS
NC_037651.1	10518351	10518516	NC_037651.1	10513851	10514406	upstream	3944	0.179028719	0.398630092	LOC102653748	TSS
NC_037651.1	10518351	10518516	NC_037651.1	10516433	10516975	upstream	1375	0.804481828	7.51570101715915e-05	LOC102653748	TSS
NC_037651.1	5146927	5147083	NC_037651.1	5151107	5151538	upstream	4023	0.609031253	0.003620994	LOC410487	TSS
NC_037651.1	5147528	5147664	NC_037651.1	5151107	5151538	upstream	3442	0.011647609	0.955443293	LOC410487	TSS
NC_037651.1	5148432	5148836	NC_037651.1	5151107	5151538	upstream	2270	0.477551981	0.021976322	LOC410487	TSS
NC_037651.1	5149107	5149159	NC_037651.1	5151107	5151538	upstream	1947	0.524142418	0.011927999	LOC410487	TSS
NC_037651.1	5161063	5161182	NC_037651.1	5151107	5151538	downstream	9524	0.421637021	0.043987046	NA	TSS
NC_037651.1	7645199	7645220	NC_037651.1	7645265	7645670	upstream	44	0.677966906	0.003508722	LOC107965522	TSS
NC_037651.1	7650422	7650473	NC_037651.1	7645265	7645670	downstream	4751	0.59669419	0.012579436	LOC107965522	TSS
NC_037651.1	8076373	8076565	NC_037651.1	8075283	8075789	downstream	583	0.097272077	0.6500872	LOC552735	TSS
NC_037651.1	8645841	8645865	NC_037651.1	8650045	8650464	upstream	4179	0.162967069	0.435587271	LOC725978	TSS
NC_037651.1	8964661	8964780	NC_037651.1	8972154	8972677	upstream	7373	0.232320928	0.29218038	LOC726322	TSS
NC_037651.1	8971920	8971927	NC_037651.1	8972154	8972677	upstream	226	0.470751928	0.048505167	NA	TSS
NC_037651.1	9509243	9509385	NC_037651.1	9509458	9509930	upstream	72	0.574426958	0.011363085	LOC100576251	TSS
NC_037651.1	9509243	9509385	NC_037651.1	9512240	9512648	upstream	2854	0.333333333	0.142401697	LOC100576251	TSS
NC_037651.1	9509243	9509385	NC_037651.1	9514442	9515424	upstream	5056	0.48753809	0.024304274	LOC100576251	TSS
NC_037651.1	9520243	9520414	NC_037651.1	9512240	9512648	downstream	7594	0.237170825	0.282027395	LOC100576251	TSS
NC_037651.1	9520243	9520414	NC_037651.1	9514442	9515424	downstream	4818	0.723427535	0.000578057	LOC100576251	TSS
NC_037651.1	9818224	9818246	NC_037651.1	9825256	9825845	upstream	7009	0.552574977	0.009150487	LOC727121	TSS
NC_037651.1	9827576	9827635	NC_037651.1	9825256	9825845	downstream	1730	0.096099996	0.650344621	LOC727121	TSS
NC_037651.1	9827576	9827635	NC_037651.1	9830518	9831007	upstream	2882	0.477889504	0.025907925	LOC727121	TSS
NC_037651.1	10025658	10025879	NC_037651.1	10026846	10027289	upstream	966	0.032967033	0.914484624	LOC727232	TSS
NC_037651.1	10028232	10028437	NC_037651.1	10026846	10027289	downstream	942	0.076923077	0.74718876	LOC727232	TSS
NC_037652.1	2517343	2517347	NC_037652.1	2518415	2518822	downstream	1067	0.099937559	0.643660587	Argk	TSS
NC_037652.1	2517897	2518055	NC_037652.1	2518415	2518822	downstream	359	0.222374795	0.29923388	Argk	TSS
NC_037652.1	2519477	2519633	NC_037652.1	2518415	2518822	upstream	654	0.637101936	0.003188136	Argk	TSS
NC_037652.1	4593203	4593343	NC_037652.1	4599786	4600255	downstream	6442	0.663538228	0.002953755	LOC726155	TSS
NC_037652.1	4593522	4593600	NC_037652.1	4599786	4600255	downstream	6185	0.8229512	0.000593829	LOC726155	TSS
NC_037652.1	4598225	4598367	NC_037652.1	4599786	4600255	downstream	1418	0.721237204	0.001233626	LOC726185	TSS
NC_037652.1	4598466	4598830	NC_037652.1	4599786	4600255	downstream	955	0.732655007	0.001890863	LOC726185	TSS
NC_037652.1	4601229	4601659	NC_037652.1	4599786	4600255	upstream	973	0.692387716	0.001923806	LOC726206	TSS
NC_037652.1	4601747	4602099	NC_037652.1	4599786	4600255	upstream	1491	0.75359222	0.001488832	LOC726206	TSS
NC_037652.1	4602315	4602354	NC_037652.1	4599786	4600255	upstream	2059	0.807373428	0.000918114	LOC726206	TSS
NC_037652.1	4604088	4604223	NC_037652.1	4599786	4600255	upstream	3832	0.717219138	0.001250982	LOC726229	TSS
NC_037652.1	4604250	4604427	NC_037652.1	4599786	4600255	upstream	3994	0.917469804	0.000165577	LOC726229	TSS
NC_037652.1	4604448	4604632	NC_037652.1	4599786	4600255	upstream	4192	0.857240833	0.000346872	LOC726229	TSS
NC_037652.1	4604654	4604876	NC_037652.1	4599786	4600255	upstream	4398	0.9258201	0.000111673	LOC726229	TSS
NC_037652.1	4604952	4604987	NC_037652.1	4599786	4600255	upstream	4696	0.84407222	0.000529945	LOC726229	TSS
NC_037652.1	4605018	4605097	NC_037652.1	4599786	4600255	upstream	4762	0.880771012	0.000299417	LOC726229	TSS
NC_037652.1	4605124	4605152	NC_037652.1	4599786	4600255	upstream	4868	0.754371933	0.001642704	LOC726229	TSS
NC_037652.1	4605218	4605242	NC_037652.1	4599786	4600255	upstream	4962	0.7200823	0.002654804	LOC726229	TSS
NC_037652.1	5026785	5026789	NC_037652.1	5029747	5030323	downstream	2957	0.683660226	0.002744986	LOC410624	TSS
NC_037652.1	5026785	5026789	NC_037652.1	5031028	5031588	downstream	4238	0.72389986	0.001297915	LOC410624	TSS
NC_037652.1	5027199	5027279	NC_037652.1	5029747	5030323	downstream	2467	0.758287544	0.001099176	LOC410624	TSS
NC_037652.1	5027199	5027279	NC_037652.1	5031028	5031588	downstream	3748	0.808290377	0.000416927	LOC410624	TSS
NC_037652.1	5581006	5581065	NC_037652.1	5577996	5578469	upstream	2536	0.578556134	0.010733889	LOC100577777	TSS
NC_037652.1	5581117	5581171	NC_037652.1	5577996	5578469	upstream	2647	0.5690528	0.012655484	LOC100577777	TSS
NC_037652.1	5675642	5675801	NC_037652.1	5671681	5672151	upstream	3490	0.595543212	0.003512884	LOC725380	TSS
NC_037652.1	5675883	5676110	NC_037652.1	5671681	5672151	upstream	3731	0.670485234	0.000968365	LOC725380	TSS
NC_037652.1	5676805	5676849	NC_037652.1	5671681	5672151	upstream	4653	0.429385384	0.036094638	LOC725380	TSS
NC_037652.1	5988784	5988966	NC_037652.1	5979655	5980109	upstream	8674	0.098945489	0.66480474	LOC409664	TSS
NC_037652.1	6305693	6306030	NC_037652.1	6315663	6316144	downstream	9632	0.344465708	0.08871774	LOC410614	TSS
NC_037652.1	6860537	6860711	NC_037652.1	6862441	6863000	downstream	1729	0.324799177	0.140149	LOC100577783	TSS
NC_037652.1	6929201	6929236	NC_037652.1	6919671	6920256	upstream	8944	0.543322356	0.017758222	LOC410604	TSS
NC_037652.1	6929276	6929462	NC_037652.1	6919671	6920256	upstream	9019	0.30192982	0.185767333	LOC410604	TSS
NC_037652.1	7277910	7278138	NC_037652.1	7287414	7287850	downstream	9275	0.572478028	0.011298703	LOC724160	TSS
NC_037652.1	7278167	7278702	NC_037652.1	7287414	7287850	downstream	8711	0.601835875	0.007739307	LOC724160	TSS
NC_037652.1	7521113	7521226	NC_037652.1	7523380	7523894	downstream	2153	0.024479602	0.909271731	pHCl	TSS
NC_037652.1	7526035	7526048	NC_037652.1	7523380	7523894	upstream	2140	0.151185789	0.489375372	pHCl	TSS
NC_037652.1	7526035	7526048	NC_037652.1	7535540	7535992	downstream	9491	0.463552535	0.030167639	pHCl	TSS
NC_037652.1	7533733	7533762	NC_037652.1	7523380	7523894	upstream	9838	0.064549722	0.770646267	pHCl	TSS
NC_037652.1	7533733	7533762	NC_037652.1	7535540	7535992	downstream	1777	0.0875	0.686029731	pHCl	TSS
NC_037652.1	7534451	7534530	NC_037652.1	7535540	7535992	downstream	1009	0.063705899	0.771552804	pHCl	TSS
NC_037652.1	7808147	7808149	NC_037652.1	7812913	7813348	downstream	4763	0.493710441	0.024197488	LOC107965624	TSS
NC_037652.1	7830108	7830108	NC_037652.1	7825727	7826242	upstream	3865	0.641940739	0.004817328	NA	TSS
NC_037652.1	8175527	8175578	NC_037652.1	8165528	8166005	upstream	9521	0.573069883	0.004973639	LOC100577912	TSS
NC_037652.1	8780991	8781228	NC_037652.1	8785778	8786291	downstream	4549	0.33728926	0.118469404	LOC408508	TSS
NC_037652.1	8847185	8847194	NC_037652.1	8848337	8848878	downstream	1142	0.161731078	0.455661227	LOC410578	TSS
NC_037652.1	8857998	8858175	NC_037652.1	8848337	8848878	upstream	9119	0.186612783	0.389358643	LOC410578	TSS
NC_037652.1	8857998	8858175	NC_037652.1	8856077	8856481	upstream	1516	0.420041279	0.051427043	LOC410578	TSS
NC_037652.1	9107160	9107334	NC_037652.1	9110761	9111170	downstream	3426	0.735214622	0.000610154	LOC412205	TSS
NC_037652.1	9113692	9113780	NC_037652.1	9110761	9111170	upstream	2521	0.365581911	0.08703282	LOC410575	TSS
NC_037652.1	9113890	9113959	NC_037652.1	9110761	9111170	upstream	2719	0.292465529	0.170996358	LOC410575	TSS
NC_037652.1	1466711	1466774	NC_037652.1	1473586	1474048	upstream	6811	0.049348881	0.818993147	LOC409185	TSS
NC_037652.1	1628066	1628146	NC_037652.1	1621816	1622394	downstream	5671	0.684111449	0.003005906	LOC102656039	TSS
NC_037652.1	2149056	2149134	NC_037652.1	2154193	2154679	upstream	5058	0.281718085	0.213123706	LOC107965573	TSS
NC_037652.1	4631961	4632036	NC_037652.1	4624764	4625331	downstream	6629	0.319352053	0.154543685	NA	TSS
NC_037652.1	4632290	4632341	NC_037652.1	4624764	4625331	downstream	6958	0.29651081	0.192038589	NA	TSS
NC_037652.1	4632740	4632824	NC_037652.1	4624764	4625331	downstream	7408	0.363006721	0.107115608	NA	TSS
NC_037652.1	4633053	4633096	NC_037652.1	4624764	4625331	downstream	7721	0.279235939	0.215176266	NA	TSS
NC_037652.1	4977912	4977953	NC_037652.1	4969105	4969597	downstream	8314	0.393193374	0.073045592	LOC552257	TSS
NC_037652.1	4977912	4977953	NC_037652.1	4985022	4985548	upstream	7068	0.722434539	0.001188406	LOC552257	TSS
NC_037652.1	5432751	5432778	NC_037652.1	5436341	5436855	upstream	3562	0.550470556	0.008615934	LOC408534	TSS
NC_037652.1	5484693	5484887	NC_037652.1	5492945	5493494	upstream	8057	0.455583679	0.024366683	NA	TSS
NC_037652.1	5484925	5484989	NC_037652.1	5492945	5493494	upstream	7955	0.370786517	0.069157843	NA	TSS
NC_037652.1	5490817	5490845	NC_037652.1	5492945	5493494	upstream	2099	0.29379	0.151569616	NA	TSS
NC_037652.1	5491355	5491511	NC_037652.1	5492945	5493494	upstream	1433	0.611148838	0.002527466	NA	TSS
NC_037652.1	5493851	5493946	NC_037652.1	5492945	5493494	downstream	356	0.213483146	0.295388179	LOC551957	TSS
NC_037652.1	5673929	5673974	NC_037652.1	5671681	5672151	downstream	1777	0.424640648	0.036642834	LOC725202	TSS
NC_037652.1	5677677	5677734	NC_037652.1	5671681	5672151	downstream	5525	0.46328423	0.023739305	LOC113218518	TSS
NC_037652.1	5677950	5677961	NC_037652.1	5671681	5672151	downstream	5798	0.505649897	0.013201135	LOC113218518	TSS
NC_037652.1	5982384	5982571	NC_037652.1	5979655	5980109	downstream	2274	0.240296188	0.292674048	LOC409665	TSS
NC_037652.1	5982731	5982780	NC_037652.1	5979655	5980109	downstream	2621	0.268566327	0.239566715	LOC409665	TSS
NC_037652.1	5982832	5982911	NC_037652.1	5979655	5980109	downstream	2722	0.353376746	0.121752085	LOC409665	TSS
NC_037652.1	5987270	5987284	NC_037652.1	5979655	5980109	downstream	7160	0.388097713	0.093166152	LOC412907	TSS
NC_037652.1	6322903	6323072	NC_037652.1	6315663	6316144	downstream	6758	0.245813892	0.226356224	Adar	TSS
NC_037652.1	6852436	6852490	NC_037652.1	6862441	6863000	upstream	9950	0.2339548	0.294230609	NA	TSS
NC_037652.1	7277420	7277558	NC_037652.1	7287414	7287850	upstream	9855	0.572478028	0.011298703	LOC552816	TSS
NC_037652.1	7288035	7288079	NC_037652.1	7287414	7287850	downstream	184	0.723252157	0.001439248	LOC100577656	TSS
NC_037652.1	7819467	7819495	NC_037652.1	7812913	7813348	downstream	6118	0.569735446	0.006870356	LOC726510	TSS
NC_037652.1	7825416	7825510	NC_037652.1	7825727	7826242	upstream	216	0.627645914	0.003278604	LOC726548	TSS
NC_037652.1	7828896	7828986	NC_037652.1	7825727	7826242	downstream	2653	0.214834462	0.310091815	LOC726548	TSS
NC_037652.1	7829121	7829213	NC_037652.1	7825727	7826242	downstream	2878	0.071216931	0.735451378	LOC726548	TSS
NC_037652.1	8175773	8175798	NC_037652.1	8165528	8166005	downstream	9767	0.411435289	0.046211925	LOC412795	TSS
NC_037652.1	8718769	8718781	NC_037652.1	8722689	8723277	upstream	3907	0.541331962	0.014063532	LOC726948	TSS
NC_037652.1	8841906	8842204	NC_037652.1	8848337	8848878	upstream	6132	0.335903009	0.121284178	LOC726962	TSS
NC_037652.1	9000996	9001098	NC_037652.1	9004973	9005488	upstream	3874	0.67163473	0.001623796	LOC410577	TSS
NC_037652.1	9001127	9001305	NC_037652.1	9004973	9005488	upstream	3667	0.554323916	0.008432366	LOC410577	TSS
NC_037652.1	9113622	9113711	NC_037652.1	9110761	9111170	downstream	2451	0.65804744	0.002068123	LOC410575	TSS
NC_037653.1	1805930	1805998	NC_037653.1	1812303	1812849	downstream	6304	0.722806322	0.001642655	NA	TSS
NC_037653.1	2795310	2795370	NC_037653.1	2798588	2799002	downstream	3217	0.483068194	0.027368456	LOC725117	TSS
NC_037653.1	2797065	2797098	NC_037653.1	2798588	2799002	downstream	1489	0.624061161	0.005095198	LOC725117	TSS
NC_037653.1	2799672	2799734	NC_037653.1	2798588	2799002	upstream	669	0.166175748	0.44982157	LOC725117	TSS
NC_037653.1	2800434	2800437	NC_037653.1	2798588	2799002	upstream	1431	0.295650336	0.180661455	LOC725117	TSS
NC_037653.1	2807973	2808079	NC_037653.1	2798588	2799002	upstream	8970	0.381369627	0.081551455	LOC100577046	TSS
NC_037653.1	2808198	2808476	NC_037653.1	2798588	2799002	upstream	9195	0.460178993	0.036372157	LOC100577046	TSS
NC_037653.1	3438735	3438837	NC_037653.1	3435243	3435704	upstream	3030	0.561644234	0.00888183	LOC102656196	TSS
NC_037653.1	3556907	3556936	NC_037653.1	3550129	3550651	upstream	6255	0.289581495	0.206885104	LOC410643	TSS
NC_037653.1	3585917	3586035	NC_037653.1	3588781	3589280	downstream	2745	0.464278537	0.030449809	LOC102656349	TSS
NC_037653.1	4774303	4774430	NC_037653.1	4776962	4777464	downstream	2531	0.113578798	0.602321729	LOC100577163	TSS
NC_037653.1	5313291	5313439	NC_037653.1	5309866	5310317	upstream	2973	0.544704779	0.010551748	Mir1-1	TSS
NC_037653.1	5313842	5314019	NC_037653.1	5309866	5310317	upstream	3524	0.572065782	0.007485901	Mir1-1	TSS
NC_037653.1	5314503	5314555	NC_037653.1	5309866	5310317	upstream	4185	0.572065782	0.007485901	NA	TSS
NC_037653.1	6990476	6990547	NC_037653.1	6994074	6994489	downstream	3526	0.124721913	0.588356357	NA	TSS
NC_037653.1	6992081	6992180	NC_037653.1	6994074	6994489	downstream	1893	0.442981195	0.053519147	LOC408551	TSS
NC_037653.1	6992232	6992444	NC_037653.1	6994074	6994489	downstream	1629	0.265788717	0.246690672	LOC408551	TSS
NC_037653.1	6992540	6992781	NC_037653.1	6994074	6994489	downstream	1292	0.407542699	0.075691464	LOC408551	TSS
NC_037653.1	6992806	6993209	NC_037653.1	6994074	6994489	downstream	864	0.230350221	0.315393908	LOC408551	TSS
NC_037653.1	6993307	6993437	NC_037653.1	6994074	6994489	downstream	636	0.23162641	0.314838218	LOC408551	TSS
NC_037653.1	1028851	1028920	NC_037653.1	1023081	1023583	downstream	5267	0.73497629	0.001158814	LOC100576563	TSS
NC_037653.1	1028977	1029074	NC_037653.1	1023081	1023583	downstream	5393	0.720276764	0.001453294	LOC100576563	TSS
NC_037653.1	2022520	2022664	NC_037653.1	2032441	2032906	upstream	9776	0.593384403	0.004513128	LOC551080	TSS
NC_037653.1	2022687	2023022	NC_037653.1	2032441	2032906	upstream	9418	0.471763258	0.022809705	LOC551080	TSS
NC_037653.1	2519027	2519035	NC_037653.1	2510328	2510776	downstream	8250	0.473580093	0.024981112	LOC551938	TSS
NC_037653.1	2807935	2807986	NC_037653.1	2798588	2799002	downstream	8932	0.555869267	0.012210539	LOC100577046	TSS
NC_037653.1	3059351	3059456	NC_037653.1	3061068	3061491	upstream	1611	0.15013655	0.506655052	LOC100576590	TSS
NC_037653.1	3059351	3059456	NC_037653.1	3064810	3065242	upstream	5353	0.325221818	0.151925862	LOC100576590	TSS
NC_037653.1	3468253	3468289	NC_037653.1	3466804	3467220	downstream	1032	0.658970547	0.001547671	LOC102656112	TSS
NC_037653.1	3468463	3468471	NC_037653.1	3466804	3467220	downstream	1242	0.674296723	0.001086756	LOC102656112	TSS
NC_037653.1	3474465	3474495	NC_037653.1	3466804	3467220	downstream	7244	0.550700864	0.006960576	NA	TSS
NC_037653.1	3474465	3474495	NC_037653.1	3483980	3484455	upstream	9484	0.632853151	0.002211288	NA	TSS
NC_037653.1	3476945	3477025	NC_037653.1	3466804	3467220	downstream	9724	0.452042336	0.027367069	Miriab-4	TSS
NC_037653.1	3476945	3477025	NC_037653.1	3483980	3484455	upstream	6954	0.555368108	0.007482508	Miriab-4	TSS
NC_037653.1	3512468	3512647	NC_037653.1	3509897	3510420	downstream	2047	0.311021304	0.151391111	NA	TSS
NC_037653.1	3512719	3512768	NC_037653.1	3509897	3510420	downstream	2298	0.578673579	0.008132057	NA	TSS
NC_037653.1	4781098	4781201	NC_037653.1	4776962	4777464	downstream	3633	0.106170343	0.652606608	NA	TSS
NC_037653.1	4781098	4781201	NC_037653.1	4786482	4786995	upstream	5280	0.550645692	0.011892219	NA	TSS
NC_037653.1	5309273	5309342	NC_037653.1	5309866	5310317	upstream	523	0.292118697	0.172045577	LOC550708	TSS
NC_037653.1	6984133	6984214	NC_037653.1	6994074	6994489	upstream	9859	0.380562198	0.10287402	LOC408552	TSS
NC_037653.1	6984388	6984459	NC_037653.1	6994074	6994489	upstream	9614	0.326196169	0.162093183	LOC408552	TSS
NC_037653.1	6984495	6984577	NC_037653.1	6994074	6994489	upstream	9496	0.271830141	0.243996657	LOC408552	TSS
NC_037653.1	6988607	6988712	NC_037653.1	6994074	6994489	upstream	5361	0.077556673	0.747683981	LOC408552	TSS
NC_037653.1	6991860	6992243	NC_037653.1	6994074	6994489	upstream	1830	0.372104204	0.104847271	LOC408551	TSS
NC_037653.1	6992315	6992387	NC_037653.1	6994074	6994489	upstream	1686	0.513858186	0.025115504	LOC408551	TSS
NC_037653.1	6992682	6992719	NC_037653.1	6994074	6994489	upstream	1354	0.450468731	0.05269817	LOC408551	TSS
NW_020555859.1	443297	443603	NW_020555859.1	449628	450034	downstream	6024	0.146232764	0.493656544	LOC551340	TSS
NW_020555859.1	448938	449105	NW_020555859.1	449628	450034	downstream	522	0.579144578	0.007186017	LOC409139	TSS
NW_020555876.1	2797	2950	NW_020555876.1	2103	2538	downstream	258	0.595505618	0.003513432	NA	TSS
NW_020555876.1	2797	2950	NW_020555876.1	10316	10767	upstream	7365	0.602311617	0.003416651	NA	TSS
NW_020555876.1	3932	4041	NW_020555876.1	2103	2538	downstream	1393	0.201120457	0.32225471	NA	TSS
NW_020555876.1	3932	4041	NW_020555876.1	10316	10767	upstream	6274	0.203419051	0.320803121	NA	TSS
NW_020555876.1	4142	4227	NW_020555876.1	2103	2538	downstream	1603	0.077782579	0.700705778	NA	TSS
NW_020555876.1	4142	4227	NW_020555876.1	10316	10767	upstream	6088	0.101149138	0.620117305	NA	TSS
NW_020555876.1	4535	4575	NW_020555876.1	2103	2538	downstream	1996	0.166676956	0.410140997	NA	TSS
NW_020555876.1	4535	4575	NW_020555876.1	10316	10767	upstream	5740	0.191059483	0.349122766	NA	TSS
NW_020555876.1	11010	11163	NW_020555876.1	2103	2538	downstream	8471	0.595505618	0.003513432	NA	TSS
NW_020555876.1	11010	11163	NW_020555876.1	10316	10767	downstream	242	0.602311617	0.003416651	NA	TSS
NW_020555876.1	11010	11163	NW_020555876.1	18528	18997	upstream	7364	0.579582877	0.004846577	NA	TSS
NW_020555876.1	12140	12249	NW_020555876.1	2103	2538	downstream	9601	0.225992307	0.269504532	NA	TSS
NW_020555876.1	12140	12249	NW_020555876.1	10316	10767	downstream	1372	0.22857516	0.268089227	NA	TSS
NW_020555876.1	12140	12249	NW_020555876.1	18528	18997	upstream	6278	0.342862741	0.096671202	NA	TSS
NW_020555876.1	12350	12435	NW_020555876.1	2103	2538	downstream	9811	0.077782579	0.700705778	NA	TSS
NW_020555876.1	12350	12435	NW_020555876.1	10316	10767	downstream	1582	0.101149138	0.620117305	NA	TSS
NW_020555876.1	12350	12435	NW_020555876.1	18528	18997	upstream	6092	0.191059483	0.349122766	NA	TSS
NW_020555876.1	12745	12787	NW_020555876.1	10316	10767	downstream	1977	0.158214818	0.44000507	NA	TSS
NW_020555876.1	12745	12787	NW_020555876.1	18528	18997	upstream	5740	0.248623285	0.224964306	NA	TSS
NW_020555876.1	19222	19375	NW_020555876.1	10316	10767	downstream	8454	0.602311617	0.003416651	NA	TSS
NW_020555876.1	19222	19375	NW_020555876.1	18528	18997	downstream	224	0.579582877	0.004846577	NA	TSS
NW_020555876.1	20356	20465	NW_020555876.1	10316	10767	downstream	9588	0.248623285	0.224964306	NA	TSS
NW_020555876.1	20356	20465	NW_020555876.1	18528	18997	downstream	1358	0.361633869	0.077564859	NA	TSS
NW_020555876.1	20566	20655	NW_020555876.1	10316	10767	downstream	9798	0.101149138	0.620117305	NA	TSS
NW_020555876.1	20566	20655	NW_020555876.1	18528	18997	downstream	1568	0.191059483	0.349122766	NA	TSS
NW_020555876.1	20953	20993	NW_020555876.1	18528	18997	downstream	1955	0.271225401	0.185587708	NA	TSS
