# Supplementary material for: Genome-Wide Identification of Transcriptional Start Sites and Candidate Enhancers Regulating Worker Metamorphosis in Apis mellifera
Source: Insects. 2026 May 19;17(5):516. doi: 10.3390/insects17050516 (PMC13207783; doi:10.3390/insects17050516)
Supplement: Supplementary file 1 [file insects-17-00516-s001.zip › Supplementary_Table_S9.tsv]

RANK	DB	ID	ALT_ID	CONSENSUS	TP	TP%	FP	FP%	ENR_RATIO	SCORE_THR	PVALUE	LOG_PVALUE	EVALUE	LOG_EVALUE	QVALUE	LOG_QVALUE
1	merged.meme	MA2295.1	ac	GCAGCTGC	7	43.75	0	0.00	8	7.8	3.40e-3	-5.68	9.72e-1	-0.03	3.15e-1	-1.16
2	merged.meme	MA2305.1	cyc	GTCACGTGAC	15	93.75	6	37.50	2.29	4.9	6.15e-3	-5.09	1.76e0	0.56	3.15e-1	-1.16
3	merged.meme	MA0252.2	vis	TGACA	8	50.00	1	6.25	4.5	11	1.54e-2	-4.17	4.42e0	1.49	3.15e-1	-1.16
4	merged.meme	MA0534.1	EcR::usp	VRGKTCAWTGMMCTY	11	68.75	3	18.75	3	3.5	1.69e-2	-4.08	4.84e0	1.58	3.15e-1	-1.16
5	merged.meme	MA0183.1	HHEX	WTKAATTA	7	43.75	1	6.25	4	10	1.86e-2	-3.98	5.33e0	1.67	3.15e-1	-1.16
6	merged.meme	MA0444.1	CG34031	TTAATTG	5	31.25	0	0.00	6	11	2.17e-2	-3.83	6.20e0	1.83	3.15e-1	-1.16
7	merged.meme	MA1461.2	sv	BCASTSAWGCGTGACG	5	31.25	0	0.00	6	2.2	2.17e-2	-3.83	6.20e0	1.83	3.15e-1	-1.16
8	merged.meme	MA0456.1	opa	GMCCCCCCGCTG	11	68.75	3	18.75	3	1.9	2.25e-2	-3.79	6.43e0	1.86	3.15e-1	-1.16
9	merged.meme	MA1700.1	Clamp	GWGMGAGCGAGAGR	11	68.75	3	18.75	3	6.3	2.25e-2	-3.79	6.43e0	1.86	3.15e-1	-1.16
10	merged.meme	MA0169.1	B-H2	WTAATTG	11	68.75	4	25.00	2.4	9.1	3.17e-2	-3.45	9.07e0	2.20	3.15e-1	-1.16
# SEA (Simple Enrichment Analysis): Version 5.5.8 compiled on May 16 2025 at 08:51:04
# The format of this file is described at http://localhost:8080/meme_5.5.8/doc/sea-output-format.html.
# sea --verbosity 1 --oc . --thresh 10.0 --align center --p cluster_1_sequences.fasta --m merged.meme
